# Supplementary material for: disLocate: tools to rapidly quantify local intermolecular structure to assess two-dimensional order in self-assembled systems
Source: Sci Rep. 2018 Jan 24;8:1554. doi: 10.1038/s41598-017-18894-7 (PMC5784143; doi:10.1038/s41598-017-18894-7)
Supplement: Supplementary file 2 — Supporting Information 2 [file 41598_2017_18894_MOESM2_ESM.zip]

Archive with 13 entries (10 files):
- disLocate 2/
- disLocate 2/.DS_Store
- __MACOSX/
- __MACOSX/disLocate 2/
- __MACOSX/disLocate 2/._.DS_Store
- disLocate 2/disLocate.m
- __MACOSX/disLocate 2/._disLocate.m
- disLocate 2/micelle_data.zip
- disLocate 2/User_Manual_(disLocate).pdf
- __MACOSX/disLocate 2/._User_Manual_(disLocate).pdf
- disLocate 2/User_Manual_(disLocate)_unevaluated.nb
- __MACOSX/disLocate 2/._User_Manual_(disLocate)_unevaluated.nb
- __MACOSX/._disLocate 2
