# Supplementary material for: disLocate: tools to rapidly quantify local intermolecular structure to assess two-dimensional order in self-assembled systems
Source: Sci Rep. 2018 Jan 24;8:1554. doi: 10.1038/s41598-017-18894-7 (PMC5784143; doi:10.1038/s41598-017-18894-7)
Supplement: Supplementary file 2 — Supporting Information 2 [file 41598_2017_18894_MOESM2_ESM.zip › disLocate 2/User_Manual_(disLocate)_unevaluated.nb]

(* Content-type: application/vnd.wolfram.mathematica *)

(*** Wolfram Notebook File ***)
(* http://www.wolfram.com/nb *)

(* CreatedBy='Mathematica 10.0' *)

(*CacheID: 234*)
(* Internal cache information:
NotebookFileLineBreakTest
NotebookFileLineBreakTest
NotebookDataPosition[       158,          7]
NotebookDataLength[   1777165,      29533]
NotebookOptionsPosition[   1774457,      29450]
NotebookOutlinePosition[   1774868,      29468]
CellTagsIndexPosition[   1774825,      29465]
WindowFrame->Normal*)

(* Beginning of Notebook Content *)
Notebook[{

Cell[CellGroupData[{
Cell[TextData[{
 StyleBox["disLocate",
  FontFamily->"Helvetica",
  FontVariations->{"Underline"->True}],
 " - ",
 StyleBox["Mathematica",
  FontSlant->"Italic"],
 " Package:  ",
 StyleBox["(d)",
  FontSize->36],
 StyleBox["etecting",
  FontSize->36,
  FontColor->GrayLevel[0]],
 StyleBox[" (i)",
  FontSize->36],
 StyleBox["ntermolecular",
  FontSize->36,
  FontColor->GrayLevel[0]],
 StyleBox[" (s)",
  FontSize->36],
 StyleBox["tructure",
  FontSize->36,
  FontColor->GrayLevel[0]],
 StyleBox[" (Locate)",
  FontSize->36],
 StyleBox["d at particle positions",
  FontSize->36,
  FontColor->GrayLevel[0]]
}], "Title",
 CellChangeTimes->{{3.695595984236561*^9, 3.695596028932876*^9}, 
   3.696249872895713*^9, 3.6962499099646606`*^9, {3.696249942273385*^9, 
   3.696249995278655*^9}, {3.6962500902477407`*^9, 3.696250114865604*^9}, {
   3.696257417779202*^9, 3.696257421398142*^9}, {3.69626018211443*^9, 
   3.696260183408568*^9}, {3.709945613957569*^9, 3.709945738089566*^9}, {
   3.709945801378026*^9, 3.7099458706942797`*^9}, 3.709945917761882*^9, {
   3.710842288661381*^9, 3.7108423005055733`*^9}}],

Cell[CellGroupData[{

Cell[TextData[{
 "Load the disLocate.m Package into ",
 StyleBox["Mathematica:",
  FontSlant->"Italic"]
}], "Chapter",
 CellFrame->{{0, 0}, {0, 3}},
 CellChangeTimes->{{3.6961849315987997`*^9, 3.6961849550924597`*^9}, {
  3.6962589027275543`*^9, 3.696258906166307*^9}, {3.70994602844116*^9, 
  3.709946041849493*^9}, {3.7108423570047007`*^9, 3.710842360687161*^9}},
 Background->RGBColor[1, 0.9, 0.8]],

Cell[CellGroupData[{

Cell["\<\
1.  Install Package: 
Menu Bar > File > Install... > Type [Package] Source: [From File...]  Name: \
[disLocate] > [OK]
\t\
\>", "Subsection",
 CellChangeTimes->{{3.696259377224765*^9, 3.69625940914476*^9}, {
  3.6962594700343246`*^9, 3.696259497071854*^9}, {3.696259528370987*^9, 
  3.696259577919127*^9}, {3.696259935229031*^9, 3.696260066001706*^9}, {
  3.6962601287080708`*^9, 3.6962601551129217`*^9}, {3.710842422008717*^9, 
  3.7108424345510473`*^9}},
 Background->RGBColor[0.88, 1, 0.88]],

Cell[CellGroupData[{

Cell["\<\
Click the Blue Cell and Press the Two Buttons:   \[OpenCurlyDoubleQuote]Shift\
\[CloseCurlyDoubleQuote] + \[OpenCurlyDoubleQuote]Enter\
\[CloseCurlyDoubleQuote]\
\>", "Subsubsection",
 CellChangeTimes->{{3.696259377224765*^9, 3.69625940914476*^9}, {
  3.6962594700343246`*^9, 3.696259497071854*^9}, {3.696259528370987*^9, 
  3.696259577919127*^9}, {3.696259935229031*^9, 3.6962599356751337`*^9}, {
  3.696260151345174*^9, 3.6962601514969883`*^9}, {3.710842404330887*^9, 
  3.71084240568641*^9}, {3.7108424378705263`*^9, 3.71084251904548*^9}}],

Cell[BoxData[{
 RowBox[{"<<", 
  "disLocate`"}], "\[IndentingNewLine]", "disLocateVersion"}], "Input",
 CellChangeTimes->{{3.6848443124858637`*^9, 3.684844322983385*^9}, {
   3.6961931377301407`*^9, 3.6961931559813967`*^9}, 3.709891440974278*^9, {
   3.709891717601207*^9, 3.7098917240794907`*^9}, 3.709893144343052*^9},
 Background->RGBColor[0.87, 0.94, 1]]
}, Open  ]],

Cell["\<\
Note:   Make sure this line produces a version number before continuing\
\>", "Subsubsection",
 CellChangeTimes->{{3.696259377224765*^9, 3.69625940914476*^9}, {
  3.6962594700343246`*^9, 3.696259497071854*^9}, {3.696259528370987*^9, 
  3.696259577919127*^9}, {3.696259935229031*^9, 3.6962599356751337`*^9}, {
  3.696260151345174*^9, 3.6962601514969883`*^9}, {3.710842404330887*^9, 
  3.71084240568641*^9}, {3.7108424378705263`*^9, 3.7108424783177547`*^9}}]
}, Open  ]]
}, Open  ]],

Cell[CellGroupData[{

Cell["Select and Import the Data Files", "Chapter",
 CellFrame->{{0, 0}, {0, 3}},
 CellChangeTimes->{{3.6961849315987997`*^9, 3.6961849550924597`*^9}, {
  3.6962589027275543`*^9, 3.696258906166307*^9}, {3.70994602844116*^9, 
  3.709946041849493*^9}, {3.710840104540625*^9, 3.7108401200565987`*^9}},
 Background->RGBColor[1, 0.9, 0.8]],

Cell["\<\
2.  Run all Examples by clicking:   
\tMenu Bar > Evaluation > Evaluate Entire Notebook\
\>", "Subsection",
 CellChangeTimes->{{3.696259377224765*^9, 3.69625940914476*^9}, {
  3.6962594700343246`*^9, 3.696259497071854*^9}, {3.696259528370987*^9, 
  3.696259577919127*^9}, {3.696259935229031*^9, 3.6962599356751337`*^9}, {
  3.696260151345174*^9, 3.6962601514969883`*^9}},
 Background->RGBColor[0.88, 1, 0.88]],

Cell[CellGroupData[{

Cell["\<\
NOTE:  Make sure this notebook is in the same directory as the data folder:  \
micelle_data/\
\>", "Subsection",
 CellChangeTimes->{{3.696259377224765*^9, 3.69625940914476*^9}, {
   3.6962594700343246`*^9, 3.696259497071854*^9}, {3.696259528370987*^9, 
   3.696259577919127*^9}, {3.696259935229031*^9, 3.6962599356751337`*^9}, {
   3.696260151345174*^9, 3.6962601514969883`*^9}, {3.709891080670765*^9, 
   3.709891105069323*^9}, 3.70994601962757*^9, {3.710842193125016*^9, 
   3.710842244988409*^9}},
 FontFamily->"Helvetica",
 FontColor->RGBColor[1., 0.18571755550469216`, 0.5733882658121614],
 Background->RGBColor[1, 0.9, 1]],

Cell[BoxData[{
 RowBox[{
  RowBox[{"dir", "=", 
   RowBox[{
    RowBox[{"NotebookDirectory", "[", "]"}], "<>", 
    "\"\<micelle_data/\>\""}]}], ";"}], "\[IndentingNewLine]", 
 RowBox[{
  RowBox[{"SetDirectory", "[", "dir", "]"}], ";"}]}], "Input",
 CellChangeTimes->{{3.684006513942891*^9, 3.684006543351018*^9}, {
   3.684015968004191*^9, 3.684015971402047*^9}, {3.691188362033237*^9, 
   3.6911884713248796`*^9}, {3.6911885392572603`*^9, 3.691188605380376*^9}, {
   3.6911892972338057`*^9, 3.6911893134835367`*^9}, 3.6911893493455763`*^9, {
   3.695596143743531*^9, 3.695596166046927*^9}, {3.6955963608814898`*^9, 
   3.695596362036108*^9}, {3.696258657566811*^9, 3.6962586756309834`*^9}, {
   3.696258744285574*^9, 3.6962587652999353`*^9}, 3.6962589388391247`*^9, {
   3.7108422353078327`*^9, 3.710842236026091*^9}},
 Background->RGBColor[1, 0.9, 1]],

Cell[BoxData[""], "Input",
 CellChangeTimes->{3.710840128452001*^9}],

Cell[BoxData[
 RowBox[{
  RowBox[{"images", "=", 
   RowBox[{"{", 
    RowBox[{
     GraphicsBox[
      TagBox[RasterBox[CompressedData["
1:eJxcfQV4VFcX7SSBAhWkUFqgeHF3dw3uwd2Ke3GnFC3FXQIEhwSHEAjxkIS4
u7vL3DvD/7631jl3Bt7rd5tvCMPMvefsvfbaehrOXz1hsaVOp1tfET8mzPtr
wLp187ZMLIc/DNyyYdF8K7y4aCH/5+vgDQ2idrZIPNoh7Vz3HLvB+fbjC9/O
KXL+s9h9ZYnHmmL31bnvF+a9mZH9aETG9b7JJ7vG7W4Ruqae/7wan6b85Dyi
3OtBumf9LR71tHjYzeJxV8sHXfniUXdL+x4WT/taPe9v9XKQ7t2wck7DKuBy
tub1Yfh3TsPLvx323ctB5V4NKPeibzm881k/yxf9LN72t3g7RPdx1HeeE7/3
m1k15M860ZubxR9ol36qR+6NQYVPxpY4zS3z26iEHzbE3jCmvP5flrdaHP1F
n2xQMhVDrmooMRrKVEMpXuiN+GOWQZ9iKI5Usz0MifeMocfLPDaUPhmdeaVf
8pHOUVubhq2pF7j4N/95NXEFLKwVuKxO+LoG0duaJB9un36+V/adoYVPJxa4
LlX8dylh58riH5Qlv1HSXNRUFyX5tRL3QB95SR90pMx7M1Ys+5516tmesfva
hK6q/3ludc+JFV1GlcOzvByge9pbZ99T97C77n43XBYPuuqwRA976LBo9r2t
nvTSPe1lwau3zqGX7nlf3Ys+FliK11w3Sy7FhB99pv0cuOC3kJX1Yre2iD/c
LuNcr/zbvLcS1yWK/w4l9D9j7J0vqe+MWb6GvDClKEopiVSKwwwFoYasQDXl
jT7mthJ0sOTjopz71ilnukfuaO63uJanzQ9O1rqnPXUPOulutNZdaaa7+Ifu
fEPd2Ya60/V5nWzA60w93dm6/HlaXOcaWJ5roDvXyOJME925Jvwnl5rxutxU
d7m5xeXmuuttLG62tbRrr7vfRfeol+7FQKv31uW8J/7gN6tayLLfY7Y0jz/Y
PuNMj/zbgwsdxpV+WKT326aG/2uMszWkvlRzPilFEUpZoqqkiCtZryYbymLV
/BBjprsh/q4aeqTMbTnEACsQv681FgQr4zGq0puBuse9dfe66vC9tzvp7Dpa
4MW9ThYPuunsu+te9NS96ad7O1j3frili3U5t5HfuY79znV8RdcxFV1GV3Qe
wd+/Gazt1ONuvHO7jrrbHfhpdzrwj497UD4dra0glr6zfglZ1iBmc8vEAx0h
lnk3hpjFUh96BGJpSH5lyP6kFkWoJXEGJRkPYlRS8YKiWJqo5kUYMzwNCU/U
iDPK5+34h3n3RkDY4g+2jd7aInJdk/D19UI2NAjf1jTtv25ZV/vnPxhR9HZG
mcdaJfiAGnXBmPTQkOGs5gVwl4vj1eJYY0GUkh9kyPFU0l6r8XZq+AnV9y/8
k7zbQ9OOd47Z0jRwQU33id+/GWzxuKcFHgrbdL4xt/JUXav/6licqK3DhRen
6lrglyfr6843trzc3Mq2jQUeHIr5brjOfeKP/nN+DV1eH3eY9E/HjNO9824O
xfYVv5+L7zKEHTXiqVNeqFneED/cEh7cWJaAfVSKYyGESpa7kvJUibliCNlX
6jw/77411i16e+ugxXW8p/7oMroC7u15X94eVAPXox5UhBf9dI6DdUAYz/GV
vG0q+86r/nnhb7iH4NUNw9b9gSt4Tf2glXUCFv+Gv/Ke9pPHhArOIyxj97VK
+bdLzpUBBfdHlryarndbbvDZZgw8YAw5ZAg5pAYdVAP26L3XY9kL7Mdm2w5K
P9YlZnvz0GW/+0yrCl3DnUAfoZ53xO7fbKNdt9rq7DrobnfU2XXS3cdNduMF
jYa0POmueyR+g+WCKt3rQJm511nIf1dK1KsBFlABrKHvzKrBf9YJ39Qk7u92
ySe7ZdsOznsyrshpnuKzSR96XIm1U1NelWX7GAvDjCWJalm6Qck2KDlGJV9R
cvD6iz4Few3RwmLqo86rvtvyX8/Osxuccqp7/L62ERsbQR3wIMSxRbX5Resa
4dGSD7bPPN0t79YgwIXycbH+83ZjGNTNzpjmqGZ6GvM+G3L8DVlextR3hoRH
ajT26BDWp/j1zLzbw1L/6xa7o0XQ8t9x55D899ZWACUAlIMJze524ZPKh8XF
BenJC2/Ag+Mimg20ejEQqG6JRXAbW8lrShW/WdUDl9QK39A4fnfb5BOdsy/1
LrxrXfTaptRjhRq0zxh5QY2HkLuoeUFqYZSxNB6yBBAwFkYYc0L/l+FkSHyg
hP2reK8ufDo+40LvuL1tglfU/TS98sfR5V7145pDyG3bWALQrjSxvPCHBTAK
14UmvDSkakq4w3W1me4aIKuV7kZb3c12Aj2g+OKFvPDHOx21RwOGv+hPmXQb
UxEC6TevZsjq+pG7miUf6YjbyLtrXfjcBuikh4BFnFMSH+lTndQcX+CAvijG
UBpPNIBeFIZRTZJfKVGXAd1U/7vWwMO4Xa2IZjOquY+t9H5Y+Zf9dZBDKMKD
7vwJ1Xjex+p1f6u3A61gQN3Gfu8+8SdAn8+M6lhMmBtx/eIzs4bv9GqeNj9B
2D6OqoA1l5+DDwE2frtN9r112EqsmNfUyrAsoWsaxOxolXK0S8aFPrl3hhe8
sCl2W6YP3K2POEOpSHWGkOBBsAsKTW3yF30iYRkQl+MLyVHj7mBHyrw3FLye
kWM3NO1UN2xK5KYm4SvrB6+sE7yqXuiGxkn/tE870yPn5uAih4nFTgsA+0rY
cSXuhpr8XAW25/phuw15IRBIiiWEM+G+EnleCdxf6rqswGECTDY+ASLtO7s6
cBvPBaDATl1pZnGusbRNlhLKJJr9Vwf4RjSDqcKm32jJfcQy4qmB+Z+mVoOO
QAKjd7VOOd4t+3I/gFLhm+ml7muUwL8lzKpp7w3ZvvqCED54UTR+AmbVbC9D
6lv5vHrvDcUvp+VeH5x8qFPE+iagEFJHXg0UFr+Hpg6AMtyt03ArAJ3XlJ/8
5/wC4Q9b3yh6WzNsesLfbfFcyYc6JBxsE7evJbhH2Nr6QUtqSY1LPdk19+rA
wodjix1nK17r1aADhvAzxujrxrhbX+LvGGKuGyLOG0KOqL5bSpzm5z4em32x
X8Lf7SPWNsK3uIyr8IqYTzgCgl1tQYGXkm+W/8st+Htc11vrbrTR2bY2Xa14
YdGgIPzbVmQIwECIEKQRphCMDroMzOQyrm8C2pMqrFXho1HFjjOxMmrIMTX6
EpDKmOH8Jfczlbc01kBdTqIRhI3Adqe5qkn2gLKygB3F7+fnPhgNO5hwpEPU
tmYR6xtDqQOX1IGNAG0IXV0XbC1hf7vM/7rnXx9QYD8G71d9NuoJZbbggUBF
GBoVTK84mt+VG2DMdFWTHdTYq2roIYPX+uLnNpC91KMdI7c08V/0K/QX2wEF
AdGSO4VHg4Tc+Qa9SWh7Un2e9iUfwyYCycFm3w63/DCiPITQCzo4o5okZvhY
3B4kP/dqv8JHNNlAUWPoYUPUFUPSUyXLk4IEa4hn18MyxtN854V+yfyoJNlD
zo2ftwEAs64PgDyErW7gO/NnlzHl3w6ywGrf7QRAs7zZ2sK2lcX1lpbYFF6t
xdWWWIcbht15KMwN7JG8Z9jTl30tCL/9CMK4JCBDGuWLF310rweQFLkIsv1p
JjUidGN9aK7UiIL7I4rfTCXxgNGMugjUpVZmeym5/mpBMLcvJ5CLnPTSEG2L
95S5/1ngMC7zWn/gYeTmZuDSn6ZXxRI5W5cHZtJwDCB+QjtgZN8Ps3IRzBaa
CEL1eWHtoOX1Qtc0itj4B1ZSuzY1AS7B+sCiYZ09J1cGpkHwng+wlNgoHQ0o
tX0ffixYnMeESj4zqkB9ojY2id/XPu1Ej+yrA/MfjYb6YDvAoJSoixA5GBcC
TlGovjjKUBJDHMsPIVZD5RMe4T14Z4n7SsAORDrpcHuoKlg9PhZ3ggu3RMN6
qEPGud65t4YXPp1c7Lyo7PMWffhxNcYWn4+F4ldkuBnS3wHfQM7V8HPyM/Of
T8m5OQQUBZ8ZsLi2p00VuELYDsgblBQqeaGxxsABX+KSxMySEEc0o/Jeb0Hb
hMfH5r635jIC/yGEUdsEPTvTg+beYVzJ+4WKz1ZwZmpBkv2XNCcl2xsPTjDH
w2a5gm8QysJPA40BILREp3rEbm8V/GddGBeYOaw2WLEUnie9iWPYO1Ayr0k/
YEewFMJwtAB3BVJlXegDAc67NSTHdlD2tX5Zl3qnn+wGcMOThq2oB/OUcbl3
/r0RoBYlHqu4F5Hn8e1q8lPcBkDVkPScix9zBTcMAClwnJN/CwykBzgnfDSP
KT++HVYO+w5pBxwB0s8Lb4XOSAO8AKe1xOIIE2958Rv7zp/NecHQy1/CZFyh
RbAExYX6wI5AKd4MoFKDnIBMwqxHb2+ecrhjxvkeuXeGwRqWuq744r+zLOIk
6X3SU0O6k4LVy/VUsr3oWoKQJz/9EnvLAAfTdxNYMUQu+9oA7HLsntZweSA8
QDPgGKFsVf3ITY2pZf92gZZJel/iBXq/T4m+wdWAS1sYBaAwqil0H/RJEi2x
X0qSA2kDbOKHRTkPR6af7h6zuxWkEXvhNq6C01Cae7AUqAbhqzM9IECZZKrw
x58IPvbSpINwTp2GgZrSMAEBvCf/6DeDbiY+MPwv3mEyiXTf/AfD6YB4rdMH
/g00UxMdYKCVvGDoDnAMaAZ6BpKmFER+yfHCVipRVw2Be0BsQCQo54CCBb/h
82EB8e3kjV2+Ii3BVuCtpP1PSPstAbOOgy3BgiDbMNZgO54TfvIc9yO8GLcJ
lVzGVfo4tiK4Ou4c9w/XDziJy1H4dx+sLbAUsLMkmctrAU/i9rYTS90HSw3Z
EyZ+rxpxCjZUn2ivT3mjQEnTHOHRGxLvQveNwUeM3usAfbl3htDNPNAOHwKT
jUWG2EMpPowo5zTcUl54DaDGXYF/UgeX/Q7LBeGJP9AGMJh2snvq2R6pF3ql
nu0Jlp50rFPC/jbx25uFrakHt8V7RlWP8T+AFZMw9CNuYwUE2eM2ATDx+fQ3
Z1YF8gAMQfLhEkKuvgJa0EF95AUl8QkeAU6WPseXsIafEKG099ypmOtkWT6b
ihxn590dDmSI2d0C3AMKFTC3BqwMLigmCAO0GDecfrYXaH/Rs0klHxcpAWRo
auRl+N1wVyl7iQ/U+Fv0WwP3lnmuLn49nYhxuidEhTZrdnW3CT/ApGITscVg
C9BTApog3tTWxl8vExsHS6ddk+ECPPjbweUgjeAVwBb6L7tBSjtmnu9dcMca
FrzMdRk4M4w+YJaOMJgYHjPVWU17R8WJtwNfBWstdVkC5y7rUt/kgx3xISRm
kysDtSDz0hpCBXAB3FxHV4DY+8+pDncJKyy0sjP+IUhs3uPRwGo8Iy4Q+4In
4yHP2Zf7Q5awVoCI3Nt0qUo+Li7136mEn6TrDSqb/gEbAUJrTHehuUx6TIsT
dKDEbXXx47FpF/rE7W8LSgwjBVsGGw35v9aagRRifj3dmbqWuATaW+I34K6A
NenCXDFjGqCspUbbTGgmrhakBIx7CJIGiXo3zBIk0HtGZQgbZBjyQ5S+BoM4
tvT1jBKPNWrAbnpSUZexrQruP+Eu9zf6EnDM4L9bcVtV9GoaiDFgCk8NZhIt
iBkMDdAsdHld0PvIDX9gNVKOdoKm5N4aUvB8Euh6WcAuQ8QJfeITAmN+iFKa
ZNCnGRX4s5mqkqYC04ojv+QFYuOU+HvETM/Vec8mZ1/sC10DPGI7PCdWhC8v
nU2IE1zsx10tcFFBeulg7sFtwCWE7lNNAAXYX+wmWBl8H3hAn6ZW+TyzuoZm
GxrG72qVeLQjbjLv9lDcpBCkXYbwU4wpQXigMsXhaindNPqbpXRtDDlQIkdD
7E1j0L5S54X590emnu6Bz4GOg9jgiwR7pO2QmvukBzm/5FfSUMKyfxhdgfcz
GTynCgAEuhaw6NcQ+OZ//h60gk46tgaOpM+sn/EGiCIIDPAE4EZgGfWd6+jy
QDPgHh9n7i94P/aRSvFvl/SLffPujaDL6brU4LeVwQ1wjKjLhpirJN6wrWEH
qCzuq+CkgMvJTYzb1QYaAfUH1H+a8hPg5eNYEQ0bXQFf5Cm+yGfuzzIQKklO
6unuIHUQfogNtinvpQ30otB+Er4998agrHO9kg+3j9reBCIByMUn4M5fDqb4
OZgAjdIo/E1gHRAPwo8bgORo6na1f+6DkUBmGeMqizynxN8BdulTX3H9U6BE
L/UJj8mswk+o/jvKPi4qsh+HxyHP3NIEtwrkwW0D87nO06viwwkdAtAAHfl2
ALQJADSGqkIOYdONkRdBaJXIs8A3eOsQv5I3M4oejs651A9GH9YZnwAHAbuA
e4bRhG2y68j4ABgaVOx6G143zF6S/E0rHSg6LkaKTGj2jH6fJKXVYEEiNjaK
22sOT5Fdl3qsAJZCB40xl8CFwLHpbuNFzFUl/IQStAdvKHwxGZyKsLO9eeCy
urAaruNhTKkdED9cMB8w5TCU3jZVISQQePpKf7eXMfP8R6Pg2AKmSjzXMdDk
tQnrDPkvejsr//G4nBuDYVMgUYA72BS48HrQRfiVSU8BZYzHCroIR9iY6U66
GG9nDDuh+O3Sv7bJsRuWTPve2H/ez3AGX/a3xFNjKYBm/wn6Ch9cXmSw9SV9
tbjY2EK6n9KvxAUaJtwZi6vNvwU0EjYsL9ezIyMYz/pQp+hET63sO/eX0FUN
sSBJhzswGH5zSK7D+KI3c8DT8Izq511qwB6D/x7Q2lLPtcVOiwqfT8u7NwqS
ln66Kxgp/O6oLc0hJNBlKCC2BpoF5IneLE1Al8wr/aDvWCIsmj740Jeoi2XJ
b+Bj6gsjGZfWZxiUHIM+T1Gz8UfGpvJDDekepK+wmJ/W5TyfnHOpP/xB4YlX
/zTlB6iYtmUD4UiCp1nhJ17DQwdKfxguWMTYSnCXIMOQPaqhCO9AtvGwMGFB
C2sBN4C9kKL47S3i/m4HjzvjUr/cu9YgqGVuyxnYhPlLuE9Ay/JWcgOVwlC1
iFkAvIYzAj0CN8Pb4DtDedPO0HDDkDFbMflHFxKq74BpWOQ3g6yAq3hNBBOu
LmV4GqXLf1EtaHrEugZQE/AcOP4g/9Ca+MPtGMHe0wrOe9j6BrAOwF68H+IK
NMbnEwYnkMJJMCQ9W1CTH7WRVj7paJf083CmhsJwY9khn3AB4LwY/LYrPpsZ
kHReWPh2Vt6TCXC48E5QqehdLUM3MEoQtPBXfBpuD+sGEACs+UypCtbkP+eX
oMV1JB8DjgGpcm2HwI7j8w1uK/Se65XP25k9+bxd/bRZdV1e+nZ24ZPxcGGw
sPG7W4evbIhPAKA5jyz/ZjAtkQwUmBna24FW2DgPwf38F9YEBRKm0BwMnAZT
qMeHhx75EnkOLhh9h9gb4AP6yFP64IN4rmKnBXDT4CsBBvFvg1fVg/cB8Qaf
dB+rIT8YGk3G6rrA2MRDjKHhKaC5RY5z4U7iQwy+O3EJUV9X4LSw4NkUsrIL
vWGUY3e0gOcVMLfmp8lVoDiOQy2ASPa9GQeTsetHXcyc08KhpyWuJ70sH4s3
yGAC3kb3oZvFw56EdIHhVpKUCkD741tHBkyJ8U+/bcaQg8A0cGzyopBjBkDc
p43wWfKfTsYWgxVDAeE5QrDxsDBAjtaWUvCoCyPKw0b4Tq8OgYf6xO5sib3O
uNAn32548dNJZR8Wqj4bAYz60GP4ChKVkCMMVEJC3s8vcpiYd3MomHbe84l6
tz9BbxjABGtNe8eMTEGwVAfGLrI/q+kf6arHXNYHHVFdF+Q9Ggu5itvdIuTP
WhBREFE8OzAfnib8SmZGfv/GGa9Pr1NC2bUWgC8LWwH7zBl1hFNpadfe8lYb
S5qGVrprrSyvNGfQBkRXupwANCyptImwMsImMvwCxcENQJtSz/cGMlO1n4zH
hkKWip5Oxeuc+yOybg3JON8v5Xi3xANtY3Y2Y9h/dX047IxLLPwVGge9w0cB
KIhm+1uD8sFlKHw4uojwzkTDl5hr+tQPjAAUE80AYoqSZ1QKFSVHr6bAp+MS
ZXrSGIUdVTxW5jlMyr3QD2gGwAxe9NunaT9BLHHbADTsF0wP5ArOHYw7ZAzq
ABrjPe0nehaza+CWggS6hiwDaRRe8Mp6QFqgNz4NxAyeZsy2lsCNpMOdIBgA
XhBOQSNXlPnvhsetJtwhrwbPz/bQZ5NaMwOb/FyJtVNC/6Nr83YGXBsYOyYC
1tT3m18Dd+gxjqk9cGxCK25sVDkgMPCHDv5MOLk1g5bWBsMBWMFTg/bBTcu4
NiDr9vDsu6Oz74/KeTA66+6ITNuh2Aj8LZYR9iJkdUPYVv9Fv0JufWf9AnAG
2ZAX8Md/Xg08qfTuCWjicXKu9Acrhr8GTwFUDUwMXkyh/QQYZVjPzKsDQCnB
UvD+yM3NsI/QKdwbMR+u2fRquPjJc34NXFyTn7y5GTi8pm4ikIJVgpBDC9So
C0yIx92ixxd18UvIUSPMgfsqfKlJ49pgzSEe7oKhQfBkVlrqPrNU8BeGWOCv
CGhTq8DiADpA+GEu4eJJ5CRDcFtp9PkLCkjeggv46bux1G0pbiYXi3a1P5dr
VyuAIT4BK0OHfTQTc7ggM96TKgOosVZwghhk2N8WFCLzcn9Y53z78XA3GB16
NRMv8u0n5t0ZmXNtEBAPuAd4BBpA/MDq8SGuYyrhViF7AI2Xg2hYYbMcB5WD
CXMeU/Hj2Eou4753m/AjLr4eXRFiAGfBRJksnvf76mK7ji3nZfMDGLhg1zBG
LVJPdGXi9Z510cspQBXFY23Jpw1lvpsgbKUeq0qc5hc9m5J/d1SmcAblwwKs
sGh4WOcxFRytraAO+GTYdBkog2DADOGdeH/WpX4yVaSHyfbfIfbunBJ3E3sH
X0ONvgJeqoYe0vttKXNeXPx8cvbtIflvpyvea8FdlehrhpRnZGIiNaYWR0OF
jYURam4w8M2Y9oYucOgZxXtl0asZOTeGwuqFrWFS6cOICtjiO51Iui79wQy+
5GMCxxg3o4PZTJDYdgQx0tduWnKTbpeMJnXmX0lwY0q0jeUtxp8t8ct7nSw0
QBtAKWJACVZ+piC9axtRy/a1Tj7SIeW/LtjNlDM98BO4lHi0A7SPO7vxDwi/
/9JaUF4IPzSL5GdaVVxCs2oCPYStkeS5f9GjMcWOM8tEloFolvLOmO1ND05J
1hsygWOqmq8aJJrFGgpD9Bkf6duGHgGvyH08Outsb2g01B+6hl1zF04Q3a7R
5T6MtHQVDhEDYlN/lC7b5yW/mThPw9gdzaJ3NIXC4gJWA4Fx/9HbW+IZ8Xsw
DZBS/BU8WSBA+unuWVf75t4bDgwvdl5S6iMckMiz3OvEe4bkRwxixN8l+Q//
V3Ntno7PsR1Etr+7FQFhQU2f6ZVxM7AR4IduYyp6jgHGVvCe/L3gYwxcQLTo
7BzqwK+7PgBqiN3Xf1xi8FprgMsD39CPDAryBv2FE4fPxzuh1/hXjLGvqg8a
HLyoNstg5vyCCx8LI4LfhC77HfIjmF7L+H3tQbaxa+DbGZf7QkGyrvfDTyB2
+vkecBJxz9TT3a3gfQDbGbeHmzm/BhYQmygCTdXBZHDDYevrYbnAYGGpccMF
j8eAzIDvwZQzvJn4REl9C+tszHRloDX1rTHhAR1b/K3XeoADAA0MjXxpRV2o
LZROJt2YmO4l8jUizindIgLa+B/ADPFceExTkAdq2Dfv9jDwPWgiiCWV2nFu
4ZuZMD2AazhceEwgMzaUEYl5NfEJ+BwZ+sPHMnY6tBzsi0hhVCHVXCICVjta
Jf3TMf1kdxAwrE+O7QC4YJnX+qaf7wU/K+HvtlE7m4VtagSmB3tNKLOpDGLs
Mo4gCfEDQgKsXIQn7mNTGU469wLgv6w2rxV18BMYSJ9CyC2YubN1eeehVk5D
wdWtcHsgjbC/MBy4Z2CsNEZgCySlt4cycvjcpuDtdBhNYGyBwzhYW7pFJ7sl
7G8Db5oGbs4voND4nPcjLBjkHMroiqzI8p1RBTsIxQGUpR3vkn2xLyxvoRaX
2yXicte5WckvDamv6S0mP2XMkEHIf5nsdl2S/3xK3rtZkEZmLeHRM/nracwN
BpopRRESzYz54SQnItGvj7yi+m8pebco77Y1vhH4DOMLhAeGA45E2ZLFhUZk
aGcbMXVyuYkVvEj8HrhEUOouUl2CuNKdGVoOl+NgS9gCfMLTXhaAOJkZ19L9
RDNLUDj8Bn/l0JNvY7rKutzHsRVJHqZXB9Wnt7i6buSGRjBhWDQIPH5GrG8I
ZYHjg531m1cTAi+CElVgArB0kBOYLfyGfH4heQJUQHqvMiRFZwFOa+RpQ7y9
McPZkB/MmgElzaBksrZNzQS4sTgq1w8aocTdVoMOQsdz7ltnnNPQDIKBfRcS
9b32pV+9rWqBixkKi9gAjGqZuLdtClyJ/zqnnaVggF2D+kKLM6DI/3VLPtYV
2BWzHxDXgoC2owW2G1oj1R+SnHNzMECm4MU0lm95r8fOMjEdcoQaGnRQDdyu
915b9mE+XDnoEdxMgCHpzTLmgOimTf6RgDahEhQKL+CyQa4AdFTPzc1i97ZL
luoJ0XoxueTjUjhojG5F/Me4FhxYmsjzDGsH7i11X1vweoYIUfZhtmVfG+HX
C/dzUW3pgUKDoAsC0H6jBq2uC8DE2/hQ+1vjoRhMO9kt/XTXDNimU93xjPgN
fg/Gi/eInRUxzz/rYA0ZUZz/G2tsltQKETIQs6c5XC08JpYl334sCQOcMpj1
mOsMSme663MClLxQZhhhtbM/K5nOCsQ+xhbLBTqR/2wiMDBFJKaZFJhG1XMa
ZiEBTcvV9pMpG51M1kiGJuKBdVnDsL05wBy8C/sISgl4z705GO5DxpX+2FZw
P+AYTKfUbqwGgMWVWYzy5E79GaQS2W1LuDyQczArL1FwyJjDcqYzYNES9rZK
PtweFhwflXS4PbACriX8Cwg8lgXkB1ItHXDh6X8vLxHHqOY7uxq8gFBmRhpG
b2sCo5l8oG3S3+1wz7D+8VjhDX8wPzj/V9BFysaYSq6jK7iM+g6Yw8gD0FsA
mjR2wNjorS0S/m7P6MeFPrnXB2fdGpx/eyhDkZf6wgzhJuG84zMhb7A7gDL3
sRWYKhK4/WGIJdx5WFL8Hiw0ZNXvVEMtZzpElLRh+7bCu+T2JTp8SX2nZHqp
OZ94ZXuxKinppSH+PoOHQXtK3FYXOM6CVRKW6yq2m2nf7M90oIrCcBkLwwx5
ISqdzQ8iF3BVDdhZ+mEJmC1EDgsIoHAb+z24N9DmVnst/AWn8lIzjY8BlO4K
J/1FP8vXAwnyYJgek7QwkXnBhXdv9WqABbx7mf6TFYyyiJF1jKKKSVbWyeg0
KLH7yIrkOTZwYbRMEIEL3g21Bla7GndkGkEM34hFg2y4jLECU8K+4I/ENBip
WdVZBCKSNWDODJ3JksVP65XgfSooa9JTupMF4Sx/KktiGaQ+RS2NoT+e5Upz
H3ne4Le99O3s3DvD4MdBi6WnCfvoN62qDO3yYafJqNFvzLJtbARBYk3Rye7Z
F/tB4LPBshwmkGg9m4YLaoU/5t4dmX19UObFvkn/doo/2BYgBrmNEZgmSRoY
i6Q0DHHftRY+yIzit/NgcbBNjM+8nZX3fGLugxH4CnwXBA/iB082YP6vvjNr
SLD1NF1YSRASuk7L6zLJu78t/knWFXrfJW9mlHmuNgT/o0ZdVBPuqykvlPR3
FCcIRpqjmvpMib9TFn5W/bwLtB9ymHNzSOrpXvg63C0UB1QnYDEZmgA0LR4I
yiETylgufB0kOXZPa3xp4qGOiUc7Jh3rlPxvt6SjXZKPdMZv8PuY3W1YYirK
KgBo+LdBi7UCGxASLCkWhybpVI/864N4z05zhaU+ZIy+akh2AB8z5gaI3HQ8
owRlsbTa+QHYXPrjYG5Be5goeTAi6xyc8VasEp9T3VuEFoFdEE7gjLzwmglo
kT+VZFsCGp4RdyJDi3B18fjJ/7SDqUo+2F6iMeF9Q2Pi2MKaPjOq4B8CK94N
Yyj1aT9RZS1cWnvqC78FKg+C5D5OWJmZP2u2exXzVmEb/4jY0ix8UxN8IFxj
gWO/4oaZGZlahbFEmx+k4NETEY5A4KLfxe01gTcNEwljkXGpH5A257Z1tp11
pu3QtAuMzODOodpYVSqRsHdAbLJ3ceG1EJXKuB9sIjF8HVwkCiQeEzSe18H2
iftax+5sKas6/Rf8xgKYCT/iYenJDmYZG346DtbJ+nCGy0R+QZa/ZsOhvm8t
8gurlMD9huiLDE2nOv4v65OsZyPXKoogx8gWRS8gaXBCgw7lv5lGBz+QBT9k
bqLgh2YrP4SYhp85gaxPSHM0JtxTIi/AsyhxWpBvNzzteGfsmj/RrNKbAZZY
f+CPbRsLGeG/3oZ+JfiYLB57OwzYzrwYNNqXm06NBhTjIv9cyHQYYA1AJ1Ns
j3uy1vQ266CYDrjVVvNSZW02t1tk3N4OtDKFoYhODKKCZkxiMaRUUg+GVQXT
Zqy7HJ10a53I4/Nf4ZfEtMks04Whh9JpnsLV/vmPRhU5zoYPDrtgiLnKCpAM
N2OOnzE/9EtRJEE+14/In+zA2qHAvSAthU/GgvaDGEArsYPY6M+zGM+BLAFU
YRN958Gc1Q1bTXMm62dyLvcBiLGa6O1c7ILis4nMx383w9Q+m5hwBxw9txGM
vW/af11hthL2tAE+QClAQaOh/jta4DcsKTzWMe1UN1C1zMv9s68PybYdmntr
eM7NYVnXBqZf7gcHHPjAoNOmxmBK0nxD5uUSeY6vJHkjOAB2J2xZ/egNTfCx
shwdsACgFibvEFONguGoeQGMrLL6LlLIVSDFJuWVIfaGGny4zGMt8y+3h2Wc
7kn83N48bD3dQ7Kpeb9KQKNyMRFTh2Vgq+pj8eFrywpJmAO4ign/wKEG/eiM
nwBtQDfRbHtLMEYZApVZaXwsY4yr60NJAfIJhzvRstsOLoCj955FpyBm9L5T
WTHIQuvSWBbYiF4DVZ/AiIqstEl8pISfYFT5+eTsawOSDrUD04Pp8Z1aBT44
pAXaB6stCgksZbPG66GUJWCdx7jvSfVlVBC0E8Cysg4gN3zdHxFrG0WubxgB
grqa5UCwm6TEkHabn+D0fWCJgu451EdE4J90Z/hdXjLj8HKARgJhfyWGaDll
ASNYOn7mkjr4IzQR5tvHbD2n/oiL3sd0hhP5/hVYZC4RpCj1dI9sW1J6bBMc
4WLnRUUfFhc6zgPDl1mz1GOd4nexbgTeHz6WrEOICinB6ArgV1JmfAiVP8N/
hNcPekzRWlFbFj4FilCAz6yqIrvxA3QNoA0v7KVGPnWi26Wc85jynpPhqv8K
8ha5tSk2Wos9klfPZWpPdFjAepKM5QcrJdGiBikJe0d3CbYpx/9LmhMZWtRl
GG4YU5hUJfykEm+npIicJuAr+7M+5zN9TFC7VGeqc+yN0nCWlIu42WBwXTgR
IJxEs4F0AwWhspCE6q6ooH7e10IUq9Ar1ApINrDePn5fa9w2FB+CqkW3YL6X
1fo0p5q7KIKCwGA374kydVHVyXIOZpPbWNi1t7zb2UKWfIP2P2PFqRXgFDj/
brju/XB2Q3wcWR5y8mGkJV8PK/d+mNW7YRaQPabtYGSH6F4NttCKu0TJMYsH
RH4KahUrcuJpF3uD6pS+nFbsvtoQuBcu55f422qSvZryRrARrZbGAIobuLfM
bTmcUyagT3VjQnMjeTUUAbItQtOa5mKXoXH0K492AuyAyBU9HV/0cZGKLQs6
qISfVmKu6GOv84q+yKh+6BH9552lHitYZ3VvKKg77CbwFmCIr4BBhGeBC/oC
7YbnAtBgsTTAbT/xDVfiAbohADGAAEw5bceSWrgf6QJ7TqSCmCUTvwmYzbrr
yHWN4XGwXuVyX5rI19P17mu0utBkBxaiF4QaShMNaiouUayS9gV8tSjamPcZ
BpT1iiHHSt3XkFvaDgEk4p7D/6J7KPvIzGhm1kq4NniQqE0N47Y1FS5n2/iD
FA9YzPTjnfETjhtEBWoI2oA3APQAy3C7SNJW12WcYV3j6M1EQlCOrHO98m4N
KoCf4ryIdiHsX9Ydpb1Tcv2VoigRMUjRK2l63nmKVmYsIwbR19SAPawSvzMc
t41vCVlaF2ggg1oMpA+kjymLnEW0hGgGGYPFxHvgLjGMMONnEqT5NQBrBJkF
vwkXuzrMGWQMCOMpQlLyAwFW9n20Mt37pj4RrS+mu6VDTy1GB9EVXidTzDA6
TO7P/Nl3dnXNc8fXCbup4Rjcwynf4xL58aoBs38lgxKyh/WB6wcmn2M3jHVZ
TvNZMB+wmz5I0AFD4B7V969il8WFLybn2w3LPNsTvj9EK1DIDO7cfVJFEFE8
L64P1laMA8PHGQ1r+IO0hl5TgV0sLwHJh8oL6aoEMuY0tJxMK9BV72Uhn4ts
BJ7mmPKy4F+U5jYDLGSe78Mct8ME8GRwJ1YLxN9itDPH11gYodfHyzYxbqKa
zD44GNPsT1/S38FLyns8SlT9bYDuKKIemxG29A9KhhsrjdM+shwu0YHWLfI0
88uuC3Ifj00935eNcqt+B1vGE2GXn/XRMr/sQ+zOeCnu9v2w8q4TtVQFcEym
mTIu9IbXA6yA0c+7a513cyhUG+IKahq5sQEEHpsFAIRbSkDrLMpjWuquNOcl
Wwa07EBXrZYei/OsFyvPtTpwkZEBauFivYG4Xolf8udAcj9ZqvdKi+AJ2wd/
YfKPAB9ZDSVbD3KuD8x7NLYUxMlzNVxs1jxHnAGJNUZeYHVN0D4tQfxsEtaf
JYt/t4vdyiq+QFPcmwo7n8lKatyWJiAYYFDZ1/qB+0lZIveLvgQibUxzZAyH
13sl7bU+6RETN2EnoV8SLeG7we/DGspIOP0skdfDBQPqv6gWLphplnMsr80G
GWEiYSPwNj9iSHWpTe7SyI6rgEd2G/Md5A1o9mkKC6iCF/A+47Y1TzncOfN8
7xy7wQXPJ5R8XKyKblAmO4DkeUESEBSVORF5MZyoTyHtAWdLe0djaipvg+6I
am1GdYilAs3MIA9lh6sINAtfC++J3SvAXsZhjnUGnmBJ4fRlXuiZcZ7JHbBT
WsB/2ktMYwxtYyOSuvUNozY0wm0zCnSks0SzwmdAs4XK563GsBPGODsWfYFO
F0XDrCv6ZL2aItAsja2gpfEw+ny0hDvgn2Wuy/IfjWb8cy+Tm7Ja4+PocjCI
b0THgbwoXUJyzAEl+pvfeHbygjMiwyn4W5cx5YEANKxUbdESKOqWv42omF9L
H0SULksawyyqTOszEmvzgwzUkIBNIxOTX/H1EpEcGX4R9cMNo3aKnrLzPfJu
DxW1uIvpCIgkrzH2mjH2hjHmshH+Wsg/zEi+m4+9SzvXM+nvDlAHeND4KHf5
CNYs4zGvw9tBGjEA9cIlyibLST8If3QcbPm6P3tGZA4F/FP0kliI52JFEJ7I
1AfKZhzRB0puJvtAyc1CjkERoBEKexgjGCLQpyj6VNojlZjG7WNLspc+5W3u
nSGg1izSEDlQ5nfi75KEJD8niCXas+o45jprSIIPFHltKH1jk23HdgBWwYli
bGwleBHAwdRpSBrJkMLo74DPPvPYECEqxDoBA+GeFzhMKnw7i50absvLnJfC
ySp4NiX73ki48PCG2GXAjhWGRoE8eGoAGjxNrYSDvTYW0usUxeoWWm9XT1OT
o4g2fEWzIewTlHkiKYpsHer/NaIrbYRIQFtpLd4z6CxAjKFZyQfaZpzqmnt1
AHYWN1nkOLf0w5+qy5oyl1XFTovAUYF1wLH0870Fa2oXvqkZHEl6TwtrBcwl
mgUvqi1lCbw9+VAn6AhkCYpW9nGR4r8Lq1oW/4D2IpPevVIYzrBAQbCelNjd
mPKaHSthJ+EuFb6dk3t3JDQaimz2FvH5gCAKMwW7qrCMdDQYNoESTavGy6Yy
VMxrAkMfgC9siknYLGleh5dztmYYFqacaLaoduja3+NpwTtnXO6dd39Y0Wsb
VjcF7v0SfZ4lkbirwgjpqbHoTi0UV75RzVX1GZqhzPJQ4x8CpUs9VsnOHfCB
2B1YmQb4fEY1RVmF6Jf8RfplhPpNjeN3t2a69mgXgDaWNOva4Gw4y3eH5d0b
gSvnDhznIUx0nu+T/G+XBHzmvlYx25sCA7G8oevqs4Jle9PYA61pMS/3zblv
XfB2eonHGiXokBp5WYFIZ7ka8kIMWjM4+8EN+rQyhc4m42kgb3E3FZBkl6VA
M1hYWLTgVQ1YOzf5RywdgEsoLIujxBoKHINFEPENGaGSdIg4JpLmYvGJcm4i
3IHVhhyyy0BrsraAlyGaZC2kmb7RRhNvoBn+lh1Vom3ZUTibQFQZ7CUL0r6u
mq8MkU35yRxaMaOZLBRkPIolxE1lkiv31pBC+wlwxyRrBVAYEp4YUl6wbTz5
OeiNPvaWPuw//C0UM/ce63lgX0LXNJK5V1k/yZzIAMunoq8N3BI3CT116KUV
Xcs2N/Nfyarsh920pnK+EPVseDO8Kiym29jvOVdhUW1sJSxI2okeWVcGMNTz
lqFaVXS9sUIMspcrLGlZMoQNl2TXbOUrioDKlKW5ZF7rL2O8isdKc0EOXB42
J8bZMk6CP4YdNwTvZ2eT08Kih6PYSnC4Y9TGxox3TavKtt/hlpL/wON7N0Qk
cyd97z2DrRAhGxrEwGJCwK4NAKkrcJxT6rm2LGCXPvgQOSQIYeB+xWdr8Yc/
85/aZN0eDkYUvadV0Mo6n2ZW+zi2IrZSMjS6nO247xLK7GRSoIuFDJlKNNPC
s/Q6NTMhK1QhCTKN4iggDvcJIve0t9bxbcY0Ufdu5ToGZJ7RCRAecAZ2R+5t
JdNkrFm9PjTfdnjejWHZVwdnXOjDnOOhDswEbWoCHAte8rvM3AFngGZsT/6z
nsxDsYzzrCgTfT6p2GVRWcAOFvjF31XSXOigFYYby5JENCBJ+j5qbvCXTC9j
8gsWVAcf4PrcHw3DCkcVygs+w2T3VEnmK7jKwKApNoifH0aUx893IwhcYMha
7lhUHGGJJKTDWIjCRToOLH6bVoWpxlW/y35qOLb594YVv7JhQC9wrxJ1mn2U
dDPDaQ3V1G/QrFBUFGt5XtYrJjrAcWZX9QsbqA84FVgTG2P/rCvRTPrgX4ty
NzaK2clkFqxkuqmAMN9+YsGLaflvZ0JmCt/NBZ6zgN9+PDx0CC3QJvFYJ4Yp
tjfHPw/f0DBsU6PozU0gPImHON0i68ZA5jSdFrAQl87mLY7pyPIW2ZwYpSxW
BF4SlZJomA8icPJTJfqC4r+jzGlBPmuMqcVAMzpZk38ElXUeZSUFyXlkeRet
X4McSfZH8HFm/yxjYr6zfjFnFb0m0D3E+/EPZVe7g3AttShKO4KYqR1GNMho
4RR6moCC5wOkWFoSykRVrYZj06uKENk33qWJcnsIdJXELGD+L6yF20ynIOVU
99wbg3IfjwbvYtlwyDFFZrjS3jMQmunJn2nvlaRnStxtEhuv9Vhw/BNwjIi/
mkLk8I3M8A5nOk8CMtv8u+qkj6wNkeiq9cTJQROybV/+rbmL39w0B+bzhomA
Cp8mMxIFX48Fz7Ck53qze/H5hDLXpSyJDzspu12M2Z9ErCBRxjfkrBXim2jn
L0t3Tj7djUlkEfQudl9d+nmXPugIwLkM0hh+Gi9gZMsC95V82gA2lffMJv+m
JpxwHGR+2XNMJReojIAO55H0XEAGBL+tF/dXSzjC0OJ826HFDuP1H+cZ/TYa
w/4xRF+E62pMvGtMtDPGX/8Seeb/BB8weq0udpxZeGe4KFZvF76yvt/MqoKh
lcO63e9qJUm4OS7HujXRJSQtgpYDGmThPNQK9+M6molL3Iw7U5kVRdtLeRfB
SQho/bRuIwloT75+iMbqKTwTOL/Cc15Nv8V1glbWBSyHbvkjckfTmD3waJpH
7mwSvq0pg1Er6zGwMK+GrEuX1Ajizd7/BTWlLCXtb5N+spt5qJHe7y+2D8fb
/S/1FaMBRaFGfRz3RU2lB6SSNqhF8V9yggzpTnB/lLCjgJTCh2PTznYBtMKT
hfeK7/KYUAGu4sfhVl97rvsJj7uPjkWP/eR8oa9E9Ilg+/aCypqfF9juNNRS
VvExvreiXtSWlgkHSPjzbg0BuSp2XsLwXfh/Svw99t/lBoPemDzNPA5iIpoV
GJRsNrGWRNGhS35F/+XzlrL3c3LvaPW64RsaBy6rKzxNxnlYRrWQOc3wdQ3A
3BJBg090y7nUDwJQZD+21HG64rrI6LXS6L/J6L9ZDdhs+LxR8V6puC7Qv7Yp
fjIq//ZgrVVtfzvWtokW8ujNzWQyURRBadMtwC31Qfv1UeeVxEesAxcpe6Cu
vjhKXxSj5IXChVFSHfVxt8knPdfmP5+SbTuI3S7bm0OGcZ9sBR1XwdyoxcI8
Vhf/5DO98udZ1QLn1KSHvqQ2ffyldUMW1TXFGar7Tav8aRJZsfOY8m+HW8hh
EWzzF96lbVuBY821KQ3isgSg3WxNNHvSy5J1GnBmR1i4jLFym8hGVxZJzvhZ
swUzq/vP+JmwBt92Mui3KLOZUMHd5GYyGLW4VvTaxvE72yTRPPUrwIK8tlHc
V7BKP/KsmnCXtVsAsRxfdvrnfCKqwyWH2Yo6o/pvK3CaV3hnaOrp7lhhuAO+
MyFylURYm1IEsJKTc9i2I8bm3GpjadvR8lYHy1timNKdjt80/3Y0oVlntg6Z
WoBJ8/CBuHkoe/CyWiDYsFBppwBKA/Iejy58xzYlcp7oa4oYHkLnBeJXJmIF
9DQZKGBWLvuTPtWJSYQzPfJvDip4aA0vUnFdonivVf23sL81YJvqu4XJLLdl
pW9nlrBgaVDmqd6JB9qDmIUtreMLN4cFJExzsEVuDFPVooC5ZvCqeqJ0hIPC
8m4PY+GB24rSgL1M4sdpJetsukl3ZZ9j8mtoCq25714AWta9kUlnesTuaRm0
nL2EULSXgznA6kGPbxDe1LXNdsK+OscBOschOnY34x5kPHbaT59mVvGZWYPX
rJ8/zfwJ3qunTRVOHhtTXmLai/4kw3JagrnRw763BSdaDBSFbcPKw3CA3sP2
QXSx4AFzqofO+w0XXgTN/uXz9Gp+NlWkZcSOYCmkUMnUrf/SWmFaQ2LnzCt9
cu6PKHgzu8RzgxJ0RIm05VNnesHWGAVzZqMBew0YhtIrGUzcFIUpGZ5q4jOY
FWgZvNrUs91gR0BcYXYZhxEj1EDXn/exetzD6mE3zpeDtNzrYgnwx4uHnS3v
drW837ncg45W9zpZ3elidbuTBev3ZOe7nCXVE9hONisHsHye82v4SvaOifZA
9pWUPGMTpT5wpz7ylDHhwf/SnUH4OaxDOGuKms50gMK5N8aSRPihhhxvzrOC
dxCwG745PEQIJzuG1jWSOQgzMYNLTjnZ0jxuf+vkE53BuLBE+a9nFLmtKPHb
aQj9Vw09p0ReV6JvlkXf0kfZloWfU0OOl/puL/i4JO/lZDih8CiTjnViYdu2
FkBL0D92gG5pSjp9uCPMKAAZZrTsw3yD32aR3LQ1JDsYRG0JNBeXMes9NFqf
cF/PgWNbS53mFj4alXGhN0QXzq8ss/GY8qPrRHbWu46qCPmBdPlOrw7uHbTk
15BVrO0J29g0cmtL3AOeBaAKrhi0+vfApayX8BX8mdNUhlvC3HDcUFeCFSBL
jFywuNTM8pxo9yaUNbUCNwNhe9xNjFywtoI8U5inV/WdV91vca2A5XVBF7Fo
HP+yrE7A4tqwmExlzqimRecm/4i7JTGbXg13yEShqOlNPs5O0pIHo/KdZsuq
Ffhf9L7TP7DIITdYyQ3HpWYHKhkeSvJLVqUGHSxyXQvDgUVO2N8mdHVd39nV
PMb/4DTI8oWJXjLQJ0avyIkrtiZYk5FtOFCUNHFJVibm+1lAUCWgPeyBj7KQ
fYtQooDZzKfHcopa+8yz3QFKRU/HlTrPx77IVI4x9ZlWcSHKbOTYKLUwBgLJ
WSspr1glIvr0WW34aDRsGSQQNKzYZTEv50UsY35uU/B4DAuWzvSAOxC5tSlr
SObVAAkRJRDAsYqyTwdrKLvwZKNH7hmGiYocJpr9dGYTUl6wEjv7EzysL7mf
sZhKhpsx9SWThmGnv/isZuvHraFpx7vEbGkOMwcVg1mEiyTJrdZE0NM022Gg
DprobF1eMn844H6zRMvSkjqyOShiVQMQJFgW2M3A+bWxxYAatwk/uIg6H/Oo
BHNmXI5SfNjTXPgt+isHWb4ewnl9TiPLfxxbCdeH0RXwWoQ6y4leM1nCrXkE
njZgp9Vl5yzWQcali56O5wQVhl61LBsen03i+hR2squ58iKgCa/NUBwOZKAv
EHGqzGNtwZPxQLPYHS0AkhLkCcj9tPI8aQRZytKaTWGQK1v5ui2jMTfFLCaG
Zdrw93h9U5M6LdoM/oZPo1DZmOZ37W7FRjnRXVL0alqpxwp90F7O7Ym3Fw0j
ARrnF94xU5yl8awCygsAUMgaPL3ftqK3nN+VerJr1M4W+Exm7WdpQTPW0C6r
AwiKk/nTC71z7w0vei3aWAJ2q+EnjLE3/k/CfQ5CSXv1JfUNJERNekw4ivjP
ELBT7/Zn0bMJ+beHZsksA/3NP0QjWP2w1Q1kFWvC3+3TTvbMvDoIhgB2hKmu
oIOcpRZ3m+PUEu2VBHvwE/6Rk8H2grQUPp3IsU6ihVl6H1hqQASIOi5ZnM9U
0aLa8B3AumN3NYemwzkCS+R1tBNHb+1nml6UjP7OijWbyjCIHFcygJIG1b4p
+rtBxjgh8w9Wm58XM+WuNBFJrnYMnnAOD+R5emWWlZLBNoI6cDbO7tawaAm7
W4KIRm5oitswuwYyrSljd1ploxgkJdkOXIOih6MKOedq05ewY8zUJD8VmvjZ
kBdmyI/ET7gDHCYJwhZvawg7XOa9qeT5uKzrA/BQkeuZEAGaQd2eifyFTFtA
irSGayFjMhBk9p4edNMaf8yEQWqZNvCwm4UczAhNdBVD8D6zEbu+8DfZ98rc
63MbvfsKDsGLvIDN0nPMoDsnDhUEc/adqILmvMGUt4aEJ0Kc2iQfYlwo69pA
MWRgdOHT8fJiAfm9Edm3h7DH5BShDOsZtr4BFpDRUVF7KQOPnwQNxqoCN6Sf
nnaye8G1QaCLpe/naV3tsVeNyWyeUnIDVVH/xqBxQbi4Hw/8lRpzyxi0WySV
RCvo3jZiIl8V4a1bkYT0tZBO07P+WneJLMUhd5pRzQ+c8M+6oBZRG1muwOzY
/jZwYVi4uLdNzLaWUuABdGAgbN8YW+GDHBZnmv0iLcjdLtpYxQedtBdmboy3
SfKGy763Fv+UF0APri7b2cS+cClW19X25Vyv/DtDCp5PKHVbqgbsVMJPmPOD
bI/Sp6j6LDZMmSLqAs1SWMqV7cU6qLDjpa7Lcu6PSj7ZFZbLf9GvQPgPI8rj
G791W6Agon+fnftXzI38zXWXxR+vmgbNXW2mXXLuouyHBdfFqsJPZ8fclCpf
Z79orY5aKSNDspHsD2JviLTp7HDnPiqFIUquH92WlDeg3/qwf8s+rS98MRku
Q+qJLlFifhf7MoSPKUtWQlbT6onkCFuBRP50EZBKDTtpjLOD1fuSyQEIhlwf
Y44fJyFkuUPRmKAMO8kw9fv5+Y9GZV/uky56tSDJMFvgS6LdFYasQdRfTSnb
h7umn+sLwS56Nqns4yKKIhzP0GPM0oadphcTfEDx2Vz6YRGhDNjLyoS2EBXm
gmdVMwu5jFn5zq6OOwdgyhr4NNFnlH2NQ7cK7IbB4mdd7YvtxroxX7O5WfDK
OtSUSZVhcCFpMMQwOiAzl5ubZvKIeb+yARCbAqCDvMG4sKZ0pmmSxvbmcIhg
39NPd8883zvtbDe8AHIKL7uV7CBjIfH830h9hSvKQMei2kEr65rRLMdWotkC
oJkh5JhRoJmsluc+5smmbPOUiVtK2NFinw1Fz8dnXOsPxY9a0wg0leVYgwlB
j7pobiaj2abRnXfbCRDrZiGzsc/6mOZjDKCXzYsBW0toMbMGPbVpLbJ4D4os
uypoTAWgJR7pnHG+X96dkcUvpzFcIMZCMmuW8sIA3cl0N2Z7s6w9w4X5soR7
auR1Of0Jmh6/TySDzvQQu9Mv98YAXDlX+uKP7H/8twvWE2+L3NAIMuMveoVk
JsVrkmh2kOMRuPgNYkQuGMteeHtY3kv6Key0Ms154OrlRYi5gqzHZhCmMIo2
HXeY6ACjrPhsLXw5PduW4cewTY04KVfUYwO78NTmUWDvhlH15JwZZg9FTTL3
XRR0wdlPv9I358bgvJvDc28Nz7pmCtr/0w63xxl9i+tw7iinX5ZjVFOQnHti
/pg0Lpyd0triRls5NUUbkyInpdxtr41ZNo9eNEc1xVQTMTPzGzSDuy0mukwC
3WX3sYZmHyFFen2sAc4a2z8LFRFRNyqFBoUzOtg5leXOwvvQIyDJYjRZZwC1
3/wa7hN/BCe0760Fk02RZIvLTazgsJiCMPgNO8tMY64tvhklh8tKXBxgAky7
JUoCIGNy1qi3DTM4YevNgNZHG5UgJisqotCa4+/SPjJ6zIFyXpzlleHEWWqJ
nEYIIlfycTEsY+ZFDtuBTsEwCTSrLiNmmtXb1zr9ZPfc64OL7EVG3ncjHtYY
c5MdK1lekgFSPNhqF1WWH6yH642/ir2Jt8H7Fq3iQzi7dX9boBlnE4kRYVoP
7IJfmPffyEpgOSAFpplBj/fzYR0Azpwq47acDsirabhV6DtEHRgFfAj5sw5n
OokZIFoBvMgSyqJEgLAcVgP3jT1fDuOKn08ufmXDSi378fgW8Bn8bfzB9loH
08zq7mMrgcPbi9GmN1pzOyQrO9dAQzOAG/YCHBs6jndCOGWxENN8x0XBjEiO
5D4YiYsZ3huDmUwHbB4QJYhrG9H7WPCb2Zf309hvQ9nEzSaXe9YFjrNUwVHV
6CucKpnuxHx69meOXsn24VZCDZOfk7mFHiKaPR0HNEv4u60c0ApuBtWD4eP0
UZOmQHhkVu5xV5r4Z/0toFCQT2ajRleQje1yAh4TuyPo0UhFZld7Xw3u5Ah9
M6CJeYYtmRG40Ed6BwA0g//usvCznEmS+EBJekZhg1OcZM8gfNQ5NeQY/6Ho
lYCzH72tSczuFlgcVioebi+uDngQDkbYyUBr2NqGoSvqsLqJCbVq5i4wScw+
z64h62MZtfi3Mzu47w8veDNT8VhpDNrH3CjDsB+MOf6sGymOZemImMSlFkdz
tnmWh5gyepGTD0WDiQw/sg6EEW+OAgCCycoW2SLHgOfMyv6CUVM19rcS/XFw
b4cxhPhyarHTgjKXFbycl7It2n5igd0QCEbK4Y4sDFtWz3dmDRhB2E2sv4MY
CY49In9uz3Ef11taXhEocbW5pVT8KyZic6WpoDctBb0xDYNy6Gn5ZhCbkUV5
c/Wwlb9Hi4LADJOnKeo5t4qCQDsOjoZNLGP7J8PpAs0AZRLNGJUqClUyXRhm
DDrAuZ23hmBHYtY38p3NqhgIAPDzVkdByVpobsvFxpy8hBcmNLOQaCZnY5KY
NeckE4lmAvcszWOa4CnYdeRnggN/HAWXs6ocnizjfnJ+V+HbWdqE1cizjGMk
PmYINOUFr+Sn7H2Lt2PELFROF5+OjQB7gVCxDR8O0VzqGtuaRBs1tCz1WOfs
i30L71oDCuBQqMFwZs+x+i5DDKMW4RG1JI6rVBKnL4wUM47oyUKc1IA9nDbz
aHTWpb4izNUkYHFtMBMvMfGMsjHle+9pTEhxpv3mZkA8OUwJd5V/fyQkpMBh
Qt7jURxxdmsojd2JrpxoveEPbTLz5B+xzh9NLYqcNjnj5+BltVhMsq8tQJhD
GgHyz22wOxo8uq0kNr6dBXwDzMKKkdVsbSpHjUG7obzsaG4D+6I715gHLuA6
VY+vOb+6Naf7Qrsh2yGLOavQXKBYcH9EkagRKnZaBKkucpzNgu3Ho8EGM8/3
STncmfPt1zQIWPybKOf7RVaasahgpWm+x7neBTeH5b+YxFFy/rvViFMiEvWS
8CVMEk1nliuriKGn0ZdYkeW+psh+rBzKHQFPcx7MKK0/+JUIAH6t9YXiSPfk
zWCtIl32/MKsyNlWn0UuG3/8ZAok4m2yxUmjbYMtHK0tnUdZydh70Dd3LkrN
2YFucFmk/7xTTFc4rcRc4lzxmOtsUAo9Dskp890kpStQtBqJBhPWVAPqY3e0
iN3eKm5Ha/AxGdvEWjH2yAmZNdmBOJVi4zHFVP0yjX1qQUtrsz9od4vk452y
LvUuvDMU3IxnDXD1vk4cEiOpo+V8VDM3E90lL4ixAXuwXzn3BZrt5lxBDtAT
WXJXMY+CgSnO0qkCag0uLUx8WxFp7ydG/00DdokC+33sho48y6hI+AkO8Pfd
qWcXoQ3sGqwV3J+g5QQ0MbRQJ6ewyugT2Y7w2szugDjdg2b07NfhuroLpgkh
csLk466WL8RIcxh03DPuHPdGI366OxwuuO0Qe1GofIi7kMxeG87AZ9wsW5vO
oeYbRDEq9bcgkKX10dfgVRW8npZ1ZQAc5/AV9aCh0C/YtQfdLW520AbEXW1q
Yc6LmUkX/upGa9MA/28ywrZtvy0MsJC1AdLrhJE1A5qnTRX/BbWx7/G7W8vJ
ivB2C9/MZAWa/y6WNWJto6+xIxhX9BV91Hk4mGBlpZ6ri97OAJHgRDKhznC4
AhewAM93liZv9Ah2tzLPlMPHlnmtE8Tvshyly+RpkTB5SqKqJipliSwVg+Rk
ecMiMwAbcqTUfU3+s4mZ1/qnHOkAc+y34FfvqbI2TFaqWH0Y/Z3bhB9geQGk
wSsEpu1ugTdDWrApHLeCn2DsRzon7O+gMZzFtWSroxzRIzNcjJhNryoiivXk
kAetUeIlhQ17Ci3TB+zhrDkxWw/mGFQcpAJYDXIeu7UZEBIGQg61tuugjWgw
Gx0sPvblUXeSFpCZTzOqx/xF+ifb5znX3XEm0d53iyq+hWUn3muBnKUvbfLv
jci51D/1SCc4HbAagHTy0tk1JKBxevmaBtJHyD7XJ+vuMPAcvfsqmefVw22H
v8mBsRz2C5cNloLUV4yULHq/tOjhCBgLcjOBZjDTIFewpHK8J+vku8uuUks5
DkIOGaaPvKCmNiZlAytnYv5qErWxceT6hiHLawfM57gD2baJbZI+l7m34uPo
crLvFV/3TXkJ42DwlAvezCE58d5AHydwL9Zc8dvJg0s+LgZxksO1WOopzy1a
wvlaQMWw1Q3YYrauMX7itWzylalnc7xRzsnUxgxOryqDIZKHS0LCVKnDOE5a
891iCGWpnjyjQcxPi5AeBO1vXgiLlNIcyxIeq+H/Qh5YuXfXOuVUd3mYBZ4L
Koyvg1f7SWbG5/Lgj6j1f0TvailiyH2yRcAQTyqOWPqXFb9Jj9X0N0rmezXr
I/POSU/VuHvGsBOqz47it/OA9sknu2GX4aJ6Ta38YSQzAvaits3WNHAYknau
kTZw0jSFUjvm5uTv/KOcpn6+Md9s25rc+0lvzo+iszaNE07ksKbk40TaHK1L
iIM6KUiJT8BAygrCvpbWq9mqIQeOJ2s7S2M4gRnLBQ/de32uw3ggQ/Su1tA1
2Eew06eam2lpCpd9vcC+bNvI8SOiY0IcOGKO78nZgzLaxqCH6Ku9IklmKwao
8RT2PSw0QJvMwKy0ksJl7k0r+XQinDWStM/beZYQJ3XwQJyygF2s5HFZDFbM
SvKLvROPduQUx9UNJJ/3m1HDZ0Z18/hZ81kPDNWS9W1gpSvgEU+d5a3mhxmK
E4Bj8vAmmYuXlUVUPXFwhuKzCTgPfU85ygJI3/k1wMd4uAw7PtjHDa/n5SAw
+e/cxrKnntEkGO5Vv0dsENPVtjSFsrCDe3Uj8LegxYxxSfIASOQQpxGcROc+
7nsRoK4OvzVya3PWq7M5aGj+8ykcKuKzlSAcdpxFp+EnaECxJr5bylyXAaIL
7w3LvNiHA2ZB+eb/BhV+ox2lIZI1YtYrrKd089kGOK6Cz6yfA1fUM38LOFjR
hwWq719sPoISRZxn9UvEWWPoUUPA/jIYjjdzCh+CoPZOPtJBThkSic7q5qHc
8pQQDlU40iX9Cof9lryZBcjVBzMnwuE5Cfd5UE7iA1Zrw3qGnyQT8Fhd+Ho2
fBlgvpzLzbYI4ci8GWApnUStMkpUWWDFRFyxmgQBns+1u3XywfbpYihK2n9d
4S8nH+oAa4KVlxTl0+QqWFtgoKNo29FSaQLQmFUUax4gIoeMfx7pnHW2dzZH
D43lmrydUeo0l2RV0tSHo0CwZdEyh90xePiLVtM4r4b/QtEvI37KS5t+MOcX
OR9P9ulLNJNMiT3+82p8Oyc5B6z+/jBTL/xebkTCfX3aWyXLE34EE/1wtXIY
ezSkfwDa6GNuG0IPlnmt5+zr20OFk8JRBiLpUB27rIU3F9NEQk2wVqlne4iu
rknyODNZJwnHh/n3fOYaRCY30Vgc86UwlMVdaa8IqkEH8P68e6MAmFE8DOI3
t0nakPwH5khUcxOa8bgugti/tXTHf8VlgZ/HTIfdANAAdOBvV5qT1N3vxugZ
TDDHh86uxrTmFpFcE+fvCHrGfo2ysGNK3O3/Jb1g2X9RKOc5sHkwQzU1D+oL
QvSZHkwOhh0v9VgBnyL1dI+I7S2C5td0GVdJaoRdJ7IpM4hdbvHV7ZVxPPve
Fs8Eh2ePibWV44jv3llrk2ah4w79+CGPRD7U3N1v18bsNWsTMsWDaDyTHtap
HlnX6WHBdkCPip0XcmCs60qOOHs/v/DNdDxj7rcjvNZwONLnWdX8IGlTWI8H
0ylHvn/118RQfeXTBlNj+3O2GBeEMgoh6kD+nzrJ7M9ybIIh/JTqvw0wyGOP
jnfG7fnOr+k1qRIeFlvwUJy7dEf4QU+6i6TtQJ2YJVXJbdKPHlN/8ppehR2F
MzjbBCyU8bEJPziPqQAMN7dLyJwOVFgybQAmeAJbb7CVDuPgQZT6/AWmDf6P
2zbG2bKbAGgcdUFOcS92X138YgLsMjMLu9qAJ+DxnUeSV8uYhixdwO3BR4P4
ebPkrzpHZOxoDv8x7y6TvBzrGribzgVWJu4OjwOAow38ibHVh/O0lFLPdTwy
7O7w9PM92Fm5vrHIX1SXA2QkzZBambibg4vFqUZiwb3Xmv0Xeu64Is6AcvPr
QPwcZ+c9Gpt9uV/SsU7AcJ5LIo664IF9ppC+5GNwl2BEyMfEGFV2Oh/syGzy
5YHQTYAniyUejzF79GC2MivkM6cGVv7j2IrynJo3pstcLSwmQvwsWubhgjVL
2NOOM37P9OChUbZi9NCtIVrm5XwP8G3zFGJyHtGawbEP8HZn/mxupjPjmCxx
l7AvS1zM9Ewr7ZtVXTq8keIcTA5huE5ZLTIdAMH4MOfJvIJAGr+pQAaUGePs
uDtBe+DIsPPx5sDUk11l1aVIRNaSHcrwF8I38QgnOXcr+97wolczytxWK4GC
OSc9UjJdGIUTuUIGoPR5ipInXqQZSpOMBUHshYy3A6DRn70zPPFYJzgpsn0e
+itbD26Jykae29JYd7YBDzgAcJnQTPfvb0Q2gWY6eRAhnFBxSovwF3rII7Qs
RT1qda1exTQ8rfDp+FIXHmynhJ76EmsHX5JlGIUhIGN0pgC8JYkMeuf68aSP
eDssGuuW742AHEZsaRYwtwZ2nz1f3XW32xO7gKLXWlnKni+7juwfedZH1gBb
uoz+Higtm5S9Z/3sM0+blcSqA0jRuO/fjSgHJvmyL6c34B+KLJUlaANWQEOA
wRqgcWcX1wHBkBF1hjKg0XesC56MLHwytuDJeFhMqC0eEC4Y9j1+X+sorZKn
pu+MKrIkHnDBqIg4i4cGF06fyJni6YT7swKbIttYeNxPgSjTLRMnUYqTZYxl
CWZuxlLesJOgQBLNIMkSzTzHE+rBP++YKu3NCC8fCgj/fIDlq8GszHccavV2
uIUYC6w1SnDI+QAr2ewmeQKrDZmhrhm6um7sjmZJxzpy2tt9WbVCG62POCMm
ZD5gJVvKMz2h5i4PIgk9XuK3s+T97Hz78VlXBohj1xqLkbY/yhMkZRsL6U1/
3bsRVljkgNmkwXHb4BV2yIev8WIyoEx+BQOSyc9p9NM9WKWZ9h6YXxb/AECk
D/y7zG0l+Ek2R3F2jhYBYUkyOdxYNmzOhi9TJ3ptE9ADzkIUa0432ZVuMk9e
COCMXLDrMt9NHHTgOBvbytDfqR7M8G5o6r/gN2Cj7Dp/N8RCTlGGI8++g2k/
+c3/WeNjhwXaXx8MeeBwKqcF7CXxWIu1KnVdBioF4sFmwNPdWbGwvpHfvJpe
U6tikUXjmIVsRXQcwgkSGjGeyC57n1lMS4Uub8hA1rbmSfvb8By6Ix3hl6Uc
7pj4d5uEvZzlLppVK8pxClrs1DSgngOKBaaZu/Vl74a8OFJmelUzPZMNF5xL
KVLDoasaQpgTD7QHo8ixHZT/ZAxPUP1EQAND4+4nPKLrhw1KeUZJiL3xJfKc
EnRE7722xGk+ADD3Kqemx+1tFc6mIdaM0f9d3whmIu5ABziJwEn60e+mcXZu
8D+Mt4hhNSzg1AvHzZCrqMUGtVQ1lDLGzj9mf9Enskwl/SMpXMBu+AKZ1/on
7G+DzwcafxhRnnZT1NLcaE3aIxNP8vxBABdPHqylnT8ojyA0n9t1ScTSOQep
MyHx5QCZDhDWdnXdGHOphp08f4ctG1/AJOH8JrMAj0paEGjIDzbmBvOc3/QP
SuIDJeq08nkr/AIW+x3tDGAPmFMd/EGi2Z2OWn78VnsL2bjK7xVAKmWMXsbS
X0JXwy7z1GMOtt3eFCoJjoFbYqx7NktD4RfLk/Ie9/xanyxHBzwfoJPJJjFm
RLSqra4fI0q5WJB5tjccnOzLfaAdwDc5JJbnyIiZZqDQoNNeU6gCH6xZu/JO
nKYkmw7kzAQzyGt90P671PBzhniR+87xVwoi2fupTzIorGcj4JNgMyhh8jQ3
YwclmsFtBJq5j63E/EhXzR7J5Ih2MKjIg8CVthNrJQfgP+r5tQ5K/nwiHHM5
vIIh0HEMSjPQt1GMTTjdBfLMWdkcJLhJK1NPfGJIfsVT4dKd6AWnvDAm3DNG
nYMrV+a5nP28N1k/CY0IWFwbDi/EjAO6+2m9J3K/sFbhf/KIN57oer53scN4
uSCGcHbAMWaSJQYx5Yqz+XL9ZMT+S/xNEqrPu6g1nMzWC+YGjrMsoAK2u5sS
slBY9iysaWC2rXJ0OdslxFCg4o9L8Y3F7+cCqIsejQH5ERMDOsK5AIXAB3rZ
/OA6VgzQEN2CruO/17jT4trSk0073i3tSt+CB6PAFeGosvUbZBveMVg0uGXY
UWhcmYipinEEveMPtgfCA9CAk7hJ8DFOcTR5nTKhQEwbV8FtQiUIqpxYFSh6
n+VYPNZLr28MfCDhWVbH+5vWewllXmKwieyhkNwMXwdPk+NSl9TyX1oLfhn7
BBf85iu60szHTJj+If8VedQqRvBi/mbhmcbQ4Op6rGIYM+SYHEYBE2Y6d+ao
IXAPq/Xez4QtY/b5dPeEg21kVaSM3XEOwDYtMwUIwoLoX00p9lwFOicSpk/0
6a5fCsJEw2MWqx0MperX//QS0wxq+pfSZDi5+tRXZZFn2MnyaKx58iQMgeNg
8zAiS1tT9OxiYwtZFyRSAJbicD0CnVQTs6bIkPsdcYKerHbgYc0kNtVCltdm
y6dI68OG4hnZQvhpoxpywsgDxe6z55fBWEd58B/LayNOgcJ9TYjsbAa/Ff6a
PB7aoZfWIvewM71FlvRrpyp/L48TwnIBu+L/bs1h/qe7i6m2vbXZtqxW6hi/
pyWeGtRRHncCD4vJd8EZzCO2nn6TPRcIWUVMaatjquppm3hIG9CXeIDDJAF0
kRsa4WHxmd5iqqpMXQHbZV2Nk7VOTudjRahoY5Enhot5VvNlfJXFZlgEZou0
I6jkxWoNTsj0ZtQaXCXsOEva3kw3czMxO5RohjURe2elTUJu+LUKglF3OYyl
zde5edrJ5qL75kE3jZfK45k4FnVOdYajZQuh6SgTsCaO0IEYx91Rk16K3hYX
nsWQ4UbilGTPBtuw4/pPUN5ZebeHUcZ2NA0Rx2rL+auvxDAEFvyPq0BLIU6A
gtMBZpt5faD+nTZBwhhz0yAiJxwsyYnQ0VyHojBVnAusJj0EnBI23ZbLQ6B4
Xup61jVBH93GVCT4SCMCOZz6M5ZIZHibgCckk2P3Bm8EWcq9O5KNGPdH5ora
D0AN4Jdc4i8xW1KMKZbhRJdRvDgzxIbVd3CXwNzi9rWXfaA59uM4HMZnM3E+
8gKNDqHeQUl8xPkVUTzLEs8FG4QvAtUB9gJg/eQ48QmVPoy0lH06X2d0DNEw
Tbr8wDR2Rsz8WXQO/uYvr3k1/eaw5UeDsvGVvh0kwkia6f0czPUn6+qZ8QSq
rK/HIdUiLxC0nBVE5nlZZo/VV0yoZmXOijohGzkCMfVEVzgg2hB7p0Xw9PV+
2zhYyXQABMSy1G1pwZvZ+Y9HwPaZp/xxXoSs7l7XgGc9yLrxc71EU+okxXlB
6eddnHsvSuuNuQGGkhh4lCI5qFdVo6r8T/spX/CXuQZ9hrE4Ts32gs8L/xR2
JOtq/7j9rfFEeBDX0WQ+j8WJXfdENEmeYmyqR2XRKf74bfmZ+TIf+2suP8NH
wZCJExyqQFwhZlrt07X+OQ9HFr+ZWuKx1uDPZn8l8nxZ7BVcrHCIkIf7bBI0
dSz7d0SKHJv+iXWz5UQXAOdEPe1l8Qyw2Z+TeKEUPtMrBy38JWxNPTmlDQuV
dWsI52w7TGCYCzb31YyCF9PA9lkTdW0gxelvDhoNWvIr/EFoGTwIdkabzg0X
MwMtTO2rlibPoorMwki2DGSLXEf7KAbMcpYXjBrcYafh5eG1ye5+0/hBZuSx
wj7sOKgZtr7B1wJdpjWnw7jIAl32gGe4KbmB+mJRzFMcz57Kogh9nj8oimi9
sRVnvJpCrMc7x/wl0GxcBYlmN1sztwujc850XWhMnnapiZZMFAlfpktutrUE
ueUOdtDQ7LGY2Q6+KkrvRCH0mnpyBn7mlX4F97+eNEeLHM9DJCWUsV6L9Zw8
J4tng4b9p/iuhy8McU071UWiGascx5OHOFqDrIpiBp69+wuz81tbJBzpwJGb
d4YpLqzSNESepReT/oFTPorE+ddlzPOya74oTJ/zGYSwLP6eHjTVaz34LedM
Hhbp3fk1eCAXk4aWoqiJA4Xcx3wvD6/haVCiTQAPlXiwHetyT3bDlXm6R+Z/
3VKPdIrf1zp2K88YDVz6q9xQ70mVmYUUvc/S+waAaPHPA+1E7nVIif3Ygo9L
QMkYBADIp7xiOQ2D5N50mjKc2cArK6t57vkMoChLKHc2g+TIIwPkjA6Z5WSp
7QD6OBLWxLlO5eCYuE34QXYe+dhoLqGMd8lp8PKEC0iyrOr3EQ4jp8CJsb2a
f7epMSedbhfT6XexwyJKTMzjMRaizpDRNpvKcuiuVmoynTVXgctryTMNOSz9
VLfMqwPy7o0qfDoZBqvUeWGZ82KWZ3+Yz6MAHSbm3Bmefam3rKMGv5U1IcRS
McnTfBAPT/d4MAJConis1AcfYvQyyV76mF/0yaL0tNigqIavIPYtoBXK/mhj
UShT0hFn9a4rAbPJJzrLM3PxCDxLUTgCsrWWRTWm8VMQ+IfCSZH+yP83AsV8
2Ld9D3PvlQZotL9Tq9AyrmoooKZD2kVYebZFsxPNezUbY4P3sXsoYCewvcR1
CbSbuaqr/Xns2vbmPHF4FuyjNuhPFuq8Yc94Oa3FUiTdIIRwVYQfMRTGmvNX
3VepnzYbAnbK84PYN+S7TR6pw4GK4qCihL2tsJWM6kyqKNouLMyzXB6ZnkV6
RtBxHk43vqKbyDp9mlnNd2ZVICGdhSk8U+OdOOdIK97rrBWHkLJ25MwTrA/E
EkICvhrGDnctRchJNeJcV+ZJQ/+jTU91hCKU5QcrheEs1YDXmR9EN5ND3e3F
4OuDeDTYx1xTThPLi/XBt+Orb2onG1pcamaiZM0srjbVqoUFjnHypxYnFNF4
8zFzDn05YIREd5woFVhYM2StQLPDndMv9cm/N6Lk/7L1FlBW1W3UOHfAxFdF
EKQbBOkGSUE6pFtQQBpUEKVbpJGQ7u7uzhlgOpmeYbr75vhf/72f59wLft/3
rrNcIy/Cvef8zn5qP3tfp6OxkhxsMacc8TeIZmkezCdxAc3EtLEgeJvFe072
7THpJ4hmyK5lt4Vo9qAnOZNAM6YcMjgOmFGFJhHryLVOPdnLyi7ickoOvpb+
SVYQQjBzVCuHvCzAWXeH/JsmMuChO5DWkuB35FvOT+fURMaCT+5a33N2At1U
9RHQpEuIKlfFFa15taMX1Ile/JXLYiB4UnnfsaXxcFV4FiiB7N1QDpHDhqxM
oYwEpMNd8PgsyC58yWSTXsE9GryqJn9+iDUv2J4TqMLX3CYL3mD1mJ1xZUTG
PuqA0aiCwphks4tKrclJrzXeLGoSdiriUlhVqTdK4ottkLoIPZD8TUk1qkFq
LCiNodi137QK3HebJ4rfq5tSl2Dz1wDhNybRdNqtqcRIKkjot/7uPSWGuRzW
xBqG5N7QebUI4xuac/R8qDNSTfaN2TruhpiC5JZ+Fssb4oRzLiPCyzpXJajO
rMzh4Ep61gh3q6+SBETp+gBpt2kvOMG0xFut6Q67WdBMcMxms9q12OS/Wi25
hn9c7itr4gOkAZbnszPO9Ynf1ooDuMmVPEWtXZi6bipMcbkje7a8OrFLfLsr
DmExZClcQx5Y/MmgDx8P/MDw+xZNHioGi2OFmFZwgZ0I0KMo7rBuohm+AKLa
nbSXSzcoPLNvsGVK2bTbYwFxqLyyjnVL29WeCf/ir2gPPb70ixEfewwii1j5
VPgzjW2IUSU08YtYUl/zBzJdb47CG1Hgt5xzXhSzkYfNMcdw6dyNqxkkEvxO
XfQz/ZN3oEJpFDirGvIQgJKafRuyqDIgMMSppK2kxsG4Obels0FmV7eid75V
XgQ11dVWWxqProv/erRRMRmRqIX9/xA7kO3j2yVtbJG6uz0OgzBYZjj8lztC
d5KdmHSTdWWaZ2FmAJOTdE9q+wM6ULMgafFbZkF5dXEwChygGd5BHxq4v48H
pOuQxrZXnTcurgedi4THmhqts7NON2R8WYPR4RwBqAEHu8E/lGTiNL924qqm
STtaZx/rlndlMCe5fkvEn/2Y/fUV3bUhoKXSfcOecM0ec9zyaofV+w+1MU3e
1lJDhiExJPKzpOb2Y/oHHA6cWRXFe6z4cqad7OV4OtUesIJrF6/JvrNnBtty
o9lFUXE27say9Hbg2MffJLHfe3He7e/Tj3WjJ9fcL1E04Y/F8aDCLWHBDZhw
uaOBCfe6vaO6duSLjvz0hZq3omSbUNZzwhf4vgAxMlVQ2fUvrhRitdLQnrzn
9yUMj6rl7JyI1gqVfu1e8wpebcUXdySwUGJRbI5VnViZ1MfyA2f4W1GV4wkG
r8t7NivnbO/4nW0jVzQi9XdsaS5lI2ulTHQR1SHkckG7N+qFujigYlZ4rZRL
r96OXDQWT2r9tEZihiJxHGWfg7i6W5fsAhqytE071CXrRG+ULbiQRCHLkil8
Y+RpeNdw9zgpU6IOX2rhLmpm2M9QDNP92VBOJWpxkWoNRxJIa+P/ahy7vB5C
g/rF4JZ6fY+gUMqgjoxmlug/vbyr75Rx+BtFM8fLOUAzR/g+R9x1wn5eOBkO
3HPMd8KX8T8BNEEzW57Fls57mxPEXgcK+ZdzkKIgIFJr9OcqeJQvhlNfRXEe
qIULUekB/vU7DveZjfxQ0gcwO7kMMk+/aeVw4Wfv8aX5344qgRPy1ImHhutu
F0n1exTl2zHoYx06I0wjIKLCxbuc9M/XuJ9Ik9KP9qCe/0HuYSHzR0JLp1fh
a5GdPoQLg/K8KFBDpuLQ4mT4TCkf/FsNRArOXA520R612fMPKqlGHbK9PodS
CNBtTX2Mi93jxHuWBF1B2kOe2JOZqD1T9nSM+ashHgG+BfJ2dV7TIvFUc2OH
6z/VtNNGUJ0EgXUnmvA3aLMR6dD2aiaZkiglzw2/srcOciEkTm5XO1Ff/cWw
EgETyoXNqhG7rAHOmJqZujwIqPEbcxKf3JF8j8vRFEN+hMLKEXuOTg1BG/Du
mO+Pzznfj+nrmsZMSCaUxS1CrMGx1z01LhL+tz/mGnAIJrtdN5SKTSrp6RJQ
1YGasp5wh9VBEqFWpwBIelFZWLzm2kKU2XiBIwAtNmljeo9mjlFHONHw/g3h
KfN4r+QtTIDxKNlOF/1MAyJI7qUpp0wziWZcYjre3f54MnPpcDaEHUlP6KTG
9ZlY5GZWa4zNQua5LYdoZkWdG3kQWTceOhVLNreh5OnEskgk8Hbf7uKmSqqq
f0XCoZrodaAq7C3RUrjn3D9CdH6IKtjJtVP9WN6QbqYH4uei0wpfp4lGwt+t
U/d/k3WWhjI8b8HrUPZylzb9pT03XEVilRluoUQMBYo5p870F4Hiwxb/tdbb
36cc6xW7sTWChf/EsijodEPfpbwtH9ikVMmLbdy09tHsQv0FtCBVOaz7vdwk
RrynLiFOdop6adWNW9UkbUubzL2dck52ozrHzaEF98dY744xXx+Sf6l/zoke
GXs6Jq1vHr2IYxSEWlTlOmy9jojQxdhZ0CAu8ibFEDrJgUEsmFDae3JZnynl
6HIyqSyhYOznL0aWdB9aHM/3ST+CCd/WAVybwovsPal04Owq4UvZukze1y79
TM/sm6MsyPYDqCzqiLlsE3UdwhQVdfIAX1abwwlozgYaYM2WAzTDXS3MCcIJ
JDXI83c2HPZ0oFDA3JpABmpwDS/pObTEyyGfOq0iSvh+/3nAuDJIv6N/q/16
4Vdxyxsm/tU4cU3z5HUtE9e0TPizWdyShlFz67z6tUrg5LJ+Y0u9pFLfh7KY
VkxrivvSj30q8qFyn+lTQ7UK+q+pU0mj+I1NRAO/adSKBmGL6gTPqQIY91F/
H9kjU4xFQKdRsij5B02pECGUNkbJQ10oDnZ3LJIua/C6wui91sQb9rQnhRne
/L45wYW5Ibzwc4avKA/coCpF0Erbk0nU4dzRJm5ZY+FJlsRhoJdQB7HeaPZG
yYrIUN9YND7UkONUlVDYX4+EN3Jaqpq2VSqysUKRDeUNht7GL/jzZlmm2Psl
/1vSSDqa7vYqxoXWccwqw5Z9FSuiQMKkHZP/4o+CgHWO0F3WqNPUfoy7Zo67
SQ2lmAuWyCPmkH/Mvivzns7Muj4MRRwiEZD81W81cIpwfhB9cMKvtCt6tpXb
2VYqlCRzDVSRX7td7lDsxjcINHgWqJuKs5stdoS48LzcZe9Y2y8iF/YBQhvV
n+haW5VFyqZmRup7W1y9Av+ySusMn5CLG4n3GCnib5GnEXHAHLTJ8mJm5tWR
qYeZMoUtqInA95yGPh+rGq2imRZueBF4EtY2TNzWOu1Id8uDCSROvNpmjzrj
SHhQmO4vE95IvWgZlhPhyAy3pz4zx90wR+y3+C9DdkRJz61tke4izj4fUfxx
n3eQM+M1P9/WUL5SQw1X98BYk3SKzwO17nc13QawO1/eq9qz6lzkUQ+3p/3e
wd1QN+QInYnsEANfJ5PEFr6N65Opj1lUFsSSE2VNc1hFTsGRbbWlcSUZv5gf
RSX/1xftr3b+6z49+8KwhB0dowD10yt4jS6BG6K9DpcC4Zk2fHb82K3cVJDw
olNuWnO2S86ClB5G3Th6e/rdh7jJeMv8x5dRY7voVaRKpu0j9mbfGJ71YHy+
xy/5L+YAhPFDzoPxOTdH4LFyjWt9Ezwp8nuRP/T/AMCF8orkTEPfFdDqdqFt
0csd3KTsIrJp81OvZ/0/Anwpa/FWN4r/UIHnG+rZGpJlgz/yHE35R1QTsSv5
qTIOdcs+P7Dg7vf53nPtwWsK8UoiQqX7cFVKpwDGQNNhe4NpFiRmDkJZMjld
mb6WhKschr78I/f6cOXqRC+WjcKpnNuqP4VKPQfMqBD0W1V6Wf5Znw62B9qn
nOiSdrZ76vleqRf64Eo53T35SOe4XV/HbmgUvuzLkNlVXTIjWn2L1t87mq8y
6PcvjtfHaxgdMQLHlwuZXCl0RpWIX2twu2F2Ta5gTK8I5PT/kfpaL4d+5FRj
JpQZS3CSleEV0Mlg/JaW+AqZ55myFnjOKwj52xJ1AvfEnErPNcR0lxK+XHEW
SzTlCpn2cxXU6rcCJWfayR6Jm1lx+08s82IIfXZE+9d0sjk3Cw43MCzpDS0O
WafCxdFhDRnyyuLh5nKmTWVNG8qY1nyOq+jqUm7457rPiWl/lzf9U7UIfvOB
ekVPNCuKmCuU0Q99xpYImlkRMRGJesau9gid+TeGWJ5NsfvOoyhZ2DZ7xB6k
QEik7WJvTf29p5Pxe7JP9Uzb1SFxXYuo+V+GTK/q9QPjKaD+VneTigyzjSwJ
GF7P+12LPOyO9PhD9Q7zGlPK64ey3uPK+/1UyX9qFb8pFb0nlvMe/4Xn2DKk
5yElQxST4T4bLxPKcA96Xp3Ivxokb2mdfbALN80f/mjx+t0euJ5jC/JazxbG
nPs3+mxh9HHuOQZvMPsssT4Yl3m2X/LuDvFrmiHv9ZtQTrtDEpXef9z3A/UX
5hRgaoXwP/DScZsp7WhX5n7eC0jL54TrNqpsS3YwtRoABXkxnIxkh+LxFaY8
RClqDd1p9aYHYvbx7smbWiLHQ9KLWPyo13ta/r+BBVG0puxVSzcuV7Zy9Xjx
hpq0IL3SXlT+vjZdbmO62raoc7zLVgluCDWZZ4mg9IamLrtGy/NZNFcK382g
k+pOPy+Laq1n4aWz2vHq5ZMlRbWrNJs5wZYVTOSPOGX1npd944eUA13oNj6r
ChmDgz8GHOHd10b0RecnVzRjb1M0b/kJ2xpJmmp6y+CGXLV7ynkeTHNJwzx9
mdBT93XEgcm/MYyStp6/2/2WWv1XOQJXib2L7G5cGZqBG7gdwbE+/iuKh0uR
gsTv7Nckxp9s9qZIcRGZaPX7tQ7LeAMvtTcySUNCvJXRj1WrFB0t4ZSq9lGE
oUrBFZu8ywPynkyh/whCWMxZR9IjVOWFBa85CCCg5RPT7AV2NtEK5K7i3ibZ
zHGO7DDccwRQquw+n51zbVjm0a6s7JY3jJCuXdDPYos2g0pZ5AQupvpf8tY2
uO25l0bk35loefKL/eVch9dih9cSh+ciu/ts8/0JeddGZp7oTl/UdU2i59dC
CMOh4tLfkP9phaiC3lrIqP+d9FQ/kaEzszW2LFCujinxYtQnHuJIQhATd4x7
oq7mpBR+qFrfurvtGgviXNle/EoOKt4mxL60J9a84H+tr4HwogOZqaugb/mS
hNuyPMmPCt1pfwFUH52xT4Ziv1TDSaB/TRc+GnXiUPl6Y+9AeVzVjQ1WWZfg
ttemckzGgF2rPy/yV8kiqz7DZfqrJC7+IiAOvwGIh//wQD3OBfCHIwPE18F3
V/8IlRwBrmZcHVJwf4L5+RzOvv1XcenJfxUJS89n5z6k6kXmyZ4oz+NUDuhX
2jG8+J5FHII7+wOSEiOCsCqXho/7UPL/hYNXJmhmuVdzKpODt6R2xFL67UYu
rh215MvIeQwluuWkhiyGVc2EMlT8nlU9fKkxLNado/yHP6HgFTbCP7bIPYVR
B5zi8+twLLkLcGUgoClhq2HQiT+HtPPBhk2Dy9SVn2pKxfDf67CpvqV1+uFv
beSrMMFmxRp/Xf3X7Nkh9GWg/lIIw3Gye2H8DaXeAU+QIyE5x+NDros/kO3f
HqTH4C274MzNCAhOiX7jUqkxUfZTLTKDnyM/K78XQYFE4u/ec1HvjK00Jze+
4OVvFsSdyIOWuHtc7WGZmchkzJ4tbR+LvIm5evYYT3ODHCkPbVHnHf5L8u6q
23gzcWQu92JYiSd93+fwQgxMCWhtDGS40Np0zrmjR9ZxOyq1qiz89Y5FbnTi
7MbJG+cegaSR1G5CsSOr69/mXqYngs1zPs6Srok5wrbbQ7ZQvtJ7AQAt9/IQ
nYvhtQqayvUH/FGXO/Jv19UbRvO3tgjJy6prdDM48HprJ1r7G7hUSPBoU9Hd
+poS2azRhJFOt0d+PA6ys452FU2AKdz2fUXthcLkx4WZgQA0ClPo5iMlELM0
KKimq1X55PE3afEQuJpmHHRE6pK8rTUqaxR9EfPr0jxoAUEsakW9xA0tVQw8
53z/7Fs/2n1XUBcrfL8j8rgj+iwLgcjjyJkdQRusPkvojXtpIEkmm1rwhvzM
jqIeYBwG4BI963uwjSbuNkXf6q9++HTQ+88G8weZKfA3i568sWJD1rpgoEvX
zn9qJV2bSvmHqtc5hkbHAjIVo0/Yku8CqayyM0XFIWu+nQQV54VinL8YbysI
s6U/t8ecdwRsyH/yc+5ZKplHLPwKWYTIPhTlensLA83211V6gxvTsCqkDW+t
QCIx176+IF6tKV1kdSni2J9yrfysyIoS+IGAhl9fX9oNtefm8gRAciREywtx
DQELd8Dw9qIrcb3XW8i5ogDO1SE5t0YD1vIfTlLtCDzxzHN98L4n76TdCV2D
536JQ8u05/uSunD39C0euO4q0ktFxuJRYhSevKUFW8H7vkk9QntuPH0Uuam7
2yZtbRG/tjFNS+nSXi1wehXaVv5Unj2BKRUY3X6vjrREJ48Z4sedf3ds3rOp
Zu+5qPWoLhKw0uK3hBIid8dlXBqUeUw5qI2AkwHSNFD5x2cD3nvcr5jr0b8Y
wUFAwLSqofP4QBP+aaMap3TLojXkcRxX2qilcybCWWH6c852468X0pRki8V7
Ud69sZmneuhOZcCMSsjbXWjmsvVBAqZi/q6cgcjWyqT4RpeN5iblF6mUIqCP
3SpZLdEXkASzaVxWjV3dRCx76GTHU+ezGB+jMPqoNeEJMwpzDOWUecDy5LzZ
JKPIt0l6JkLxRDNz1CVbwJLsu+MzjvUkVWNeLYYkQTNn64yp10URFbxgZGKG
F7yaGd0WiVReeKG6GRQCcU75QIfRr2bVjFrWkP29A50yz/UWw+jZVjF8pFda
5GEy+SnEwZxfOFFj6dhlcKK4u2EwGFvSkWTPlyahnpqETi/nv9J/BChE8+GN
9NYe1wJ1XVoM4yU63ZQBAk8ECEBmzqjPgyZXChMj0VQJkVThI6AtsUiGRte8
dB/d0PyXvjzxuhqjMyB7theb4VRwOsxOMod6+Py9ab+7pSXKgejljXCJpWOD
xA3NuV95sEvWmf75N0dbqe61mkL9SbepHJjx0pHpTXp2+gt7yj1b3EVr9DFH
EBU7c25wuiQRmZMF9vCd9cXdXsXEfsXE+9/VzWkAVEztMzSj0O4rm9LfmnQh
VylDLnoSKcqiEBu2iI4kabvaU1Dx+lDu2tD4co89/rIm/Jzesl+Rj9P01lhE
W4h5RHtjIHIHdZzFe7H52oDU/d/ErGzCNbrRnz7s9y7OjC4KOZfxDWEuYxO/
rOx5fUEcQ2npgjLg2HK58MOfkqQZJecXhD7OBUR7BCfkbHMOrW53MU6g//gy
7CUurIPnm7S5edL+doCazBM9qOFzojtS6LT9HQBEwDEaoC/+CtWZ+mSptJfu
5YkdMwW+EOu59jinulRGzUgWPdwt82z/nKuj8+5Mtjz6teDZbPOz2QVPZ+Xd
n5pzY0z2xUFpx7qxMBSaUPiCurpYR+3iKRXo+zmritK0UBklbW2l+mbZFwdQ
gOvujwX3J+LCD6hZcs70Qe2fvM0Y5SDl85fmAz6haBa9/7TfO6jdnmp+Puyj
l6M/8x9HaXERbWiSedjlKbmANkORB2neTb2LGxz1JlzGv1oij9iD11C14/7E
zDN9kZ/jplEicnJ58kAGfoiSje42UnEzz2lvcumLuug3UnWaaLHR3Kl33dzJ
mRQ0u9yR+5h0NNMljpmVI5TNSCJxd22aWXyXW0N3/Btzwpr8jDkkRYmTWQhY
efDs9kICmq3AZhSbSSgZuLwWdRFolnNvQvrRHk40q4izrcZJLg009sc6sM8v
m6EqCEZSwQOEezq/fKRu4LguicUVEnL87DOmZMh06nKrV5pzU2w6Mh9SgML3
GvtoMWe5PB55wBK2laJ8T8Xt8VBnbqfOAZqxQsHHQNhFGvZPDR5dI3bjKst9
7beXHPFGkKct/EZA3I4abzj2e4WnerQeAU156XjNBdBkBXheLaRSCTu5F5N3
iapNBT6L1AiJM2tRe1Zr8sLcEC4NZbzErSYtM/o45ZS5riurted46nQrBwcv
ZkVDfP3Ytc2QSKft6oA/POvS4LyHk6w+C+2v/rZFnylMf2EVqCy0xBVa4rlI
aI1DyWbP8bWkuhe+Pm8N22X2XaxzeXFsIaCR/zPiM9z2B33JA0fQBJQ53fHe
jD7VqVAJQrSREkaZE81Yn/KVH/wJID1Qpmykjm9qnb63Y87Z3gW3R5g9fmUb
J+IQa5N0T0delNmSQMIwD5Ljv2imXOIchy3Vnh+Bo4WHi5hlvj8y5ci3QMjQ
2eSTPxrwoZLHaGzasIjmZjKvlNhUwbS5nBub/GUMNHsb0FxoBijDr+DX8f/i
AGyQjTDZbOX4gPVmK3Ff7e6mYn0+wldXI6eoP+tzHW9j84TNLeI20SaYJlnL
KbiHNAk3FjgDKKOdqBiYGjad40v7T60Q/EtV5K6Gi+seMkByrgwveDyNGllB
ZK0URh6zR58iOQrFGkIAftF3ScHjKTnXhkn/pC3+agBm2O81DLr4dGqzI2ej
r/qCL5HmoUaI39QCIEmNlINdMo50p2se8sZ9HUSBtlnMivr0Mv6VqhHI0nVJ
1uWw6d7/A5eqrTj5khlF+J1XK1m3+8/KkPfZTDZ5gtdxayZsF/kY4buFYr3a
8mJ6zq0x6Sf7IlONX9eUjsayG8udyv5kVtzrxpMmDozMW65+Y5COLgjtQQRg
DY91XS15G83OtS7qQjOEUa5FkDBZWVy9mqbsAJp1zbk6EGhm81mOqu3fmGOW
pKf2LD+8HZRQIJrl2ZXHLmjmsGZpAGVulnzPFnna7j8/5/YPuG/88H/U1kpT
RaENezVhneFjX1cv777vcHAzmFoBiLZkF4z7AjdNL3G1I5pJmVkKTw2llu6l
UolOjIOZkITtpLU3JR8vkgATd4nL45Hc3bB5zqWXKBk1NNnEn4mng/umaLat
uqE+wTIEp700jz13t2Vx++/yJufWtmlHdbddNTnH31nDpF1lSdsIaCg8TzRn
I+6yqIfRV9rYBKkWsaJ+IhlonbMu9MsRWgI9fMP3cpOCi0LcN7Ek36dwR/wl
YBHL5MC1Fq+5BU8mUbjmbJ+0/Z1SRfoYRxdvCgBNUrI2KENyT/ZUBpRh+vP6
gi3NQ/py7EE5bBk6r5F2XJrDmmDNi6bNQdw17r97zc29NRoHG38yzpjflIqe
oz/XYZYu2ErS5VSrEwrN1Y7atWbjWi+XN+gt6W0i1JKFSzST9uZv1WTPqzW5
DWd7UwLr+Wx1U2UET/O258VYhLIizcNCg6PCce+/Viea2RFD88JtqQ8dUYcs
fn/l3xuVepRH69Wsqp5jP388sDj+ahz7Uy2IZrr56EzM5Ml+4bahjMlVY7qg
DAXmSmdiRihz/gag2cYKfOI7ZU8f+d6pZix/dH9K5yOGUc7kiqjTQ0Vtj+X/
EjK3mYzNq8MycHbV4J8rBU6lU5LyEoEV/uNphQx8Y9Y6r5bKKVPJ4UQvystT
Z4+7SFZKZV7l6C3tBVPrTF9GOhJXrvH/Ct7I3di7P2ac7kVbqHVNDRGbmZX9
p1fmhuBU7sWwbp1T/dVcGogjAsqxaZa8qQWlb5zqN5RwZ/ZYM3RWVeR1qpyg
5sgvR37yUsyaDZNf9SUZVdLL+OJVYpc1QDLJ/OcwWxy5N8egALF6zKYAkdci
m+d8q8es/AdTACYkswmUqZVM4KSKJIEM+/jZoOLGBFzcpu7rfqV4qym4UeC6
g9u19jRVd/qXmbSN5vK+FOn4IiIRb2xgoaKnIu6KBnGbWyjeEiU85rDSkSkA
FyJkCuB0u8jRrrVo9ylJI8KGSjnuovnVLqBx1pVhafs4BeBu74Ry6jbyQM3l
nStOanerLz7eI9/x5QNFPC3iD9o78mCsqIfHfU7QTLRGP6Ye1281EMvUASpb
7AiRx1LaMXwvU7K4K9bEG7pLyBVvJJahOxx+K22Pp+Zd7I9Hj/8WZbX70P9d
78JKHIUJ0OxvmdSvLWXEbkUzV3qGg43cbAe1N932fFnUWW8WlcuQuFft+pMt
dOWEWcrDfu8jOSeBTfJe+nHsae+SYhCJMxqDUkUw+givyH3kiwatt/nMR6Sj
RMDF7+jMuLcDVfs2ICtrEr2KWrvx65pQfX0P90DN14fle8iujRpgZbiTEGhN
t0vZhqAjcUeXQPMZiSxppNMgeRMxf7P7TBQLOGl49IG/VPFUJ4V+7z3o6WYY
Z3c0SQnwhvAsl3Jp3LQ/IERBA80eUQ3vneey6muIlrsED98eLYmojlh7R9Ld
nrJp+f+d8DorTaMl+4o6/xH78r2X598ankqR28avfiUz6smA4qpjiROOR4Dc
bFcNNgoIZRxcugpMt79KmlaVMrl6ZW+hmcmFZuvLuiEzx3+7vYrbzurExmNN
ip5s7vb2ejtOrMj9fUaJ2p8qBcyoAkxTMyY6m/9WjR5JKrg3tZz/xDJ+P1H7
EUDBTaspFQLFaDhyUV3CC1WYvkXxaH4w6U07kfPB58wNCiL/JaszkXQdSxxF
mfCLGR7UI0I09FtGpwBUi7vax6+hHQZnQ6g3AZ4TebGfNrUCsjUgDz4VwDNi
QS3gHhI2XgK8VDqdT2o93lM8LJxVFJJqUo93zevHUlRyGFvSd2wpr9ElVLLG
UwVjp1QIn1MLfynZnhtaJm9vn3bg26wTvVkjXxqMDDMPleyFATiiulPJHHJJ
nbDfaiKn1WVDoJku+zyVrY0nwjbhAmN/w5PRZUfOkPqNm7r90uqi9RvKtPrV
KpFDxH8o9MHt9cliN7CqAYJ+huhccZL+8nfulcecQiQ1qOwk+nIWYLVnCN8s
CRGfrIMsHxKHIvaZ/Rk900/3SdzWFuhNW5lxnyua4SSoH67aWOvki6IW3Mmq
Evpbbdze16sbciFrB7maaYe64FkDzfBdHvdlhs+tqz9qx/zZgB5Dx7qgfiyQ
fpTt1d/UCY+96Ei4Q2Zg4kNOV+Ouka0dusfmt5qCJHht93WIXtkwcGZV9+Ef
3+pWDDfk0FdFttcsCryiyGFZEw7zhnKmjeXdtlTEL7ptq8TSUmWfXYvAh+oZ
lxoM6WqwDgXEQMFYF7rTrZi4VsksbIqMtlfSs1Kk//rl3Pgen5ybAl5zbd6L
rT5LNJahYMy5NZqaJMe7AwFc1SWKQVw02l7TGBUN/q+0kz2yb4y0Pp1SELBa
1DmoH4hi38Knk2clC/dfY1vKyWTj1Maax5Z7Xqgj5TEp937Lcm+P5TLauiZ4
+ngQyDpIQuvN1tn1b42KUhGMuxsdjcRM/vUNOVCp6ZqbPe5XzGnzVypgenm8
RKpQSj2EywPVd8ASusUSc8aSRGtvarfakpA9uia8ekmszMDXoTYFkpN4qv6a
vRZarg7ioHB1U9GBL4m/6863JtG55SMQpyE3RJ/Nld3wQDeWZmwijn1mUhBb
5rxWlHiDaaw0SwmgfU5VJdSnMgVwE8FVN+RmzuG1WF0ImnGtdWzpwPEVgBgA
LsOM6edKQTMrBs6ooF0sHFfAAgCNP+C3zayMXD1sPq05EZ5QfWef7q3dTolH
u5mcM214JboEycofsCCvllGvLMQl4l2j7F7iHSpj+CyWhfGuCO6I/oBTCpb+
ZKw5+437AqmgbjHzI4nIKoAUT4TX/NrcBJxXm2gmEyX8E7/OVJNeSzWAyYBB
vJgGQv4kwg7CCKJo6oRy/PWZKLdrhBl0xEYxaykdE7+tdcI/rfEKJ/7TMmFz
s7i1zXBuxSKqWsh08Tpxrk6TXjJU0r/h/8NFrfsRJbxHfOIltsIeQz55Ktwh
nTTd+tZNuBzOFd2WhqCBofbfmtKXuoYv9iuGojiST9o6HKSZEUVFPGaZg9cj
c2Dak+puzfI3jL1U1knk6SzpntYk2srbA1fnP/s57+J3KQe+eb2O9Qu+slpc
qZ7Gfdm4eSx+cOS5jSkZNLkSZcyX1MPvT9reHvClukP5d8chTTU/mnFWcjOg
Gb4+m1Hcm2ukHkM5VwfTKsVXhAKiqbjLxcakJ7ios4Ra5vUZWZdbjSQk63L/
lP1U3A2aURUl7e0eRXFPDtcz7aldbIuoHf5dqShKDLwFm6mfY9Lmv1aRRxu+
0S5QdpyrRWnItrR4s1+jFpDX2ptoPEeFivdl40xsdObXxAcAzqfs68ydqXN9
ci4NRCDLujQUEY0qQyd6sKexu0Py1jYIZzghALGwRQyjuGJXNorf0JJe2ye6
ZV2hAajdb7FZ7QxSnjKBEWquDAT/lWLt3//y2XTpIJ2Et0x/5HJIz/If/pR5
qgdgNnIhHxY9gAZT6lk3BQxOVMc3vjbMxDqRpK0VqEtGALkcrRB6cyvNXZys
8Uf5Tvjc0BpazQkvPnb2NTyyqayLw/dYX18uTH7senkttnSESLtdSRoZDi5E
JPKkZQXSrCHqiCNwde6TGflneiLWRy1rSL2O0fTmwH1GrniqpQvNWGniIVLw
zUAzo+0PEFv+WZGln/JywZqrb4bfue4Lg6GxoyrXnYwpTwtSmwxT5t7vKmNB
lT8Dx5fzm1LehWZcGZ5eIWhaedxJfDzFNF7TkcJVYt09/0sk2Hi/JKj1FlW9
2fbAtRxaIR4hJcsLFReGdII5IN1qdkmsaI+aOngFr+XxXbOFbDc/+5Vheo/h
OxAwrbLPeNI2qCTvtEZiDjm+jLHRPLMKkep3VqBhAmJInjVQEo7+bIQzhgv/
yl9cUg9VM/5YpG1kBE0rb1TNgCPBNF+BSilsq1L9RjJAmpEtoh44LsoyzKPI
DJNVSfn8xpVGpsfm4aiSPqNL6YfkzvUPpcgj/ams4Wk1oZwMTYwNJkrP9X33
Pt3YixiLA604nTkjsv/HmzjbaM5lfE7Vh33kN46NqdhFXyWsbUrNt5M9C64N
zfGYxhWG0B1kFCdQl5XqmrifGX6oWSzJD23xVy2RVAygqeLVodmI9VtaRS4n
vws47KIz6XakUosR2vzHf46QQavN1bIWeoiugrm3f8ADoq44iseQ7baQXWfa
4A0qBjQDdCuaxa5qrLlZ7uUBkpsRzWj7ZaxvPHGkPBU0uwY0YwUaKB/sygAn
mlVGlgs0Qw1ONKtlzDF1oKkN/z3qE9SAt0tExU1qWHmnx7v3+3CHSK+7Pd+7
2+09ygk6Rxta3Rsad+1k57oHl7Ok+GInjQ2TubRtSkDBuJkTSaAT3nTgMyKs
oeW7okHEwq/w20Jo5FojGOFvXi3qXa9umrxV2hRcfyYTm7Le9Jm6bcv2s1le
s8bU4SDO/n9B7M3GgT2XdIicCAQg1LYFT3/OPtdX5ub0KFcTUnXzBDrdlhGA
QtZNYyLA6d6tzrpiY9JMm1ODXm5cs+3DHVjD72/kJ7pNgBOlihk0Yj5BpXrL
U51s7iqMPWNJdndkBwqpWKsqXMmF5kR2/3LDkYdwHyfmhC1kve357MyrI7MO
dIpZ0xSZvA83O/5H/5eORRGaTzTj2iMNbWsafTPm22XcnG1/1pgKX4pmLkBb
KVC2toxRabL/X4UKSzT1FsMyvDhX2xkyXzqxfT68BNdnRNedjfeZeJeZzOAG
su0vsMaSbbpT8p11aDWOApc1iN/UKm1Pxyzl33rMsNFeZ5c97iLHHLlBNkuM
8HZyrHZtTTvszgTbbi+0ayPRmobbVZj6jMQbv2V5t7+nLdQG2oig7GWF6DS1
VwksA9Z+KOUnLTt+nt+qhSINW/glIAtvU9z6FnGbW7tyKlxx21vHbW0Zt6kZ
agGdaCB1ZymKbzSZiZn/uPKGouBY1YKWzA2J6E/lkZ/wb5kuGD6tsnoEEwCF
HcdJLuDr+1IuLS+fCWUV8FmDM3usivQGP1AJRyCUMl8/lH454mM1zlai16U2
fC50Y2zidDMX1YUzonjJXKKr6dF3BqmGkrzL6yVKkpZ+ieYXYnK31ha2szD6
uCP2HM0l4y6JUvd+Og74Li14PC330jCmFlta4X3EO4jqlXq5ImPuuriGI5Z/
1DBZWCdhbfOEna1FIXCIDFLfJFr2pLs4yciIrnWkAjxyOaS7IbMNP5qMg9zs
zr37gyFPjegWe94RfwPoSiOh5LuOxOu0IYvYZw9cDzTLudQ/dV97BB0cM6S1
OJmAHdQRQDPlWGpRqQoGx5pQEfGSSOjTGUEWOZ9z+/Vz3X71k2QeX8RjeIln
Q9g5d62Bu8gzwp3TmO6m3lWGnO+40ohxITMq4iYj1cchZNqPf+KAzakuHYxq
CHY4Cfo64F+BbNqASt3dIUuab6Q6oDxBYhZ3w5b2zFlj5hDI3tpn/++IUPen
LFZrNrtnSfcptOsxJ+fCoOSdbVEIU2tRyJPiNlv8cZ/3Hgk34353XtShUsiS
tVmcqwd933nY733d8GJFgGjV/0NFM6Znwz5SnzVZj1J3myYoOZ1orMqHGwti
aBVHISyUkxQ0eEU1y8xAR7oXopIj7jriFGW4ns/Kvz4i/WiPhL9b4uXCzaFs
spimXWpr2HMf+orM/53VDLqsEGXfDDFXfVbEVWwu//RNmfmnTjOlWSrC49r/
5zTzWNMiegyQkVJYXvjbss9bWmzQq7yaXUunAJELRNtBHiV+hX7i0omSSySJ
5lTXLtPrDS3kIfYQtSWDr8JBdqo73ZaVoP52F9H6JsHmoIQJW3qhJY73J/YC
zjbuZMbxblSDXPCl33TGI5exuFLacOk+oK6NAG+Vkxb1Z8P4dc3JuN7TMe1o
1/RTPZFO4NFkoUy4NBg/I5mh5932Nrjnqn8FGCRWT6pIeCHP5GOhz4l+4DCZ
4g3/zHNESRHs+lT0n0tyrkf9/1LqAoAowNmuuGLRHXtm5bDfmc6RZYcEfn3L
hE3NdUgRv66J9lhwcnADgXiUpBvOTQq8UNeEL4qE/Egjk2sHRNs+JxszbWNz
oLObkwVawmhSrWgIlFZGU96tsYAFh/dCh99KclPJfF6K14HuadeE+bynI7U9
l30VMruq/1TOYfEdXWhGpUSnM7La8OE3Z+7ukHaa0gTWJz/b/BmvqSOH/CrD
ONvHG3OX8063YsrHdo1fU3e3xZGgvqL7TBICw3Zwd+P1JUvibSo8I10RsMVR
sQSQgJpzYQCyTSAhbqDHsI+AZijARWCfnfzdNbkFs1+U80mYbCPG9KSF8JX0
/fFzcXMWJs+i2pGL6kYv/oq6f3OrB8yooKYAhnFV33dEzM2k2drVdsZOPWUA
u7sBDbQQ0wOmHgeat3uP/wJx6uWYUp4/lFSCt9eYUsA9feh4EIY0976OKpku
dsbrC6MOFCQ8tGZ4UVSKbcy8/6uX/jaOOdhPs9uAZgjuluT7vDkef6DIZamy
pjFSQXIJxhiuykhCVCrqSR82ZmVJ8P2ng953afmSuz4ECQDpoB5DiysGyrMW
rWBVoiOgMXghiIhiUiPaMextn3G6V+7NMdZnM/F07KH/UGsr5gwbR/HXecmz
Q/1VGLLF7rPU/GR6zpWhgMEkMWLAE1QmuXqNkQXdSD2GmFMJlLHz6VpfUjRT
QBPSrEn7/wbTDP+vjAA2li0i/VIjMVPzAoqedXJaXQ9C+fy5Kh5wTXg+O73R
q+obgsnrmsStbRy7uiHiAj4kPcXm1WSEmluToqBz2TNHMBUFwq+zjzt5UH5L
yGqIPctd+5wglVihIrHd/n91CXTga7ZaMwst8ZSAiLtiCaIvM1496RXU8Z9O
BQwcLTW5Q2Qx+BXDtDSm2AuOMT5V5HIGR5e+K+Ij/ZXcfzF7/mH1WkSbIY85
1qfTxBWxf/qxbqggtJNPA2vU0ePL0r164IcqYaFzSRKne7/Pq+/7D/tRc8C9
P9v7XHMY/LE6DQHNOEf4qRw3F5CvLviSW28bm1FlaP83mUd7ZB7vha9DID3W
Le1Ql+TdHZBT4XDi7pEYKX+vKm9cEIm/o03eoSlYHdZThvGEVFXUbG9luujU
Wqdyo+H0Vz12eb3kTWw+Z5zoQSbe1RG5t0bjyr46nBh+tFvannaJfzeLXSmq
XzNpA0fas5CKqZ73JkCwJY7KXfaSqAyTe7Jn1q0RZveZbIS6oCwriIuK0po7
2pDDx+udiqKyAzL7kYxdk809SlV0wYehjYX3XHpDh+1RJUk20OIucpMI78ir
bcj31AcWzw7HzH9qBVog9Sh6pa2QlBqw2atiLHqAEYtRTOH9JcFmPAulqPlf
snP7d4uUHW2T93fMONQt40DX1L2dkne0TtjQGOiNxJhNpx9LKabp9FaSNJNz
p15EiTsJOwv1mlMDQbnWXCKWsY5eRm7jas6ItgmOX8LmFuq4kX93bMHL35GR
As3MiY9smd7/TzRzZmhvLkCZ2VFAv3IDzZibZZ8fiNyMiqCSTquMp0vcUjV7
PYeWELUQyoxol8NnfGmXrqZWHABnlGD4Twy5YH3owz4hjRz/IRLaKYY/Mv6u
hK2tECJzT/fLuTXW+mQGl7D8l1OYImgtSwAcBu/FVo9ZHNtdGZ5+vGeSeIyG
SSdWtOs/dGloHGtieKnsqMFGAUpFhTJOAcq84Zg56Rk633StNRHNNDdz9f93
16RMohoo0Em2K7V3nrv8LGawV8ADjNp5c0tUFil72+G54BKv6jbJ21rjqCSs
bRq3qglKyyiR5CL7C9C3vEHM2sbUpT/YmcyBe2PNXr+RphV1mD2cDB82opXV
+Z813rfQjJ2EdIeZ6sRUlA3eDKjPOtVL0YyigqKSSqFmUQVUJj+NgyWl5Nrs
7KpIzF6vb4pbmnW0a+aVgbl3qMVK/nnoPyTPkOF2wh5+yB6yDQ+iwP1XWhuc
6kkb5bWNkYVS93JCOQavfiQq3O3K/uo1US/Ee3rjG5pZX1Oh6a5v1kn0SL8Y
VQKlJQP07GrR0jyhjuKhzlyTvzI09/YP+Q8nmR9PwZX3YCK1py4PyT7TK/VA
J/qjLW8UOrsWQjzOmGGa2cowBdsr6soqs6x+hXidXeLtlzvyjRNpI4Eg5Gmz
qiItifmLwSVxW1vcisSd7fjPza3i1jajosK8Wvia9IAbU1L9CxDcdc8LX8ST
ft+UA1XLM6ULZp7qYb4+JO/ZVNGa3u7aZBQrHGPxBx9V0jM2cADyKthOccU1
tHVzll3TzL7kPNDsMnyvI/IgLpVIZdr2nGrGoq4pT3xyee23oBI817LIiWY8
t4YVchvTtc7F7vYqhpKQE4qpFNuMXd1EhCuFoX1leM69cWRT35mYd+sHJuQn
e6fs+SZ+Q0vkTkGzq6uQ2nPKPr+LfFI1Qy6KC/ylr3ULlfcW11Vpod/5xnS3
s0FSZSO9W1FjMii8JmUCoPoTUn2dhE1U2coSjhnCKI5fYfgOc9wNu7N77HwL
jEzs/0Yzvg6OfHLv80KtiTe4BIp34WwfOmivqC9m3BXVUoGmV4ik9E6V5Goc
aiujNEBwR1QF9LGZbHASONyn2Mi4L9Ri1SVdrrHshTRw+F1+LMMmyS9VwubX
wd+YvL4ZThGFhk71RGDKujKEwrOXh+VopXOqR8qBTjSyX9MkWiTUvH4q4z28
JO4MfWw78aCeaC5QVsdtZw0ujG8VcQydUJM0qysApSX7egvTVssE07jeKjPZ
/5cyE38mDoYmZjr3ZwfmJyQ21SIX1cPZS9jaGuEs61j3jHP9soSTwI99YVDm
mb6G1PPOdomb26CUQ+QlFQ2AtpBig1F/1mdl8U9b55B3giH/GMNVL2uWLw2p
7cmcg9gLyLGxvtUx4MPNoihBAXmDDP2B63EaxWW+OWIuzrYeP/e+H7j3+ZBJ
NfOij5QgJ2GxupLckvd+k36qN4r3PPefrX4rKBeP/BAVTYq7Pc2bjfE0D+5f
xJy1hu5AAplz78fMM73p2beyUfgftXErVFTqVmduIBr6vU7evg7IVPjrmjBb
8Dvx1BgTvy+p4kV0Xl7bXJePci8ONIxcfZdYgtYS3oM3ULnXd6nt5Zz8++Oy
rwxKPdo14Z82uJmiWUTHH1RPF1u/Gf2QmVPdkCV/m4eg1CmdSlM2TdoFqHwl
x8ZhrsFUYR4Hu7z+qB0yq6b/tKreEyugOFJJW/xdalpKGgaLlI88h/3Pd2wp
vA66uMfQfOSbLIrDjCrw+oOyA5H7KGwrPBBqV9qSZDyXgxwSeePZFvwwKP3w
miDLfTWrJmoWnJaMA13oWUB23M8230WOwNX24HWO4I1kyiHQ4+Z4/Fxw63tU
Z8gD6Tj2R82ACV94DCoOxNDhiHJX3kgTf/fBi1Gf+E4s7VxcbZ1yoAtwDGHC
/OxXh+8y5PZ0wwz6m5x236UFT3/JuUGqc+LODjFrmkY44yNeZHx3PEcD0Nq8
2dd4ey/18te8VDOEFIj2JlWnd/HqdZndZeOLsI6CK5e2ShPxFjhC1rMiS7oj
9OZYcv+4OWt7w8owAvpb9aYj225JZCEfe1o9yvFKJmxqjngdPKsKK001JDWM
Yz7HrQicWk6bLa8W1A5fSpkOJBgx65rgil7HuXz0qgbhS2lJAzxHrEECg/9c
fNP+92xQcVQc3I5RoSGxafYc/Tkqa850fqkSOq8W/uoY1GsbmsZtasZCbHMr
oQo3jv6zHgIoeaHyZwJPuKrQ452bnYteas86QrMyBGUVK1OrF9qJCpStk0vR
zMjQnPClaGb8X2z+yzZTxSI7KvNFOFBXVc5IR1eFvefDPqJIxS9VDKX0nW3T
jnXLvDgo79ZYSrw+J2XU/PwPnBCkFtk3R2VeGpB2sgcyCjwvABopClJ7AnD4
ZVc0dL7IsvX24CeH90JuFseetCfddWR6FxaEq58Xs2iS1fOFdZPDMGRJLDTH
FKImTX6A0qPQb3nBrbEZhyjoGvabtD1FHp9ZmSRm7mL+ghcTsYYbpsu+QhZH
Lve575CS2T1/twSLzUE8RTBsucGcL3DVLlHMjsO4GZd4m57d/svz741PO9U7
eUvryEV1Q6ZWeTKguCgyUeL4VAv2GF0ugS7ByTMt3c59rUt/bq7tXZqfajbC
dZ7uuAPWR5NoOBK0wRGxxxJ7ghtSr8/hbuDv5X6i/0rb89m0VzjOFd3IpfW0
vLrbveglycwP1DNIhqotoM4+Sq9Cmq3W2DKbLnKxFV/z252LPexJLVOcz+cj
P3VZv6lf2MtRpTyGl1DLP9XL0r0YZhoqrQNYpk1hKTrzLqhL3SGncr7lwTiL
96L/KudHqRet0nT31DFmi3jrkcPgAXmNRPFVRRZLGxmF/4X+mbfH5D6ZgRNV
4LMIeRr+mfdyTt7T6fQ/PUM6PV4TvHFUCRhb6vngD9WJQyTUTKqDAXzzGECP
reCpLkc2Bo68ywNsjyY4fP4AdOBuO6LPFr4+zyv2DAo9G37Rf5718YS8i/1z
Dn2b8ner2KX1X82oogKeD3qS+0eFfBeOtSpyvqWbCFuRYS5L96azXxfRSzWR
WJZ25HvEu/fdB4a61PSKzGe4a98Wtw5pDL4vgpclVPxTkt3N2WRoUOlRGRpO
NLPalFdv0wEZfoMj/7U98bEtdB9uV9aloXQfA84vrIWbQ37Uj19oxxgA8mpS
pVe/Vor4vebrZQ0S8Vdvbpmxq332/i7ZR7rmnuiRe6p77oluOUe7ZR/8Nm1X
B5zz1381iV2EuruG8r3pl6ElT693H/Uo9rC7UDgomUVNUVn9+Oz5j597Tyyn
dCzAKfLD4F9rBM6siu/rM6kse4lyuh72lw2Fb3gMzotcwJFGJu157qz5Zitz
cznT35qVlSmytiwvF5S5Fj1Wl6YQEJeYKJpBKBOGIWvMXZKYHa7ndropV4kB
m4jIOLr+P5YWEdr6yRtaZe7ugC/OieSTyQ4vscQNXmd79bctdJM9eI3Df4nN
a3b+ox9yrg3IPNGVXP2NzZVwpals4JzKr+bWDF9cL3qVKLcf7ECizr1xeV4L
qGsdecb8+q411cuSE2IpiGG+bUm2WFPlSrZa4qiImBnAxx17yRy4FcE041z/
uH/a4GxzvPX9py8HFxdN6Xef9mf30nsEeXH0QJlPoiaj4aEu+Rf6We6PtXj9
bg1Zg/fOkXjT+d7FWe0JNnuqxZZmsadYbPFkyFC68LY9fJfDc17mteHUMPmr
SfgvNZ8M+uh2j6KIwoD944258kz6Zd0ih+uwc3VIO1dNimq1ruLkSPiRSxiN
ps0qcIFUZASqJ97D8P3/Rp+mCFvSfWA1gN2aqLSE3Y7AlY4XM/KuD6bPMl7k
P2oyPRvwETd6WhZlRKtFc5+tlYqJW5nJtcKjeRrNMghobiebUoUDGHijPSWY
hG9Q1L3/e88HFjd6IwM/9BjABdXHfTimv9Oz2J3uOscv4jIv4O6eOMswQHAd
G7UbPXNRUJjvT6APSOAmjpuT7nOPIz9KVdRUXOJgfWEwNjc8hnS3FAWLACN9
/WgQduRbLs5cGVhwb0Tuwx/NjyeaH04ouPt97pX+2ae6Z+zrgNcQCTbNen4q
7z2qpLbr7/VkS0TFIvCKvaQtwmcaOGLXNUFSnXqqR+bNkTnuv1CCMvSAJfaS
LelhQboPjpM1M4iHKsXTHH/PHH06P2Rbzst52bfGpp3shXwYSV3AzKqceA74
kDTUb4rIor2b4phTu8l1caMW1/k3OnXUW7vcgZNoFQ+Ru/e5Iaq/2vBEy7s0
yP5onN1vqePVVmCsI/nBv9m+/5rjuKnx9kTM+v/xYp1CBScSITK9Ef6Qx5pp
QNxT5JIaItnGLQ0gk7ys70+kUZEiNatq6KKvEDVQpKfu64h8AyiacWdM1pNJ
2c9+LvD4Pf/pLIBq9r0JGddG4rVKwWHb1ip6TcPQudX9p5Xz/EGohv2LP+r1
nm59Utq6M8LcO7TB7f3e497vG5ozgz9C/uM58hOvUZ8Kf5KkSh6wPh8+6v4e
a/YuNHbBvTomrnZIn9QKZGc1hOCiWyuYXAZ8uqem1/qy1MRQd9E3F5fQ3VyW
o5srGMycnXSELyrHni0IFiY9Tc+GfIhvAXQNXVhXFzrST/XIujkcBZrF70+2
rSIOWqNPWmMuWGMuWaNOUwMc9bvPkrwn03Cv0o91QzoBGAnTwRxJCxUpm/wz
pfCiWW01TdnRLvt494JrQ+1PpjlI2NiOtIQIk/K0MP1lYWaA6lg6coMKs3wK
U58VJtzkykDIJmRW5usjgE6qtO8nimEADZWYc+mSBU6pFDKnZtSKeiiI0pwb
dgWe88xBmxwRh83xd5iVUTYW8JVpseaqpoTVlo9/ZYlkjrZmeNliL9qDNuY8
mYnyH0CEc/h06Id3eqpdtelIfTd9Ivtru+2rVZSycnWYNh9v9M4ZSYe4v+y0
BlNBBvIPj3VFrZ3/8CdDJy3quCPuqjXlBepca5Z/Qaa/Oc3LkvSYzPCIAwUB
q5GcZFzsj0eA6iDg58pIq/CALrTlOHufiHDqLpvRZChn2mCYybrtqM4tnv1f
uR1uUPR4Y66q4SBR+qYDd/dkSbwol/J6vYvMH5fqYtHboqNJ1pCN9T3AhaZn
Mg8qIQTdqmTFi+8AK837Y8xe84nM0UdoG5HhY82LdOZm3DE82sRQRUbaf000
2Z6JAq2Pocn2laHmdKgz94YufId8j+3Ey0Oyz/dn42V/x8TNrfA3hs5FOWz4
jvGJ931HxbRV8JlrU2NLhUyvjFqAQmGAixPddQvJ4b+M7bjX5xwpD5l454Uy
Gy94jcuRH4YD5ki973h9pjB0W6HPooI7P2Ye74X6NGLhVzhFyiLQgfIlWcog
yda5aKZNBtU2cXUbXBd5a+0MQ0PyuAZ88HL0p86SswEwMw11ysWB3Df3WmQL
/ofu0ol3gLGFTu4lKhTptBgCOw5EB0uyIzvQmniPpGLA79Wh3Gff1AK3kbMq
oJm8a8bm8h+1kY1QB357W4aeCwMK7o2zPv/F4bvUEbQOlZHj1T/8JwoEv5UI
3Fwfu/E97lvy7g7IbOm9y6k6dz/x+amL/k2Rax14XXUKDtDo1uDfut0SO8u7
vYqJaGQxxP0bBv2bCmanW7FFxtllfXGnqlnEYGJU1vpC/UPlMJejbgYu5mnl
ONx0XibDb9S4jKOuEXynOCUdrOsGqMR5u9CWsVhkmT+lHfy8WuJ14qwNH08U
st+mwoj91tizjoRrFNBOuIMflLOkMtqUqjjTJ3U358UIkSSkTanAhc0JZdRy
Eb/iIq5kHOmec3Fo/oMpFs+FZKSE7+EDpevfbarFJj80J93jz68vWqOO4t1X
77+ss32QqzN6UmOnpKqgqDadLsjTeWqmUSBL01WVTKZRHSh0hyP2BBtlWX5q
viOzVKtLw4Tnh6u+CfQBSbxdGLbb7LUo73L/1N0dUIB4jKA5F9AMt+uwOCyQ
6VSN106uMHMv7GiDojjeshrjhoCFbAFnLHJRPVbrYpHmsjAWJ6BzuI3WVB/y
c3Je2fNCbVmBbD3huMZK+857AW4p6s34La0QHXAb8R1vfFNMVxR3VTe55CNc
e9ac7OARV+aEaI+zjXZc5MqpjSa2pOJEQOkejbZOpQVDXUGXlHXhBWh2W+ij
HoOKI+yqPBSZbKKyjmdhvjXM/HwOPToj9qmugi0njPI4tiTtG5wXtQ0uO3fG
H0XzYt0jEE8WsU1cWOf1X40SNrfAYUvf3TH1QIeMw10yDn1L/7KdX8dvahG7
qnH4vDohv1QWYmEJRTPdmHgiFngekjeq6gV7U8wbv9WoYfda4AjeZFeNnSz6
x8mkNdFhSXPogqo5kqEz5THJPyHb7C/nZl8djr+aqteza3j+WNpjyCf4zC5P
BNpVtDHkNF0NtPNSZmodeqbNfwGtLQ8DCR69DCdK/5/4rXGAX//NESfqFECo
UsoRwizxt9h4FO0mYS6l04bAmo5PSz5qVui/yXc5+fVfheom/VRPatesbhox
vy7Lw5mV9QqZXZUUoBUN4je0Tt5D2Ul8qbwnU5Sva484gFSQETP+ujX2KpXH
oo6RZRG4Kv/FHKTEmWf7Jexoi5dUrXmoliB6UBQc6GAYQ6iaughDaXHNxU/a
tehWu/yroUcqJEmULeoMbigx4q2p7LZdTd7fQrM3MFXB9E9lrltuqy5yAdWL
ohpV+dmd1dxw8QcREJD1W8klyMB0Q6YhVCVGEJq7jS8d9GvlCJqeN0NJnnOm
nwgd/MKurKwGA8REb9/dkvKMvgDxNxwxp8kD9Ftmfjwp5+J3yGnfaEeM+8Jz
1KdCbS3xciQ7k3iaQBvOedc0xU3LONYz9+owHDyz91yKYAf9bVNJiohDSALx
Az3jAlZaPX/Lvzs2+0I//cMRd/wmUmNHEzMdl3O/bMTHqOyQYOONcw3E5fNz
WxanxR53HokQVVyQsf+/9JDVc4ct2fTnjpiTtsAN5nujAbwJfzahHFPv93A4
T4o3KDXlqrJbta2SQUHHkzpWn4EbMYt8UVGFFZ3VhnTk3NtBdRTZ/JcPgxPF
hbvMAEd2WGF+NDVsc8ORlAqg3aExXNB6s8ev2ZeHpLDabYT7hq+MwId3CmEO
cCoTbSOiaeK9SbZugWYSrchIJJo1Nbg3JIUq0+ANM9xAM1Xav2EMahl26TLv
csrrR49C7u7N0B5gYw6Ij3XLv9Q/7/EMm+8Sw5gv+YktI8DuYoZbU8Rzx82l
8KwTUlYloz7zG/cFs2gJcFFL6sSubBC/plmiCNdzvXF9UyS03Aya+yW+OBnF
4kOnZCr1thMo46wN/y9eYdWr1Ieec2u0We4zR9XxV23pz63iuMT2BZ6vJVM0
eGV1zvzanh1Ckwvk/0GrCx5PyTjdC5CIgOg/neKQSKvuqX5IJ2O9Udv+9Evq
YJJfNF7zS23/z2GBAJpJNU/uiQsJXgR88aCZFSMX1k5Y3SR5Zxtxgx1qeTLZ
7rPEGrrTnnwLwCsLaNGMC1xAe83dzExPhHhH1CFb4HoERMA1B98bm1Emi3vH
lK+R/ZQaVCkXZlT67g4orHSEaglYZQnn5MuadMep7eDPK93TmvJIBEAOFQRv
sXnNQc6QebI37kDMsq/oATrqM9xqpeFxY+JrtgrPqIh6C0M2mTW4087b8CWR
9FX3VsiMNbTLjOkVygoglfZGXOnZ27mWs2Fiogyd0G+Q1B2QvVp2dZz/ekhM
BLRrfcLY+DPc2NnnGfUZDhhpctxfbu0yoVOJQvIb467bUjwoS4KaIsMHP9AU
npURV2Nwk8VBsgMNm4BmUyp5jab2LAk50qJ/MqC4rICVdG7o10nc0EzNobi5
dnec9ckM68s5Du/5fLI+iykU5v4LwhCSatI791JAI2ZhXTrvjPkc79fjPoYA
HRsyGvsmlpF1xfq6bgMAJBPecy6FOKKP2ROuUew6P1LU3XNshkaBc22E3Vcb
d3styVx4T7xuCd1rc5+UdWZg0rrWKMARpBTNcIcRHXSmrJfoKRHN8ECRYD/p
x41s5551I3wYpByiJMkPQ/Y7Hf1uOdL4lnEX1RyHiyiK/CE7gKJkry8xf/Nd
knfvR9yfJKl2vcaVQVqi6l776xKy5DO4aZauoc2Ve3O5o57bYSRmLVXp+o2x
173uxkoL6k0qFIm+35sMjQIyxVxyMfgNj4zbW8L3p3Ihs6uLnQpxI/9075w7
Y1UoxhZxxB530576XHf3kOLiTUSd8nSgYYLpLiiktExln4qOQXk8TZfpXsSi
WuELyVRUdr0WUEGTKwEBdDFBaQN6yY5VCfWjcerZuqoJmp/anPqKNKMnbyTe
YknTEliuDAKayPizjwrQC9uO48eB8r6Ocasa4ZsKhfjTh/3el81ZpzhYJ7oz
KPjf+bboXbmlLvkdQbY3gwOXSsCNTsZagVZAeAXCf6kesfRLUZWhpAZgx/zs
V9S8VsMc7SHJG+metFBMuotAbImkY4ha1pKysq01ckhuBM+tKVwLrlApyTNR
dgnzz/TMvj3asCjSXcI0D3t2EPUcLK8pm4bHRJHJV9bMl/akO5aYc9bgdVSD
vDI042DnuLU0KlIPUHxs1eq8KN/IUHRpxiaGS67qVEujDD8rv3LS6V1Cv5L6
pv1IzGjWZiKacRZvUtTaJuqaIrBpckqdsOt7WESDT7QwzJuY7srCsho5va3G
zM/jvMnXZP5CA9ChxUUsq6qLrZ2pwP5shi3wTzqvxZ7HXbWkE9UdWUGoj3hI
Up+TORZ93BKyAaea+wuH1H6OWogvh3/26DtjbUSWwpwyMsM+UbNR7uAsqRe/
oWXCjvZpqD3P9COL49rwghuj82+OxlPLutCfyma7OyDWIPhKK7gsqp7nLqdd
vphF1cKenvKT3kIzQ01iLNllwRstUccsCdfzs/wcBZFI3UWFlbqFhmymc8+X
gvkI3/lhOE6WmDMO71lZF0ekbOno+WOph/3eJZo1JlC4VJhc7fe9ZCAzSN3s
zFV9gvYUopmown6dcbRzzqX+5gfiT4rQEHMKBbUj09tcEGqzxGgyI65w3ASn
9jWQIfwQaoqCx9NQj+BPQLbgO6Uy0OB6l6JUXm3AHBsV5RZD185kJGbyYagk
XLfIkfpuJ2WT+rKsqt3u4YayUbdXDDVgsbTDr9yXpXIAlyG81vltRyTDrlHG
c58HTKvMRoQMDbMPd8u80p+q/r5L7a92CN9AfJNzwgARABDf8eW9dMNr1Gde
I8mDYqI+4lOXPToulY3SbS8uysnFomk65U0Cf6IZh+9Y2cUQNHOx2bnFNrqk
UmRRbanxfcbxb1Wdw+LL7VTNGHFWBc3ihDfiQjMjPdPRD842pVp8FubeGsnh
C+qLeXUApC9Hf/ZsyMcANPVJMRweJdsUn1Dh28tFuXgZB9/sxNk3/X/bvqFz
ON815rpUHGJWWQonhNYAS6j5hg+ffrKv+f40y8slVv+1ZD+G7mFuGbZfmZDm
lwsK7k/IujQ07WhX6ievoSYz0oaQ36sD0EJlG5RKNSKojgyz4OZwFI9GHwCF
QPpLHK1/rQmq8EBDFmsaRaJE6cKe5WdJekyLpcC11kdTlMaGP5D9w+GfPu73
rqt/6FJ0IY450eykolkL49dR8Z1satLlO6pkS5mp6ZmSJLfXZMDdVd1kkItE
Al0d3gGD+PO5+9+x6HVuYbzzsPcHD/p8+KBf8Qf9PqCXWZ8P7/cufqcH7c7v
dCuG33Nd3A9xUAEIulr+YsTHTl8D3tvUfe2zzvXMdW5hMPuKu1KYjMooSMXw
caFKYqbKPs9pS+gWq/e8gltcokQCjFCLP+3FkP/hDLi0ozUzlwf6jrBx+HaI
e1r1SK5BGdrCKTvape3piAvPF6AUv6ZJzJJ6wCj/qWxL4gxrrwyfH9XQFbHe
vucUyafInvR2qEOLZ3q2V/49fgXUjNaoo4i/+ZxmhjlzM5uLrPjWZWGnwhzj
yHhhjr3mCFiQc31cyvbOXhM/R9FxraPb22imJBlDuVfRrA1PrKIZX3xxW051
ui2LpoqRM9iSkDP4ms0RKtSDy2KLpzVnXjgBQYpNe9BG7lxfHIDggszfb2oV
96HFb3UrJvsgbvsMro4UvBXZhfinipvoEMq6om5xUsWi6L1u71D7YlBxFQGm
64GsKwIluIYzWvhFgw3zdBVbvil8YK1JjTDkku40JpJN0ra3Szup/XZaM0vI
O0tVnzRPlpzZQWG/18LbipINr62/4JL+dfgMxLfRJbmMr3qesv9lbPfL5T/e
EPxUGMQn9BhmsDrJURfjNoKhs3eBREX32RE1WFB4L7YFbyYvmgDrz0IehZs1
RRt6Viea2W0Jolrjb024aw0/CFjGmUfmI/YWdL7zHv/F85Gfug/9H5PM/sUN
03ZEgUH/088AuHs5qhQufMLnQrHGmZcbSOtenHmX/ahhyEXlQHWF/uDpUEoc
+0woqxodkX81SNn7bdqJfpkXh2Rf/z7/zoT8B9PMj2bgh9zrIzPPD6A84/Z2
CRtb4YRT4mAOhbm4Vzi3Ztgikav6u0XannYqR2Z3n1EQuMoezrVoe+ozW26w
4dWO7y48KJs912rPovyFOYlJWpa/I+EKRwzeC/Cfpx3qTCEyMZdREfgbYtGu
fhYKaCddZhatDAV4WuJKQnW8mZGe0Ytc7MiPfOW0063LNRbxChcfh3qGzzv+
w0ttDIIT7qH7gP95DCdjk/I4PxmSXwEiBOH3YznvMWUQDpwbKx+JqyAbqqKS
8SlNKqdQcJJ6en+3zDjYKet8r/z7xl4wW/Fx1wpTn7HPAyjLDnsbzbilFfqP
1Xd+wd2x2cd7IHmm4NJ43gS8R/h4F4RoelZ60UBdskyFJsR3ZFDx57RRK4XP
iWeqy7y6TYDni2QMlYj/+DJ0H0PG2+/92z04SXEZhZCzKuJF2vcLmFAONWz0
0rqqMof0Mv/WcLP7TDL/w/b9G3vemvaSvSnZqFLqtdVS+BagkbJrtWcUWmIL
s7ws8XcKg1fm35mcsbe79xT6zuMonm7KETMrTbYx3+gB7nOimVSaLNuZfM6t
G7OSdjzqE5H7cIJFyMPU1xU0sxREKZqZSRchmjGryQx0pDwkQzJ4s9Vjthgy
totb2cB/WlWPYR8hHdXtNvyNOuZ25uoGPYMCwo2ZkF8hMYPDdE1cDQXgWVVe
/VEDSWPE3C9dakgB0yqqcKXCGjCNot9dDTQzFGNE00xGLV8ogCSsbpKwq13m
8V5510aKaPxyS9g/AGE2H5B5pjxNWN8sagXfOzLVp1X0m1AO+CnamCKuLqka
ftZLRdd1v1WWXku4ZJR0SUezMknMuF2oK/D6pchPXlJHRz946Dk3pabwX0ma
dMwFSu5kBRLQRLKSa0ROXxKxFopE+OBUK+qIw385lfxP9kja0jp6BUst38nl
kF4aHwmfdsTHQGCGAx1szaj4SnaTkU9Sc2BCOb2HuFEuZSe1fVE0UycFLfkZ
I8QRlTFijLHfjXQLJV7C5mbJO1on72mfsr9jyr5OOMlMxjY2RepFarp4ZATM
qKSCD9QpFTQD+LBBdLhj1sW+OWLKUxDyN0V9de+GjiTcOLC/abBYVIvMYk1l
UzEvzJH8gHVWwCpuQ5/okbC5hdMb4pMnfd+9243yj5pzah2tU48L0iS82E7G
Ae1M19qbtK94wSlLckr0rE43NYndjJtchhcwfv2siJYg5iLXeiAsTa/RFE94
NYPsXKqkrm6auKFl4qbWCX+3fr2eNwF3iekowGE6NcHIjhtZEpWgimsB5bx+
LOU/rRzt85wqBznn++LJokzjyDLysOZmlkzO4JCe4Xjw53R3LtHHnKKOtNfv
gPQM0ZbE6cVJw0uBR3mhtaK0Sbmmrm+hr5s+VvxOAKwMC0p4jf4cwKsCFLKD
+Qny+Qc9DF/dC22Nyt1IdFuazsguj1pp4Ly5nFnitwhD42JfblR5zkN9R3Hy
xEeo73CAmW+rypxzEED5AluBwdo1R9rTXlhjb9iDVmTdmJC5r5uiGWIr0AwB
RXMz0l0E0HZUN5h7p1oUudyBkVd472XU1IPJPzWR+uTdGaPdabZz46/bpTuN
PFAqTcMzna52WQEUScA5DNpgfjIz82y/lJ1t8Lb6TCrvMfQD4DkOCb3j67tJ
gDNJrm6Stn+RE03Ynr3agbveuKsew7iAHzSlXOhvVfAnUDDw75ay2dQheUeH
pO3tE7a2jt/UgoTwhbVe/VZFYQ23HY8DseNuLzfaAL1lAMSVN5H84o7S3FrR
qw1pheyLNMxCfi5G0tt5YGJOZB3+NmnH1ziBeAfxUBCYkLGz5ymaJy6ZX10q
fMFV6OLuQz58G7uMtUHnpWtr+H8Rf3lakBeNoVhK4AySH3QX3ohiN0ea6Ruy
ikOluEsANC7HIe810zFN63qbuJNwoJzqYYu9yEalz8K82/QNBJohDCG1Bmio
shNeEB3QI0ipMoaoljWIW9Po9eqGhmLAPHUrK2uQSfoXRyhRdQ7tp6nlqIxj
DHnn++LyrBqJpPQgpv9cKXRO1bB5NVxKU/iBkV00OviAVKRFlffku8v6nkF3
ESXMAXkPydA2h27HUyAVkNOZWNkGzZE5/v8pEsv4nhfJdCX2PMdPT6a6ik2g
tPIHHvV+97ZopqEg0lLrsoinKThTDrFbUZXsUP6MqI8W0xwV+KY9NyXsacde
gR2AT1rjgOIeIz7xHKtKUzWjV9bHW5O0r2PGsZ6ZZ/tnXx6Re+377KsjUWin
n+6XdqQ75Z03No9b1ShiQS3cFmrxjUcmX9Il3R84tRxuy3/oDTdGWJ/NJCMl
dCeVZMgocGdbMsOLWVnqU3vSHdvrC5zQBa21PP8l5+pglKh4vogXQEvEd0A0
0k5dk2eSWVtMP790O1iPikZHneCMB40i7nbnYiij7vf44F739+/0ePdOT/4r
FajkGKgt8kkD4QUY67sdaSKi7s5ZhrtoseKr4UVTkomwvPqjxDP7LAHkmmPO
01yJbeFYkWHRuiP/LXFpCs1ZcoMKU59YIy/Y/Rdm3xiXsber77QyeNHwt5zR
KYA0rISKz1mMTmH2f1lE111FcPX9tyUK9ZVX4ye88to6K0y4aUn3ZmM2P4K9
C5Q8eeEUuEt9bou/yiGy3zJaTZ3ogQoifH5tr5/KPh9MSqfqqCDGuZygDzYw
6c28IH+7SPGLf6VzJ4JD6t3tOa+/OCD7xsicW2Nzb/+Qe3Ns1pVhGef600pm
T3ukBIhlSNsCp1Ry5hgfvS39zXK1f/EXqkVMQKuCGkcPngHXN0ZYnkymVZ/f
MkfQmoJb32cBikWdQ1b4qymLSaeTutXuat/RBHCgocr77K09bo9Bxd8GNC02
qfAwnBIlKmQhYimVRK29Ab4pUlkAGvkwT39WMS4qDiXc4d3OCSQLIi/UziuE
Cpap7mwrRR4E9OU9mZJ5aYCMC5sjDOFWqNUFyhbEeqZD4tIevbJhPOUU2op0
QNeMI10zDn2btKdT4uY2MX811oE+AFCtlHD3XDp1Lv7GBZGFxNtxrbObFp7q
gCn2l5+peJH3j2V8x9NiA/Dl2hCXIr2UirSoFWPQtPKvZlfG7QWapexo57SP
mWrzXWQJYzOT+7NZQSgzhfWhBMv/ohmXbuIRRv9Ne8qNv6C15seTsk4Zs92g
GVW9xpSileR37xmNQbYgTLrDpZ8cgU/nMrKo/umLER+j4NKQhCf4oO97ZKN1
f0c0l5CTFMU/KR/X1c1I+EeQTUGH3Pm1lTGYjm9xYUCOcOTsvovsQavswWtI
10ft7LPE7j674M64nHMDcdvxmwE4qBS42zWpjI/42tOfQk0qf6tBnEeME6Pz
PKfEIio1R8xpS/xNtnQACPhn/HWu5EQeJh/Mb0negwlkaOxuG7OiPh2mhn+G
736pPY2HjjQsuk+2pEnQqkrLMLXO2fOlCReQjSMMsQM7JfaRLma1S3b1uMsS
sR7fX1yc1X5l0vksMjTkbOrL9nzQx8BnrgOIPRDNCo9xDSf/6XS731Jz2E59
vhxPFxg9K8Qmiy3djHzbmlJopuCtLdO7MPG6LeyIw+s3BIX0XV38pn/BntW3
DCvAEJ0n0iRLePjbKpuMsbKokeDzc7Gi7/tINUk6nauypW2EQg9onWD2XWwO
2Ur1p4S7SBsYHTICGEDTfciIQ7qLei1wvdVjVs6VoekHDcIwvXoHvg80Q0Bk
Ak8mj2EWeUKMcRHskME+FsEKetbPrCZkG07N0k+JrD0NUBayMxy0gRuRwet4
TnBaPH4pQIV1oX/moS5I3qIW12eO8dMXL8UInv20fu8+7CPWsd8Rf7iv931J
vGv+MyuIZxarPClzumSc7gOEBFrm35mAg1fwcGr2eaqTyTrhV/rHeo761MW1
eCJC4lwL7S3GT73eUX2SR1RWfA+1GP5qxTcD0HQqKj7RL0aW1EUtP1F/CpxZ
Mez3agLd0lQ/1lUUbqea/ZZaqAl5xPL6Krv9qY9tac9YfoppIHt9FLldhXCc
dXNo2kk68FI8dmn9sLn0CEMtiXyJ4pzz65Aqtr4pxzqHu9Cl/erQ3Ntj8+/+
SPWVK0OAAMA3YDvyNLxcvriBIz8BCOCRXZM9axzmky24LE9KczO304ZPMVXT
rwgrj53tHu+i4Hr0HTkATgMsA/ZRHcjPQImPdaSrEmRITiIXEgdcaEZdX78l
TjR7whBpea2sZmel6bJoz8Gx/9cab80N+/+S72ulyXHDyZ4UuyOaVXZpOzzq
+w6PQe9iSvYzpFy/L8nKbhLt2ETe0JCp95vCNBLY8mIUgxc7in3EAk/25h68
tcrKaYhUha6wiLuKw49PQv/x6CPE2LiLvF6f4zpP6C5HwFqLxxxqiZ/uxQxq
Q1M8Gjx9/+nlvSd+wRAwoQwSXXwkxrhVDeK3tMQjy73wHbkT3gvwcpFWjbcs
5hRHRbGnuZ0Xvpf+kqJ1kHtrNGvtrZKdTqYP473ubhdEuQXgA9RSBCApzskq
2V7NhGtXTTeXFsR+IZMcctakRxsbE15NQoB7wj/hz/qL7B82ERKC08uA81lj
+oYM7cu4FY1SthJGsi4NtjyYUOC7GBkaYJkw4lzVtJnjnHVHrC0nQiZc9wuj
TliDttmfTkSim/pPe69JpRXNVMhiz5esLlFjoth0MWdQfu6pbXTgcXSvd+Gm
nvBeKuhGgNPFmLKrzBVDNlmijjliLzjib5FIkPSYNkCvr/Amv9oG2OFa8Wlu
r0StaICilYdq2Ed45XVc/sa0rlURp7B2UbJ2R5c0hF5XimTo0W7Zl4fRk8Vn
oS14syFbjTo34Zo9/jJT6+hjsh+6PN/914JrgxEW47e0AUDhTOJ9xJ+GI6eC
S9Rc6l9cNZfIjhhTBidHBMZV7KghvdW2tk7a1R4InHm0B62s/FciW8s535e0
h7VNEGJks9vomavCklo93qfZkJua1Wpti4v6SzKHdbEyWJwO/0Tbbm+PEijn
O7FM8PQK4m/4ldDgncOXBxPNnvMQ1smgjtxPX5KYE5wKRR5E0UH6H4qyJ1OB
9oAySvr/3TJ2ZaOohfUi/qhL5sNvotenlFSKLiLF7cZZw11547wXADeQCJmf
zzY/HIfok3WM/mKIX7gt/uPLvBz6Mb6dCuCcFCfcI43dDjdwOyKVhXaQUHGc
FEFvYRqIYv830rQUQqBTKtZ0r3sRF3kP8K4yHf7jy3IuM782Y/d2mhrnXh6k
rnaImDoHIQ/BHGO3JQmaFRj7L2J5z+VoezJdvXJCUSxYow5b/JeRF4Rye3Or
iIV11HSMC9GSSz8ZiL+arxinMCLcFzSzYvgf1ZEc4itTK2xjc1k8d0rKy+J5
wASEsM8opCYHSYtrchvGIIOiJ5q6WmQe+TaXQ5wJeCKFZFWdZJEi4Z5GilkB
ZMo5BSKo++qkuQKp4rdwOPLqjxpIoZ2q/mVDplc2SNprZEhknIcJZIL5L3EE
bwIasMMQtp3lUtBaq89is/tM9k7PfZeyrxPOM/Jzrx9KI4jgQVz62nS8CdkC
6vv5hqNVmXbGyj41NJCrCQtFc7Zab7lXfylXHV4uMStNyZiVNTHk3JVPdauz
CS8FbhdeN5UvCPutZuyyBombW6Ud/Cb/Qr/s+2R82YM24qkZNwrpECJXbhCv
7ABbmrcFQAfEDtmS77WkAMH6SPfEDS1fjP/s2eAPgBiCZiTPOL+Om4unsb2K
QVtFAonziZN5q0sxjwEfeY00AE1V8VGbIFfEebN7zbMErSUTO/Ig2Zsxp0jM
BgKEbMRRLHg0GVlN2n5WPcAKlHW+Y0vjPCBdMUZmHd4483LPvd+7z8VpCKUB
kqt45U+e6UXLPA9m10azLtWDcM3BdPC/tGj3x/GwJFzHO14QvMX6fHru9ZH0
ztjYLGJRbbWDx+fX0MxCbxArTc2OfL83JDEDZ8hwYW7t0IV1RaicrWz8CfbX
lyjD5b1AVX2SNrekGuSv1WhoO8rQ6KY6nFSyyoJz+XTrO/tUlASkrvxUayst
uHQmK2pdhtGhzxja0+CtoZ7krOqKrlxb2NNRPMKGm++PB+Dgntt8l6AQptSe
9wLcmfyHk4BjdLg+1BkvFHXtltU32G4/V1EtZbGxru+0+euedVneOM/fHYGr
GSDCdiLQc1jmv9j87Je8G6Pwe9QYmmXa6JJP+7+Pk0MNHJGMdnZdxK3YIIgy
NONUowY508ygUakp4dV2RejkpfgmEHe7K5cQAfKuCUKQfGUkkwTbfVRTzLk1
BjVaQQBJ75TSSn3OytqivuR5hnA9oIw8pQzuRxREWzODHAnXLOF7CnwW5CAz
Od4ddy9iIStNCmvIEEQLSR2+BE+l7GHkwjoqH8dk+FBn/FeZJ3vS7udYNxTs
CKY4Bq9X1I+cV5uSU+zYs1hGzu81hs5Qyq7R1T+ckLwrgxH7ZFlmF1IOyuVl
eosXMxXzCul/pH4WQdThx2EOP2QP+AuRCBhFt9xNLZn/z6b/kVoX6bAGzzGc
pGL6CYotdZ/cWyO5Efx8Ns6AxXcpUguL11zesQfjqS2p7NZNLUQpt+LLkSUf
9/1A4pGJRsZOF2MXcc5AMBnGaZ62tZqmahzS7axaZLcwDVz9bX3iQIljjaj4
Qd8KiWUX2rzdU3WjkZZwCRA7UOz7OsNW1Ip6iUg199FfW7cDkE8CkClMxAEc
a2c6SifeIckQuUrIJkSH7IeTc872TtrR9vXyhi/GkBauZxJohtPoJK8arDPh
AbrtEH9twO+RRqbTLej2peKBtIqjRyE30LkagE9ytl/+zdFm9+nsnAf8qUp3
zB8QUl/MQnAElCHDQXxECh08RzpOo0q+GFIcqCV5i8Hiu9/zHUbqQcWRLPkJ
3YVzh81tUvZ3zD3TG+iNMERnUuR7iffIVciNVNkQmzlBJEqMyholmDn6rD1o
ZcHTn7POUesVoZaBdUoFoIThoTz4I/chonlFcgIzIpQYFNaeWlEBDb+fJjIL
6yC1Q6B0JD/gvDt4o+XpDATQtD3t1NDBbyKlnBTNuM3R513Nx273MOan2kRi
b1ysAJ3NsYqqQA6MpWjDzGoB08sDS3Uaq+YLtEAdS9cw/E72TPCmrGyEQ562
h1a8Gef6qccWEBtFomgOk9AIBEje1pJcoKUNkc9rs93ldoGsGCklHS6clOyc
+2PNnhQnZ8kTeZxEu9jT1kha5qE4QnDPvTYE2QKCILI7fDxUiHhSiG6UwWnA
dgSH0WruKVbFYodH0VQkbDjeOt463YrE+4tt3JAS4CCxyebM2XRHQ9ShKeXH
KfO0KhHMxhsk0xmtS9aF/vb7hsEfbRdE4YQrJ7o2Zc/gCIxyW5kOG7WdC3ND
bWm+5Oj+/2y9BXRV1xYuTAItFShtobSFUqRocZfi7rS4FneXUtxpixYtUNzd
PViABAKEQNzd3XMsfeN935z7HLjv/+/YI4NyQ3L23mvNNeWToN3Y4wjvatap
+n4+k8pjN73DB07/nqiqJYTZY8unHOyA84JCoC6jUKKqXh/CAv4TQSbjdC9q
kG5vHr62dvDiajL8raBmSRxeCLRGa5bM6wPy3aaotIgp+go5R5l+gnWPU7k8
fnIOo5NRSTkm0YRb+PxpcpuefvWXtIMdogW6z8g5mYOS1+J/5EeQdiW67q6q
Hbe5UfK+Vqknu+A94jZRq+Y+mIjyEwEcFXr2BR5qeIaxGxuELKmKDynykiUe
9vjwpqE4QQICsXO1+OLw+pRyJawr4dH/YJhQazON3adqzgclyTkoWRlSu2O1
jWGoKuGLUxhyEuLr7ncrZm9FfijSr58o2tzrPdHXkBU1WOjtbJl8mBrOWdcH
E5LkKZIggbutIQeRtxA6GHaIJB2/DYgAeB0ZVwemH+0Ut7V5xNIfX4z4DGEE
GRHrhcZOSjoTl3mnHcKfpSZPRYNBpvKJrDcR0Frbe1lDPiOrZVZFvEGtOjOO
dU672Js0OjxPVEOuU7AY8HjJ3z/XgzSuv6kXx7b8TMJUqMJnjwC8+n6gGTvT
/l9LI0QEL6iOAxqFUvKRjjiATA9G5r5eQvE0CWWWdF/CP6hxoYo9lLkgUoUK
cuE4BM0JrqwN36zNdRmD+jT276bI8USs8huvX8vQ4GxwSSSHap1MzTQs7wmM
ZupqGjDnu+DfsKfokIVDDSvHlvbKHO9iCT3MBtqDMVix6marblAvhSei3DRl
vt/rYQAgUaFjCaGiNJScRf2Y3lsraoWuroV9EbGmNn4+Vcd/q0IFrUnlsN2Y
7wkGzOiQ0zrw+6C5VcIXVY8S6fLYbU0Sd7ZM+ac1KkEkA5znqkncKkHU09OQ
Nlve45n+vR339evxX4l8cRWV5hA9n+4Ig7nPpqMcswTusYWfpSQym8n3LDF3
yEfDTny79n29XHx49TLAscs6RZjXsnKMo5wkRDuI9KgdBq9aARLNimg00wmg
QaFVE6I+xYyDe1Rp2qrOqhS5rDa76EQRd8u/PqDAbSZ75sG7GG+TXCnpwICm
WprJXAYmA6Mi6Fl31uB+W3D05FwdgBgVv6UJUq+gebTsYSdKPdHsrXX8IvGC
R9E9COtW9PpWU6TObxP7sVSoo14fVjWznTM94kWBVt8aFapx6q2qHfVXfWXK
ZF39GQWgyWuFOXCXOtyZM5QllyB2yVlqcmcWuTAxWE9U0C9TkbAjNp+1ma6T
csTKNuqPBoTZT6P+pB5zPOBYRNAlhEFYNA/5No93Zh/mLP22eNgd7YSFkbC1
qVjCVVH1ThU2VE92ZFCnGtIF7FgdCnOJObtRP6pV68EaRTUHM6pLqSsP1ySm
i3Wl/eWelopSprpkEd7thEqkOPFyJMt85jH0c8NrW8Q2kTAgE8YKF0NP8nBD
ljEsx/zViIaGKBZET5tcEtdJZo/5VMv3WcPLe6XVc6HZfVre3RFk0B/pgBQa
/xBpwPMhJRE6WGnajebt2GY6aDMOa1ZpTynVNojht4VBPSZRcVAJQ79xfmXi
o/5qiA2VtL9D2vFuaSd7pJ3uTunL412wkMhb2dSQzauF1Xxnfe81oazhOSKI
hXea4TJF4paf/G3g/GqKKk87qH3UX60ec03+W1jGxt4lRyYvjDUFgpg5950+
g0hikrGYF8KRH3IMSaVwcuF1R63n9IFOf+NFBnD4F6+Gf+Y5opQi+Qm+nSDq
91PLq1IKHjUXqt0by5zpVZD4UInSWKtp53rG7WQrBjkV3hRpSiLnqy2yh0JL
VzmUl4MYlNgREsKIljOJWygGmLLnJ7xBfKUw4MYm0WtIVGQZPqE8IT3DSqrK
vcfgUs8Gl9CyyHNcWa+pNOjR7FHA8z8ELKrs/1tln9nfec/4zmtyuZdjynqO
oUsIA7UA4bxHl8Vjpwvb4qpRanp+tDMSZrbLPH+z+W8uDDtaGHPVkvTAlPqU
3tYJj/+LvVYYeZolp8f8nOv9Uw9TjyJgfhXcLEL0rbYEK7KHXJ3E3l0Ce7Zb
sWPZ03vdsCpuQn6QukdpEDPiWAdaHvDqLG00qTefy1BGIXBqsRS9uWHcvyzc
0m+NzHObbfL+Iz/43/yoq+akZxw25USaCmIM7okpxlwQbc72t6R6FMTeNYfu
ox4OqZqUv0bqxQc15zu/6eXeTClPoaGZ5RXqo9jpzNNdcq/3L3g8EfUFcUfB
+ygdHHGCV/hR9rX8t7LWcJ+KEhLhIvWfn+K3NMarxOESubZezMbGKCJSD3fI
vdgn32Wk8qlt4YcpZ5H+WjS7GMpspjwl7Ija239Ws63QnE+/TkucuSDcmv5K
RAN2Zr9aVHDtl6RD7aI2NcSS8J9W7s3YMgpcJFBw2Oc8fCkJXh7LIGBJtdBV
daM31EchHL8DV6PYbY3wDyPWNghaVstvfhV8G2Fsgz9/9vMnSlMl476l06Vm
zuebFj3XpNipRgQVnGxQTFugx9krcD5auygCl0awoz86S4eff4/L4JMyjolm
VHuDR4Ag9mJgqddDv/T59Su/cd/6T/yWJfyM73E28ZpbhUOo2fxDyJwqIfOr
0txcrOKQt1BmbXNjKj7tb4tsM+V8z7QbAzLujsi4Nzrz4dj0eyPTbg1Mvdwn
7Uw3fANCmcrR4IjH1sDKwQdQff7TDY2ARgirXBqZD2m7TwSCJJo5Ka9fWltO
TKUkoDGfmV0xdJEcT3QcboowG7+7WeKuZok7mqs7tnZviKWf/p1aDOOW1WXY
0RJXdg9CDfWsFteI+ENPuo446XJcJ5u8llkC/imMOFeY8JhNVBKZkaXnWR3C
WWY7mYuMxai8TB9ajQTtyX8xL+Na//h/22C9ITOk+N7ErxkWhn/xetjnr2np
grVR2necNIHtpKSgBdXpT7S8Fp4zavPYdQ3Y9Ih3ZS3mtynPfWr6pT705l5Z
m8CzMWWpcyswXexKhrLuxfCEHc1tduRmUacuYj3hJWzLHO+cerZ7+uXevM73
TD3VLflgm7idzXHXuHdjuCDKWm79NH2la4Nbn48NGa6Bn1EGTWxM34z40mvo
555DSxHk1r+Ee99P9DsNIzbhk6oONuPDstp22lT33BtDkPCwGgraY426jIzX
lPLclP7SkvbSkvJKraZMIf+Y2SocKda9TYMXVH0ztiyScxJJdCJW3RlZ2e4K
zjsqOu+uyBG/yHMZ8yN8z7nmbNEgGbjV1uCX3e/i9KCToRXwoHvRO12LuHR3
MpSd+n7k0V9NMEsj/qsyEhLR1H9aZ5zqnHetv+XpVMvbFcjQbFFnqX6T+gKL
wZYdUJjFximVb9Oec4IfcdYUuBllZu7doeknO2FBIgcO/L2y3xz2RVFdEpAz
/wck3hEb6sf+Q8RRxvVBuY+n5L9ZkR+43RR+gkDluLskB+GiYf0N/sygvUhW
85/OSL8yALkQUuLobU2jNjeK3tIYvyJxb0tEOZT8uY+nFbxdaVJqbZIb+7pk
+2aStmA10/Dofz1f1P+IwJKcIMpfhB0veLu+wGV46kk888ZIwHAOcpwqpiFU
YMPbH1TKa+iXb4aX0XqZbrAzq4TNqx72e43wRTXxFbEiaFbVwCmVfMeXf/ur
+GIPLCkMSlJjbnUmrlXlBZSH65jB6aia0ItGokVpH+5ob1+lXM/YXSOvtDHo
S+79qH1H24WJX9NHZkFVSbpqRayrE/ln3ciN9VHBRf1Rj8OUdXWDV//IemdZ
TTuzoAbecvhyerUQYPxnI5z1qD1xxGQc7JBxuH3W0c4ZBzum7e/ISmRbMyRO
EcvryLlP7JCiB106cYHh0DQ+uRTR2tfVTPKwoEc4rqpnrEzSZkWKx6WTk97C
CzENoQUGqpiZFfEM8TCxZfDBGG/x8VbUilhSLWQhPenYZJj87dsxZbzHlEFS
pKZRCobH3sTGxGOnEd6cSiql6MBPIppZ3y4rCNpri74k5iOBhSLwK4m6yezg
PuDP1kzk7baCKFNmkDXuOps/L+ZnXxuQsK8NlSpxzInPy5vRLHXxGV6NEBD+
2LK+E8txkUv2G7S4WvDymqFr64T9UT9qY+OYzU1RoROBHH/PGn4SBYjJbSry
PUSz6LV1gmZ/j2CIg8+t3yeiiFVUN6ZmGpyWTiirDgJGU4VwiH55t0fm3x+P
dBrJgOnhhNw7v2Zf7J1+rAuyJkT+wHlsMuMItjuzc1BCia2ORG+qNshdIfTd
71YMlwuuzvR0oGCIw/tbOu0iG1ucKJcJZVm+raAphlqU5t4ZicRVjBTF2Bfb
NtmDw3FcSS8tiXfN0ZfNwfssXiuRG6ed6hYj0QxxBh/JIVmA2LVHRmDbdRRe
yU7iqMsmxgWjkVJEEVnEo4rm1VPpLRgOO8qrlYemz02LlFcjSr/Ge5lRIZg4
QHHsOt4l6+rAXNfJdPPxJzXAHHuLPqoppLQjAluSnyPyICcvCDpg8l6R/3Sa
iNW0Vb1fQnbnVfJnr5LWtIgSjjQ150Lv3Ic0N7T4b7BGHFaFK9qhpr0gJDXF
g73ouJvI0wi/9/wd35x3vrdWc/HbmxPFjap/f9usU2z+C9t3lS1kN8ESKU8t
OQHCREsTD8r/XysrE2IdZfZzw6wpz2wRpyjL+XBU6qkesX83J+RvejlKbtr9
j5BIPFWF6p+Lq3wuCrqXwz/jIGlCWcQTXhPKGmQ6NbXUfytisI+Il+PMXWRn
nBVuJ4tHdN7aU5/zSmsmXRdb0bqdo8mmTnbuqpM0DTipxDcrB8pd8NJ6+iD5
j1xXO35zo4R/kGW1Sz/SNf1EdyweVME4MlIPdUz+tw05njgCkNaurktZhqVU
KRdqWxVHQRS68sfwtZzBxfzVAEUBVWjW1WNpLyQ49hKnf4u6lcowPxcn2UeU
YVDtKlvtomgF2EFfBmXDwdo428TABms0UxUFxX4bIAeUxmNLa38b+Y/vHJZC
gYJuYqNs+nfayVRahOZFxlzJTlQk7XoMEyQsOWnHiSqdsKjyn0y2eS1GCoET
mX67OI4LYtS99D38pIE4Mph6aX7W2KvmwF1CDv2ZtggbGiE3c/CeSJmUMlPl
mv2mVFBHeyxyVB8yymxECPeuFsn/tEIxaE11oyt32EGr7zpEISr8722N0we7
g32zQaU0muluNWSdkPuNK2OHHDQ08M83sR8nsDPjtYoOet5rLG+WmzwWouij
OR3VpBsqB8dzeGmRWKREP5J5vKYLLakWSL0a4Q8af3BwDBsbpOmz8v/STbiN
TMYFuKjaCJrqyNCtezZzM8N6jIPvxAcE31LpQqJZwj3aTgUfsL5Zhc+G7JEs
v4XV8I4cuRmKDkMcTztmhnCE4TRE7JmAbe51LfKkdzFF2UkSjnLpS3qX2K1j
n4uDmGrIG8a+IpFENo34+4T8Xj1kjQBHD7RPP9+HnnEeCwx3ragzVA6MvcUr
ihAdS9DufO8/TW5Tsq4PTj/RJX5XC2S8wct/RJmMXUC367nkT7E9stHoH+bd
GJDrPhvvgm5BYnBgIARQzGZSksKU8pKUluiLxIx5rcx+Mi3vSj/kq+Ih0kIv
AuSOd6G8zCOBgQXsUMcQS5YuV7JKDbsQO/1QD2LawJizqVOXF2ZJfSb6XdtM
j8aknukTu6Ml9gKjmchTcGjep5hSWt4fmj/u/fHjn4u5DShOY74hJekpOeQz
z6Elkd4rQttBP1FENxUG7C4JREjKY3/Sq7hrjw8Q6Bz6M8jfrjnsJITbdbWV
NvmdhPVAijrhmmNLC8i/Jiputr8OtstE+LrWH8el8HMN56O8B+NJ0b3UJ/10
F/FWa0b1SPFx4IRuLkcqqExxsz4zy3vPqiDTMcaQoPmV7e6uFXXC6zOO3WAu
ocGfP5VmNcIRYrIw75xVj5Smvc15IZPEwYqEjXGssZOGMkWPaDRTuRJjGtXP
GLzyvlRNYkLZt5PLqvU5ci2HxbBxUmg/xx7HFDvqaHdz0j1TMf/1kRFxfne2
Z47LKPOL2RxphR6xxd7mdssNNZHbniEoI4s9lOXib2zmRFt2kCnZU/tmSmzB
/mVDVaOZsOGwKxXcRYDEZBHz+a0qk941dbHfSTfY8xPVV451zDzeCUGVltzR
l00he82CnRM4YgtEM1QueLDIJfTg01Dm/rMAkAQoqGgWAoROdmPX3W1Kwdul
tIMJ3kvIAR2ddpOS/3IufixuNmF3S/xYn5kVPUeWwc9hQ6ANJ1AO5sjx+oTN
HBGBrKM/iq22cJ91zESYhChlnRYdZpopdHVClMDZrW7LtCja1SrdUGUZx2l+
wN9C97vGDZvijlSECXDCbRZKQftsb1cjmqkdT8hvjGa40zvti2I94Ldo0/jd
vP5HZ6VyiJkyKS2P+hRjrjVEPce/UgaTvyxa1PUyp/hGpfuxMhXFqq1UCX2l
mKGNLoOzJmBhlTC7U7laOeBMoSYVYlrgNg68EGeCdlr9Nti8lqMYzL3eP/Uk
QxkbLEuqI5TpbBcvms5TS6orMlnCY6/8u0NUo0O5YxxBIqpn+VuyQyiikh1E
Lr/wLOjA5bM+9+nsnGs/UwBkXxvs39htTZCeJe1qjdxDafKiDrHFFH6MeKE0
T1tuhOjRZQhAzuYIZSazVJ3mPKlDE0ifSXZHNDP5bTO7jkU0S9jRCtHMf1o5
eiX3LyGJujNqc/K7OxpNSOlDFr2logpitcaerSAb/weqrYLzQ0pKoCv1YlhJ
VWukW99w9upRKIns1SeP+xkoo3ui1YDU5baI9FJRsL2TYEGLGcTAkV9iN+HZ
4tWw67WvTerZXuk3h5qfTOEM2vcPwlCDdpP5TswPuQ+cy7iMwpZUNzfyECXd
UrdflEgknowtTfPr0V+/EVqoGgtSFfDX0i9HSudwyGeK8Hz+y6dP7NmmBmGN
w6LdJwlAqyLnHTIpdn0nI5qJI4YqJb4/Xtd2twOEIG6z9Dpka31s2ddjuVy9
fi2D6IGMSPVwPO3cRo1mytFW4KifcPbpuba+AQsBARLkP/gVz4dqyeGcaZoz
fd5Z/plziTuyZpqt6VaRNi3M8DYnPLGGHTB7r8u/P45cRazqtfWQWmA9I2Cq
eztTwXGiaTCjAnXJJJRFb24Ut7O5Io7SznSj9cO1X1CrWuKvmyJOIdmzvFma
/2g0Fi2F1ldzTooETLXvkIG4//KRTKI/fzPGwQVrJKGsa871wdhl5jcrzUG0
RGesiLlGcarIM6aQIya/teodjKMNrxgrBE+DWVAnymEhlKHeP1LLcOujUIBI
Be6V4k7zIv2qMAkEGSROyLTPC4XwYTeal1GNAdEViaLYu9DY/dbgPPeZdP5i
k+c0pQ6T7tOfPf4+5UAj5X49l+bdHYUCGUE+aG4VvCYClto5I5lH1Dr8o+An
axrgyRMN6Jimwk0G02dkKfWxxRMOEamfyLV1EFH5FYXG0h85mpldkS4AY8oi
HUWWa8jHCU2MAW3Y5wSrTKbgCROA9fURQAi1Otsz+8YwnPgm9xkFz2ebPObg
K6q83Hu/4jFmnegav6tl5J8NlJyFRaXUVB+JpQpLjt/WLIk6kL1z7w7NQbLn
+xdyUbJcEx9LNAtkNMsJooBzho9w9G5bwg/Z/Dbkuc3Lu/YLEj/aa1KTs0ns
VgS0lghuisAUNtZqS+AebZ39l+lPrWDO37PtQyuL2SrKEOr5TkWUWMRPdjPC
juR7r8+/Oyz1RHdU99TwmfAt0i08T2QgmqiT4m1XCaakJB0cmETR1L6DAeRz
7fWBkejSfe+Tl8NKOpyg5QRnGeU/vbLfzErqZe837XvCV8aWxTphzjygpB7Q
SnkwlNC6srR06/+pStDIcjK8ETMMDckp5tcrsU8tYSds0ZcscTfpkZ30wBp/
h48Cy97/b7OIb5OyfYimPzhWcI84ZVTogNP84YwMON2wGBRM9UIu7bFrbumu
dmy9P9KCyE6nNT4nI5sIE+mzuvqTwat1hDUR53S+1LIopV9FU1oDGqLiI+nf
4rfgNzoCmkJ6WNMhoNkRPhwmqrKE+CTy+n+SNM3QJtt5HOvrI4AjsORd6pvz
YKz11WLBm50lgjr9tTUnlNK7BYmyGJI5Ac+PtGX52VIemaIuWfz/zHObTS7S
/raou3F8sMqY+q3vxG9UtIemipO4tgPmViTrfG09Ofpbq+0yOTUPxuS7TaFL
5vPZtOUKO2Lxo/YddcPO0DYicm0DJMDIRVXOxWPgp0qVwp0i91D7YOypNLEP
zn80mVaz/tvZfom5Rq5EkhsbMvF3aE4Rssv8eoVdh6opRYmlw4nc7LIo9Bqw
7R8UFlj07+8Mkd7t+rW8GDh+b4jC7RPTH02ThPnLtgA+IQ6L9+XZyQB1sVPa
Q/axTIu5ZEVMi77K4BZygMrwLxagJqXb1J+GaDBOQ0c0k0ar07E6xTivb8Q5
EYoRnOBYFbLgyyB3lWdbh5X7bopppBzumH6sW+qxrsmHOiXuYVMr6o96xLrM
qeSwWOLJa2e58pTEwh5ZSgWfmVnZNWlTEIuOd6FE6sU+OHcIGz7XEwVg4v42
SdvIyaIv4cyKeJLsbY76UnqkZUTio5JDefj9StMm0nbEqKS8IKARAS0niOzj
TG9L8nNi1BnNsK7m5V/ti/yWzm4bG7G//Wc9nIPM0GTCgiK3wG2maOXtw8st
THqKH0L3SWLkMkQOIpvq98Jf4BFsiqX+PAJmzBXkM7kv5ude/TnpYHsUFDhB
sJyeDfz0Qa9iSpxRGR9sSdZQTZ21gNIdisjGmNbBLmwiZhPPB3ykFs8axPxn
VQ6cX4219koO69moX18X50vUmtrhy2sIju57Gf2TDKgiKkrZU+07hQWq5JoI
SL4n0Snm2uaQQ4Uxl81JzwrTvWzZAeasYEOJOv2VNcmVLGNpxlJa/1xPKjn8
1QCpi8o48DfaeYJGCWwQ0D50FXr1/Z5F7/WQ/FMarY97F9dqSL/ZTSpoXI/7
feTaFxXoB8qopTCpvQLVYQcvkX69JEW0Qw2GggM9HM9NsO7vEq2yrDEnfqsI
H1VL0O6ZNNC+MMLa0FIv30vVHCUnzgsC19fVQyaffrAtleddxlheEFFANF3s
VVvyY2JlURHwAOWqM2e8Mifew040Bey0eszOuj407WhnVOhq9Y535DPhawNv
P7asiiv6z+ZJjTerk3oEE2JKXUbhxJdCZrXZd72hE4ic2YeA0tzbQ/Bt0rGv
zySKdIDPVbXMMFIX41HkHobe4KU+qOlEaXMriRsUHne3pnqZ073NiMkpHpZ4
V0skO8wmt+mE04igJT7ti6ElcNzgZDktIOe9VRnKtpd3+vsb5y3l3vkwbrZ7
Mm62i5Aronu/w8KvBY9svHq7HEplFd21e2+NNL/8jQENGVrYIYIVw09aQ/8l
Z/ntWvKkrv2SdrA9UmXhLH9OD9C2POY0mlGZsK6zUIzZHL7bscgT6Qwb7qtr
f1RZ5rTT3TOuGahU85MZBa5TkFbl3hmZebFfxvGuKf+0Ru7HmDaropLcXw4u
iUSXw4K+VLR7LHBE3ZVsz86oyM4AKVp1EEYQ2diN39EMaRJOLnZjllRnyifH
PaeBIihnLE5hU6o6TeyOZnpWZj40mDUE6MbeQLFJPep0anRzhp7qyfIz9iod
0HzW5rhOz7vUO/VAu4StTaPX1ItcVSd4ec2QFUS2i/oH3Vjk/Jpo8lyOpWjg
vdNeUeQkXyElCYhsipET8ZMAyvNSn2G/9e2K7Ifjcs50Q41ANta07/A0hCFL
TfhrP1Hu+0ITZwdZ8v/R81FVolva2ZYynyi+EWSNKWCVor7r2EvRwyX5cHuc
L6iRcTtJe1viGbLlvpL5EsKauu8ZElLDvlQTAdVbU5kXLIzsi71FV3++zX8j
AZmxt22pL805IYUFUf+ZEnGbkmnE2QqiFD+Do9wW9A+WnACbO5OmQf29SpIV
GBRaR/Ho0smoH1V5VUWkVRiffQyVlxz4qVKeFb4i0z1RERxcSnUOpbHmpOqU
FFFv/U5OWQMatthN0XZD3HPpLuYXNM77RIEWhi31JEJi3k4nPgrLDzktRWlm
VvCThglCMQF1Av16X1SHSRqJk4KZnyENk1W14jeJpfipnrnXh5meziS7PGg7
913sZWv8LR6myNaQ5MReEtu7DfnP5+VfH5R2vFs8n1WtwAWV7dPMrxwX9jUy
qID54vW2vhFll0SKX17NXLP3GjaUgvYSaxRykNA13z8LPBfluk4gme5oJ/nJ
5J6obI7mnEqdDplTRaHaKftbp53rgdionuDmMEPSh5VLdog5L5QKGNl+tHVm
T+YAquncW8PwMXBgBc6rJA4OH+I5U4muNqtIezSzG846LBrtLo1bvzZyNqWn
HahOrOOJhuTk3u6ALPoDjyGfeo3/SlTE64uKeDsJaL8iQ+MkDgsycJspYLta
PONjI3nLPNuDieiqOniGCLCIZgSTt2BioNYzZDDZtZvEaZTtFIKft1HUKPNc
n9w7vxa4zcaJTDh3wN80f8dX/034jfnuc4hwvtAXOyt6c8MQteEQeXla/0gP
55FjUow42e9jHTwx0TIY+hWD5lej2OOCKhQKm019Np/JwqoYVUaRjSpv8lyo
H0gAqKM+T96RyC7lomi9N4IvnanFAQ4CUBnRNMSDc97k5+YEV3PsDREAZ7Ka
dXd01qluSbtbRq+vJ7DnqjjU8L5YwNLsphHBRUflpHg4DmuGTzXsmA1Jb8pT
PX9VJBY1rCnb25L2UnRiL5JZ770aMTDtfB9lNCOHRF2DTPWhKky2lsfehLEL
Eexo3SKHaxuaFcfsAU2wrE7qT6SUMTvD4nvkXeFrecupe1unoiK+1Df3xiCc
L3j+vG6NQKmIfCn1WCeCTzY3RA3IVG2WAcP2FuEmSuGJalM0l3fbzLPdcu4M
oSSgPDrW6cketqyQAkNQVBWSRUiTxIdYZh0pHrbIi1Y/ijUhRSEacH19nLCM
ZsNKuvcrjptFvFKxJsWQ4EIYZ8yRef0texJFKUixUOcMcdzX+JxIJNiSnV6B
qvXswpFU+2IIDVXVH03ET8Top9U72wtON9ooVKAI0j8yUwZ84unAjE1lX10B
cqFLq1HeaiVhG6pwFba4ashv1bDqtIslMY3NPYdEmGPyJUPnMr4zy+P7JX1q
krS3Xdrp3pk3huY+mmp+tYSDLb8tnB8F7EIRx0f6alHu/XGZlwdlHukUJ7Kr
WGy+UyuoIL9DRNFI/2Z9F7yYxkOJW1tRTIy4BaojmnzWUB4QpWXEWdb7URdp
7oDT5PHErFuDsLsRWtnTED8viohKwvl6NGFd2t7BAZeyp6UgTKiGbaEaNudl
FjXrzA01F0RaLXEWUwyOMHEncaUmuc+GvIcT0s92p27Somooi5798ikKN5R1
x+qSMaROyhrQtn7ttFm9s8s6bfi6CC4jQ6NRI79n1/fOEtDYnD9pBz+z5BxS
koAN+swa2xmVQt7t4QVPpxS8nMu5wOsVeIx57tMZyi72JpVja/OQxTXxxPBq
XIV4rjNWVYnBksOHfNSz+PNBn+nsI2hZjeS9bVAD5tweYXKfg9dkQhEXeQar
nWJciffNCXcY2CNOm4P3sr35dBqSmaRD7bBH1DNOJAJK8mBFWdGVy4yFQCfS
6yg+pppOcihztjWi9KuRZaiAMeoL9maHfUm03qASDn11XgLV04Cm9o64o8g/
G9Dq+hi5SAWu4qiIIyyMGjtIIRDT2CsjQ/CCOfQw6+7Xi/Ok55O2vx0x4Stq
BMznMA4nGvaO/7Tv8PaVCYuMlGpOMsOyPJvJHnjwLkMnIeEe/REM9Z6bhMfY
fziin7rFRa2rTzeH8Xzggg7lBrwsocxe4POAO1zTTvqW0c+ZBpKetXBWJ1zO
HIeQSWSoaTEXpbJHzrnuWXdGUL3h5W84UIjSwfVmOR0EhOqLM51U353NKaq5
rGbwgqo6T6QA3TxW+rQI2dlSLEL65btO0FmSpKD3KQuQF60uPGbtE9o1yhjQ
TDEsphIe8pbfLKd1uCgD4xjCmnxBh5TiiFTX24uEJjtdjimkE+7rsj2gSWJW
DC+XZeCEslgwAXMrE/W6rKZGm/BltfF+9ZO/Lz2K9IAyfR2dxVv2XctRBSpd
ujujRFXV37e/fuU78Rv/GeXx2VAL450SLrKlUcL2JgTTyhW/o4mgTZDN1sV7
x8PxmVHO6GxIQFNsjI631BeJLgljv1YKNv5V1MbGCXt+Sj7WNe18P9SSOXdH
592fmPtgMr5m3/mVnNBT3eL3to3b2AjRxn9OFe/J5Q0Va8kAVc9fo5nCJ4gG
2dU67URHOyeFS1ob9WJwdtca74Kdjpwt5/pAhDKsB2Q1OFAoGoZnNZn8Sp5c
otDFdtnq+rHbGqUcapt1qY9IuC9EyOXcED8q1RPHE0KZyRJrkoqjUPS4WGjg
dwUQUoLcD0dz+PJaeAvYfS5dnK+2QmXhfPRHhqa9ldUUXhxhvjXyNBSem/UP
39r7aaLvtPN7YvUZ0OoSfoNTG+8RL1SNy1VIPHpTk8R/ZOR6pV/WnSEEU+F5
3h+dfXNQ5vmeacc60Al0bT3EbZneUiaO3lgdixj4t85OqglsGAcvqi4gkNY5
VwexJ0wtvt1qHuForVtzwukgk+lPFB8iW8xZIR0syL85Iv1YF6WMIdpgoeLH
Injet7uu/A+azhAlM0j9j/tRekhaxMWf9flIqxX1xJRLsrteHxic2WGfSxOb
+vARf9RH5pmqY5pHk62vqdJpDdzNVDn8CC7OMQN2WP3/NL3+Pe/xxJyrA7jT
hTSkQmSvx5XRhrD63bwVPDktltbWYTl/uGP2hX4Z98ZJ9rsa2R0fCH4mcn5k
/n7bLN4bLJ5LGc/vDEP0S/23bdymhuGLaiK7UFk5zjElMbvUnNHsRCNxfRIR
Hg1l1OSRelOj2aXWfDW4a3HCLa0lP2FgO5rhw6C0N90Zlucxl+iggB24u4Lw
g7joVo98wHsdYhryw+xrgzJPdUve1wpBWwrPGkjJAud/H/h7Zc0/k3f/lOFw
j0LWHbiTIifJD83p3mQdmpPVS85sNSlVR1zkMqhalhPEJmTUOYv/huyH42Vc
3iTsd5H4HvQZPjbK5CutVDzN6X2cmKL3EagV56Z4TgqmLaoRvuLH2A3UPMFK
jv+nFa9dP8X+3RRxkii1RdX8Zld+M/FbscYogXjFBWwHn1xpbdhZcijcqxhW
0YuB0maU+CDj77qiEtYKpy3WCc7o9PN9kD+nnuuderYXCsDkAx0R23EQI5sN
WlTFb7aMGkeTzqPWomz6ifKnnsIeiGzDPhMhsm9pbLSISGPqLe9sjqyY5f+h
DskH2uPPgs2jQlSocEIREDglGcQK2piUSYnNtzxRdA+WG9yWjDNdc28PyXWb
gRqTaPOIU1Shj3dRIj8iDBIYIgDxW3a14Jm1nGUmf4Wcy8xyp5GuzvYyag1B
hiP6yY42DBRUjE5Nl5RgSI6hJdGUF21DARJ3zxZ8wPJyEb2WcDqvrosdjUQC
D4GiSc0IYz6sLO+qHAfsrexkSKBXdDg72K8KOuukkItIVBHRwYlAU/YHaAbU
94MXYqpO5PaSmuqOhCQt9WQXEY7ok3GuR/qJLvgY2AKR6+VhTqmA0+q5PWNX
NKxMuD6WtvBX4sRRW3MSvGurx3yiQEOPWsRiib3Nglh2isQ4T74mFQoAnqVW
9E1r0D7rq6XZN4Zgx8VsbIyMmiaYQz573KfYg25Ogo006g4sP9GZcdbOrV0j
3RBfYn+4qzHeQiKnAFGxDiniSOo0oHGoPV2c3dZzWINAip1OJQf3WVTdx772
/dPku546GJ6LTe4zch/+ivOOrZ6dzfF28PbfTtJC5jMZt5V4n9WiC1UnWYnb
WyUd64QtgMMXqV3+0xmcvOBym2V6NCUfVd71YYh4BLDtYf8wfHmNwBnf+4z7
BuW2m90DlJCDFgakkB2zes7CM6JiiUN27HxjcQISQX7Vr1bvSKmp+V7Sz/ci
Wu/ZbNwaMUIRp03RV8xx11hHR1/hfA0xNmAzkvM812lYh2mnOosNTePIVfXE
UYtQPaOaNnKzn9/lZsg8E+6h9CjMi9QXbRAP9TLnajSz5AZjPbCy9t+S+3ha
xuleEs1q4FBwZ+imcTnjtopA4jbFng+RjSrfopaGt4ztrOYp4bJ/eR4d7pB1
ugfeYPqlfkie8Ye0091Tj8nn30I6UuDCashRPcfQfU8GxMXutDdcF+0IDZLQ
PQZLgSlSezoqStjdMuVIB9TgmTcGI/zmP52V7z43//m8vGdzc5/OwgvNvkH2
KCr05L2t8WHU5JpIsFFfKFVBldvJv+hAtB7WpEuPDx4JFETE/UppehmEvHdh
ZRazyDCVK7G4uqHSPKG8jkhUNBXn8jtFi/4lXnMxl2FgX1pDBaPw4gjkFrIP
kUvhx214v3G36eSVeD/1cLukfa2x5flm1xIkw7HCbKbfqkBlEGl//yF0NXZ0
cwTYzLM9826PpJUDNWMPsLec4kEZOoshpKDOcdJPSCjM9mfnOfwksfe3RyQf
bo9dgO2AO0X0wJ5VFXcGtB+FCGlnB6tzkIMg/B5TmAAwVelho74R/zkWCYXr
O3LgpaudNhYzKgT/Rj9x7CNUuATa7fkpaW9LvVlyexeS68fkWRyNEV7YwurB
QbaY0H2JSI4jW0Ni+tEOuZf75j4Yb/PfbI5E6XHPlvaqME/13tOl9Miz2gpk
hYsimSWtMD+W8p54znbuRvze1lh++GCeIz9XG1B1G7/+k+FrfKnVe9xPEYfE
dbvLO3/V29JAvteBUwllVOEPCGgMwnbFb+UFE5372w9GQ+lAu4wzPVB1ZruM
ynk0AfkSr0cTUS1mXOtPF+ND7bRfijpdddpVbUBWF5NAJoq9i72jyUwQYMnv
NSL/qBO/haJtbLmf7Jp6tgfp4We648hDpkcjpF2tcAojnUO4IHx0PAflHgM/
lcqICGocQ7j3y3b01OmG79hGJ+tTT0wtovBM8BDwjrDyqTw/u4JuSRWAyrkz
JM+N01tkYkilbHHaHnQnWjjpCRkQ0ZfISw3cZvZalu86LutK3/SjnRK2tUTl
K2u+ChIJnSnHb2+JIiXrQq/ceyNNr9Ra95g6a9tyw0iXtqQRR2cMcGkuRl0I
cxwRL/h10ecRNnHWSzQjlFGjGYf4asTcQBijtZ3szEr2ZvEEcHd4fYad65zv
6WO1n37lhNk/GEMVJtT1z2biDwWPJuTdHo6qOfV4Bzx5PF7EYVHsLKNNDKyr
e12ovKckO8EUiZDLxHJIS9Seg2CtM4JvFOEs7uWAvymPKVJy1pDthf5/Fb5Z
YXafqox4PC46cayvH7qwOqXwhpZ82oeNAqSUOndQt9aL4oCGd3pHUk1Etic/
I9H6jPC/kV94igWDAskoMzuM9pfygcl6MKa0suBxaqM29+j/yTvT8/V1k3a2
TDvRPvsKcRQE/gVstobut0aeI5Qi7qY1/k7ijubsi66rg/RD6/HAOYyZZKlP
KceANp3RLGhxNUQz5qX/YvH0yL01DAe9NkgJWU9xx6s0F0SrCTi7oyZs8GST
JU6mWs+JbBeMHI5pJK7ig1kGAYStqg58GsqrxYt2yBfr0awXgbVkBDur2JTB
lGxKZsr5FpxHX5VEXbRAnV3FK1kFV2l+N6OSAbpbVSt6bR1sq8hVdXA0iHFM
RUKv7WkzB+KUayM1D48ahXbI/KoR6+qpM2n2xZ5Y3nkvF1nDDlGRA9Ul5cho
SmJ26AO8+59JxfxtBbGc8MZdMwVuzX0yCetH7dJQHRBq1VcM2uymxg5Lgmv2
gxVv9k4Xw8PxHfEfX7vxcmCl+J+S7au5m12DiPpmwQsrcwa9lU4TyL64gC/1
RSbD60yPtONd6B25g+0FvH2/mZXYhxnymZinOzvA8xyZGV6HRShOyINeVCjH
feM3qxxlde1Mk+gNDfB+YzY2iNlUL3pDffxYnCaqo6K9C6xkhsr+H+schC6x
nQhkNXzqW9pti+1MkAuCOrvahh0hdbEUpVP2BqP+aIBQmXmyKxLLPDEnIoNe
Ong2xLGU12qvrGLR7OmJeiTOdLyILBl4Je34yRHNkJ4xeUCyt7W5gHw4BRCK
nMi8x1wxpzzHYlY1ANIP7YMAlbjB4mffLPERhb6912S7jMazpaDBnO9fjiyl
pDmsWAdzXDjvXOpIO1VaH9/zakgJw59oVe3UfwVgf2dIvtsU86uFFt81DDi+
662+6+ie/GIuYlrmzYFZp7sjLiFxwitA4iFK1JShftTLmZdm7P1LqEM31/Ma
Vhnphzqkn+eEiBitt+tQmJsiDpmiz7D5GXuDNxtzxhZ5hBJ2fuvx2w31s2Od
RE+P8+gXw5gHqsQH35cdA29Im9qVlNR/4X7XDx/2+PBxb+Fl9/0YNS+ux/0+
etTnQ7UZwvfo+qclVhuDxYAlrXB9rGSEdzwTZlOH2qCWzL4j0z2ftebAHdbQ
Y2z4RF+0xFzCbg1fXUdZGERGzayEpcIac9I3uDQ3w48SLe7acRubqIW62Pvq
CGAvrXJTHnOCKRbqTM+oD5Mh9PlYInNS3JnM+KwXFaOu8duakSY/qTwJmzTp
LnqT5YYxWabFRhMJU+LTfV74wjJudpLGprO6gMl+d7rdjuQ77Tjd7Oh0i2wj
J5RjTzRTHfSZyDKUpiTgtPLqoMQZzayKDsk1AuqEJKgKTm5arI34AtEGTyNS
pgkp+9vRgOP2IPPz6QU+f7ExkuyuLEWHrdj/EK4NrQCL2vGQj4YnEHHU7LUE
zw07BTmw3+zK+O3PRcoGQcOgqbYjxVgt8LTSVFV/baA9VQKj0KPc+n+qxEal
hVLPXOBJ+m047zTaoOQk6oA89NpEL+Aw2t4saXdLXjtbJP7dFFmrqJHTrR4P
5NWI0orMx++90eEd/eeKnLmXWpOOrZajansktpiiDDm+HLGU0ysQ9DWPFmMU
wZhfyX9OFd9ZlajJMJlaLg5POoeFNLuCfRRARdKudhGvtX7nR8/lLcJiWi4h
0iIeUn9ePIVT/22bfUbcJTjhWmcL2Y1VLbT9l5Z0f2smIWH0Akt/jQwNx64o
La9VLdzUQx2Rm+FdoGoOmFsxSKhGqIMQJON3tWC3+Uq//IfjBQu61Rp1ErVM
YdorU04YQXQ4xUwpVD0ypylOg+o3aW/YwAn5F/U7ajdUMUgSAqaXfz6k5IPu
H+AxYpsfqasKGE4KzKYiGYktRRQ2ifeFzAHhInpL4+wzvVHL8L68V5lQ7Ybs
Y+aAK3SfKYBjQfwWckNuDKCd8R6aIyAmv5lIkRn1enCTBhS1bkZ++YaFeWWs
59htTQg+udAHR3PBy/km3w2W4EPWiAvIbUxJDySb9eBZoMDgmBs8uwO246RA
Ckemw/62AkuogpeOd+eorXAjSD9UqlevY0Q3kSd4sRnPKWxwrvCORgtFfSvw
Z53wyhpzUrwcYiCHvBLQsDCwmFWpGzlA9PoG8f+0FLODAfmuExBmFX9FqkvY
EWv4UYQpFFzUAsUe5wyrPE3oHI6Zor+BrB6VJq0oNjTGT2OP1G4Kr2ZhXD+i
NIgXbbMmqDAXX3FBuC3LB0/GHHLI4rk06+aQ5CMU6wtb+iO1rUZzuoewgyCs
7Xcpu5TV4qyCvbc6Od/GXXehzwgivEFFp+U0BU+QlhjonS7Od+0UGMUfMjTZ
xSRfDv9MzVY0xbUDs7mnGBkEQun4fk9KxerTqxGztn787mbKlsp7+KvZ87cC
/23UNk/zJApF3OL+x5GEocx+iYiEyC0mWDO9bXFXrH4bkJ1miIIEfjieM1EW
Az7h7Xd3vt3FKBtdOjFF12RMTbgMafTBJVUdXc0B9SsFW4aUfDbYgGoomNyN
YI8STO+HfE6iscC2cU4p1gKHOJOQxVWpmYDYLj71sgUIy3/Qzckw5RTwEsuH
pv/Dk1XGPTJhvC+8jge9PnjMX1dSzF8MR2k7bYdGMJ6CwOTHIAiztOPzC+2I
tEEFNOIu3AYyuGEBq4WWkRO246pQCXr3Xz6yuysaY2uH01OeQClQKJnEId2W
4mnNCFACF0HCiDNJT6yxjGZmn9UFTyfjhaYd7BCzuSl+DvPG6aRSkgY4n3rs
QnSljQtPbddJzIUMz6N75vQ3LDfk4EZ1yUXuQNalPKPwUdB2JE6ZV/pROm95
rbcTv8J9uXQuhqiFTOxQLUPPh32SukxgUJThXeMNeo4tTYGLZdUodb6vNcqf
AreZxFMF7iCEJuoi1RKiL5uizhVEHDOF7CXWyHM5q+arA1MOd0aSELaiBo5s
eZulCUQcaqhP+00qrz1GVK/Jh9sit8lxGUU5XMXtiM6MJdWDcjpIZcVTnjKb
qS+tic/40CJPMZx6/o4AmCXi7Ui2kSFgjZGf2NLukFXTaBCJgpyz+mSpm8yZ
xsbKUQicowZBGobzUdFxRE03lpqrmSEDcr09CxO77UJpv5nfRyz9MWpTw9QD
7bW3wKzVa4nUyFtJAwzcGfwbvSaxPAJnVsYWRnVJyJxgg7HdaH461YhmlNNc
Xy9mZzMke2nnemTeHcYl5P0HYrs56oY58YUlI8iSp1Z98qIppxxkTjVmmmah
yVP5YVMjfCqBspfxHMmQQiOVvoboBNJjxV897W2goB2MvJcDS+AinH7wJ+6D
CN5GWW2Aq3t/9KRX8Sc9igmO2mCV4mfiIvB+oMqpccdh1/Aa9JnyjFSVSC6D
LCPC16U5w10sZ8GepiknOmdeH5D7cIzl9UKil+PvFKS/tYi0lxKuzWazUV/a
ade0SjTbhIidR9p1pi9xEb7bch9MTj3VLWYLZU8YzZgZviNca8//YbcPXHt8
4IhjrwZ/ribLFGidWCFgSvmgaRWCplVEFPKbUkENmtUIkrSd/p+8+Jk896fG
9TG2koHApKzKF3RKGv+N1wRcZV+NRVQvQxqj4N8e9OBxQDtOexw7b9eXUFKz
cYln+gWRzUFWbODMu7OuedK36LP+Hzwf8OGLQeQcvUNaMnYRTy4M4tKk3Y0v
j6WFe8HqCpB7YVtj4jfYel7DSr8aVPL5Lx/jhaI84YHVVQRCRfeSohbjRE9V
NOLoqXGGOgNiGfOHNWgvohlVfJmb+VoyA8zZgWxdpnpa7Mi3grcrsx+OQ52V
sKdV+J8Nghf/4DuzPNHvY76RsE/LVGZomyhAl3y6a/rNgblu0/LfrikI2Pdf
5MWCBDecZaYsv/zcEHNBOK/ccFN2sCnNyxTnYgk7gRCR83hi6vme8dubYwlh
G7r+/BHCskYzbHDRiXU62aAYHiYKMdwdnr/u1nC6PlGRBouE7aw3Sy2BfyPl
sMTQl4Q5Q8JdUhFjzlsij2HzkqHwckb23ZEZp3sRObme6RmnWmOI2lLikt8E
aoSGSY+RHuhnOtmxVavwEwojT7PHaJfu5+hKRvO0Y+Zz88JvZBQNOaA5rQqc
4ghAnoNNhGMX0YxMQLGV+bdqEfVZ2F9NhJpFde1UA2dOOkSr+WKroldaF72u
vq6oqtoWU2GTSz85X2zhfKG5szpZU9ikBee8ApamShsis4KvQldTpQEhKOVc
9yyX4ZlPJue+WpjvtbLgzZqCt+tD5lTR4ksYbd/5qVH1pG/eTiJbhAXajApq
Cc1XvKZ2zJbGyf+0Imn9Yp+8B2OIzPSl9g5Opf8SnxSmviYDK9O/MCvg/2T6
2FJf/J9YJqs8EB+PJ8RLvJawFOnPMpkOmC9HlH4xjLKQGnMML86hJZhQjaCP
Ng/3cdh95XC9mVjecXmPK0cFpFFMvdSbg1FR8FeMhNIEe/Le9fTdHv/IEO3p
/eGDXiSVaMdJDQ6IwpUWOm28SOBqkXa0a9ZlRLNfC17PJ1ov7jaWrkU0/EUM
x2Y1gpjFbGie2KzWQv4907ZsVt8ZLy1Rp63ea/LujkKmR87LgmoIRK+Gc/rw
pHexx70+eGA0x4ppHFNbUhUwfDupnM9sOuuFLa4ZvJwym7hwuOAcl35UZd+p
FcizG0WHUEWJP+5dXCcadqbMh46j4Vl/eqBocf2uxOtQ9AbOSpbzRj6GtOF8
YyOC8dBsyEv/5kJTlg+oCFAdaExTpUqZsRqIqUd96HmnJxH7kMO+VEt0r6lf
672oRYVIhtYOX8srZEUt8ROs4j2tgicWxkipmORzOhz0mGyMKYskSvwrpW92
rKvMH8eJHOUGWi0rmybtJfMo5Bhpr23JT8lHiDxhCtyK8irrzpD0k52QY4hu
cxWEMjW5FkZGGZ9x5YJmVEb5ELOxcdKetpknuuVe729+OpmuLoHbbBGn/ou9
9l/SA6xt2v7iSntVmPzYFnudoPeAzUjMqHt5uFPsn40o4jr8Czzka22dzjal
bw69n0TeVmm/ouFfnE2t6d8HYb2tr4P1lnqsc9rVQSgETP4Cf4q+SvhBsjv1
AZKfW5PcTAn3mIKGHzX777S+XpT7cBwnAgfaxG1qGLqkFtIS7F+ia8aWRU5C
h5qFHAYhuqYf6pih0+0X8w0eUOwNc9Iza5q3QXbLC+MxnRdhzYsgChrVeuqT
grhbpoiTND18Njfz2qCk/e0i1tRFrMA+vdfV6fI7G3RnMWKguLfIZzkdqlHk
eL2iqDcpHGfYAxn0tLuop7oyUrnIhIvQ3w6sLhHoHFyGy/b6lLnrL5/iTMQJ
6P9bRUShpG3N0/a3yz7bLe/aLwUuw02Pxljcppjcpmooc0Qzfwlo1Kqd9q33
dHIWqN4/z3AToO7chgacD4rvp2Qs46hH6rOeECNaqAuEMsmVijGJdwtirtDK
3GdD3rM5mTcHIslJ2N0y6o8Gmt7jTBRX328cegLKftUK108UJukrN78yx7uL
sJerhi/lhT9QOWp+5cBZ1KxQK20HokBNphzq30raxQPR614P/QNlZ1CuGhWr
CNEYmrqDSyJ/cBiuxe9olnqoY/aFPnkuw8wvZuf7bqIiUzKBGSirTeaUd30z
R4HpkHKy5lnNqVghpqRHRHl5LMy8MgDpBPYvCS9jyxKoMKC4zlKVF8DZtPSj
1EAQ+RuSWMXtRP9ZP3FLU6z2pD2tqe+3uyXdSTbUx8MUn/qKb4yCsYTBqhax
iHtd2Lp3cTBouvKyC38VFU0GJmNXhOjNDrzkYzxJ5XKkZKcbvlPQsrObnd5R
An9yaPA6a1hDkulgBSIm20nKlZVHiQxELbCTD7TH40072pm2gCJDhCoP36By
yhwZSDFuECpFIA6r2mfC18ygVtSQ1lk71h23hyE9s72lfyX972JvMhlLckMc
s8U/tMbeRp1IoRjvNbmuEzMu9Un4Vx27qmKx4VG72emTYoAuPNzZFRBdozY3
wadKP9Mj6ybTP+vbFflB/2iEMaPqTHAlJRm/KPaWOfJ0QdAO0+ulOffGpp/p
hRtBYEEwwasU+3UnLcfUzO6kYMyQljzqyZET47MoEiszKONMj/SbQ61vl1iD
d1gjzxTG3+V8NtWD8dlgcDzkpCPilMV/j/nN8tzHU7Ku9icUfHPj0GVsgapZ
tppT+82sJHAaSt5lHumcfqlf3oNxphc6qz1CNmLSczLdcgJ4QBeE060GFRZi
GvI05LcpjznPjTzFaPZ8duaVXzSakT4z5DO8ZeRmrKBrMiXbI4YLGspUDhdZ
mUo0s8vduei97h/olFM7Ic8HlRJ5kxL4G9e+Hz3oxaGYTvmJqbbzTFX+y12M
mBGUON9cy9lc8sF2aae6IZKjrkcswsWIMeN7wqERPeQyAtqMcog2/H/FfpHW
3ktrhK8gkxcPjR52B9rR/ecS1c7NT6bRa8l3nVnalexOIIiF7Crw34qXkv90
RtbNYTR/3Nc67u+migORoYNKHHznK6wNRs7ZFQPmVQ1cKLiUVbWj1hFcQYm8
vxsl7miatLt50t6WvHY3j/u7UdzmRpHrKHOHsOMzswJx0aO/NpTM7fmJhjJH
1/G9q8j7Fw6Iez3eDYCYEU0o60tHb/Gq2CW2a1d+Zi7qtYKy5/Eu5tRX1rwQ
4uus6UZAk2hGCVaVC+ZfprORmOFlRlT321LgOkVclpqFLq2Gm+UMYnDJp/3Z
yddEEWENFdbLgWx30PtjWnl67vAEYfuOLpYnuqVd6EmI4MU+HJqf7pZ8uD3i
W9Rf9UlwljSDAW3AJwSzyY1zMCrDBUatdgakjZOUltxiVI9pxvXmEGEQcyKn
c82KnhPHcw1ZWm8acxmJY/iHUho46czRYAWKP4IKhSGEIkRTsWEIzXPxihGg
kAux3vmndTq21flemTcGZ939lbTWB+OxxbLujEDmQHL9Xir/R66s7T+H8p46
qUEOIwHtU1G8VBxgJcEBEn8i9PCRFvfZBT5/oICyhR23RV5kVoMaLeq8Nfyk
KWiPyWcddXuuD0473gXViqjtfUu1gZ8/VhkxRxDmDGVsaUIWl7PkNMwmrg9G
hpb3ZiVZySEHzOGnLJEXOCcNP28JO4akveDtcobKi9Q7xSJHhoD6GvGKRuGN
2SVzuNpxlCmMOaRtLweVQu1MxdGVteM3sROIaIZHYfNeTpZN1EVb/H3OZNM8
kWpaUr0os5n0hC36yHOW4COojHLdZ1PyTpihPNrmVWIqMp58bZF5IbwqYl09
ezRDSTWu4MVCJH6OaMbhb06AOY/RzFwQbcqPsuSH2aMZ0tq7VPjx3Zj/bAY1
Ffe10dzs+ZCSGs1ONXKieJdUmuq2oKzDs2KscLud84NOzk96Fce7E8XILz3H
fP12EnZ9Rb9pNCLkpBvpsXRLOJDt+/GD7h84RkI32xmsecUVewpgA8c3bRe2
EPqLAzHlSIfU4x3SjnVCScVgMoVicd5qHzC1vOZFeB2BcyqjVg1eUCVoEW1E
sBop8rChcdzW5ghoOODI7z7VnSa8NwZmu4zKdZ1M73KPBZYXv2Hl4D9xaKZf
6Iv1k/jPT1yi6+saJhoLf1CpOjx8dqcXVMHqClteWwnOIuD8U/KhDqnHuuKk
wwrJujI4+/rI7Jujcm6PwrvLuvwL/j7pcCfu5U0NpXStgoLLGFOKSJRWKDom
cMiQak3kMCJRiIsuY3VvMYahIq7LruySqlrREFFJa++JNv+NnMLHu+CsZGZO
6+oMwZhpA81kxf+kxrQUxLM5nPiAMxfPxfjYdCzd0BD3jvWmQoWKVWAhrPTz
QSUME0wpdQX+1BwhK+1cT/zz/PvjqSP3fDrFgp5Ow7JUtg6N5Ha0iFpdN2j+
D1RskAL2oUSzG9IHU5U/JdQwWDV9l24ZVyNR/GusA2XDX0+TLhkiO70bMrYy
CIYOf3AdRV2UX3G1ldiCtGNC+Fi44Vi9Bk9/XR0VBMi+0C/v7miCH94sp/O1
/1YTTr2AzczwXy1WyxWcuVio+CdqhmhkaOKEqCDhl8M/I0VlTiUHiy3jbM+C
28OxtcVce9M7YgJVyLaavFflP5uVe2sYCTW7WmIRUmpgRCn8NJcuzswE5AaF
y1b0QTdsPcrpYyOEL6oevZ50p4zjXfMu/5z1YKzZY77VezUqNRSeZFUHbKOC
3JvFFNK8+rNgpBsSIz36K/d+H9/owF6QAx+ugMmjYn+JJ4lVp2QTtUoXzACn
D5KbLSPtN/I056TJz01pXubM/y/g5KjF/08kEnl3R5HgsKtl9No6Ib9VU06i
8k+l0qymPnTpB8ixzbs/2sjNQg+ynZvkxjipuVl+JHIzdrwZzQLMGYxm5tg7
hNz7bch/Ng03qEr7iBXPBpfAAsNdnBQSh04BOM0UwDPd+ghoJ3eDGe/wz1+P
+xJJS+D879ULKXxt3Yg/6kasZ6shdHl15Ev+s8t7T2IT+Nngz3DEOI5jrGFs
Xg61e0u3YfjnnATN/C50Ic96VPTIaRO3NsH1Vrpk2vAnm3VyecWYUQOQeIYq
2CBE4yyqGiKVZvjqOni5DGibKRpPzbQ9rZHtY58SzoQXcaZX2rneZEnY7WB4
1G5vHr+hkSoMY5OyTlzAn8w/iDeQ6IPVQ7hD6pV6uF3GuR60iHUZU/Bkhtlj
ofXNaov3BqvvVqvvNnzFskdwsLjPzbw9JvN8d2z2OHpX8VTiaWtXX0F8cO3J
HrLGeR2QKY3ohgAhCE9tr8VRUe35aIamErs6D0LY0YNAt0zqud4ODBJVbpLd
OTLLN4B2KkZH2EZ+si0vxpblR/oqsnSf9fmupKlSMBZZOi1QURoz6iIZ47RC
KjJ1OlDXMIKfJYqKzjai6Djzy9+oCui/yRywWRyXNqFu4kp+PAmBLuNkN3wz
niGeKi2qB5V40vvDux2Zjymczx6+nM7Ud3bo4Z9q9E51h7TuFkV1mH6nvcFT
RvL/qPfHrn0+wVfUCPdZvBdTJsIdOy3rRlvj0gaa4DdYtlNCajwVYwTWzo49
dlzmzYHigr2SSCFkuQbJ7rY59gZxpyGHKRT2aokqfMbv+yl6TT3/eZWFPfE5
gsMTSWI18lMEYMK3gfO4pOO3NUOGli1ISGL4X9ASmnyrt+ssb1cVeC7Md5uS
c2dIpljDRP/ZUBGP7r98hOVxTWxECHRsoLwDqnmgDERZ5G7A23iykKH8j7Da
L/9CNYOnUwggf7mg4NlcitDeIZwVuwAJA74ZHwxnIkL6pZZFEcqQrvz7g5Oa
f+2rQlj4yYbO2O+ooZBz4kZwEAf9Xp22p3Qn7JJ+ZYDVcyHfcvhREaZ7ZE59
YUrzpMlRqic7XQhxUWeYIvquyXs2B/E//XhHFCzhhNHSXFUoaQqe+Ua5G1hO
qciKT3Yy5NqUmhdxludyyguGSiRjuaFkI+ZJYpbla8p4Q7GjmOuW0MNcw25T
kFfgAaoSDhItvGi893PN3smeSBHNw+5up6IqbuMpdFoeZ6tqxW1qmLS7JbOp
E13SEB/O9STo8VQ3SpH/0wolWMTaH1lqTf8en1zXMGrPW52crztchLoWEd+Z
j4T3RAUnHASoH4NRP86v7CmtqjcSyZGaSkD7Vr0USQGYV4UaDourhYgHjSpH
YcsgoMX81Sh6Q6OYjY3xFbERdZ/q+9kvVoJxfzVEMoZ/giAWvqSWaqSLFLkE
yfk/SD5G3mvcxkZUsDzYHlueY/FHE0kcVjGf8ONc53HXbQl3bTiS4u9Q3z7i
GI5Fy5u1psdjkTIRO7S1iU6otakrc7pij3qw5FHqpe44nQurW5z9Ys6PmHZH
QMguhoYzI4xHfx4EKuNPXtv62ojeZAk9GI9cnYuNufo1S6qbOeetJT+IbYeC
UFSg1mwfa8ozYjlCD5p915OrePkXimlsaMACh2ZDpZFBsRH0Cy+P/h+xVY6E
kGuvkoYyuqKfoHkc4pVwbLcSdBRJb1BUT+xShh8yB25jTBO/YywMVdpEMERU
RJJJ7+92xvhbUccqs6OrDpv3jF17WRtfd9oXu9PF2bXXhxQpHVTixYjPDHnS
cfQxfD2uDLEWI77Qw4IASCw2UXu+Zzd8x6NTFfqXI794O6mcGiLj1Es63B4p
er7LSHYk/DaI6MpV7BRb2iuWOZl+3E1plCcSu+oDNp+11Ny40AsbUBycKyKB
QXxQo2pHQHs1QgDSs6soDyhFTT8v9rG7cKKGnWgINF3ph/+LoWxDo9BFBBig
nMRmRAQ+35xP44jYDlLouIZkF41VQI97B48C946lFb6sNvKu1L0ieXquZ8a1
/hk3BuCsodXy0c58+H80EGj018+HlLrXvTjzlob0+dpTheRilenbXdFpX1Wn
w3X48PHbXXt88GoI80yi9AUPxnbQ+T6WZzMRQGxCbbDG3WQjOvWZDALcORTA
0+MUYDuO9byHk7Iv90s90AZHBvuNU/CsJJsdLJIsojSFJFYRGlqV57iMyns+
z+yzgZLygtAg9oBjTaqgcCKQ5WvL8DKleHCKGnmB7aO3q3BMULptJ1XQkfO8
GFaSxn/tCdLQ01A9YpAbPJCD4NWoz/FtocKwo+nz4Y7p5/pl3xiRd38iwScv
5hIl4jHf7EYWVe51knnZOdneXD1EsPCoKN77I0WYY6sqokMBmThPCcf9+WMh
GpRS5I/ODRWF5dBGQ0KoqgLK+LC7CXOUFr76R0QzquEhRq2uF7aqLl4B/98V
8j3CwwpZVi14seRdC6oKhLISzgvqJs2ooLazRuI3v4ro4hIGyan0sU65l/tm
3x+DG/zPl9r44lFyj0iY9Le2HH9rbgAxq/ia4WVLfkyf3JBDhT6rWJtc6JdM
AZa62tfVaKZEyLuSP5ApoO1uBbporSQXeQQ/vUstlNqms7nHyubWwnNsGYFt
/IA8M+lwB+2mIuSi8MTeNMdeMCfcsia5WBLvWuNviXzEQY7YXi/MfTiGvZT9
tLqjfDQ25oSy+IEOWXuZ+n3qOYK9MvZsRdcXR1jGCXU/mUizb7IFT3AAkfDQ
luxOfGPiI1P8TUvsOWvo/kK/zXhoSA+wYeO3kdv+lqogpbBTxP6bXZrTjQ2e
hTIf3/f3QcS73ZnK5IRqDyKlS8mYFAJaVh3FS8y6OtF/UFY3Eu96seirzKjw
RiwXZR5dSoUUDN/Y4aQhGHiDPxuxS3aiC22Fn0y1eS5BSkbzu4S71vRXZMOZ
IhSMqqgta24w3jU2V2H4CQS07Ifjs0/1IOVqWU0FursPKvm430faY9QmJ3K2
16PLYFFh19AaaRsB3jjdkKzi0GexcKI7/hOZIf6vkFW0UVBRC+xEJOeojk81
FAfVH9/TTq/Jvzlll2fBSnAbUBx702eS4R1Po1KUGyg69rVJEqdFxLGQpXRd
fz36yyc/F8ehcEGgCwdqOu2qaIjDbBIVhb+/I/v4QE3GzMv29IztoBnlRPyE
6RkyQNPDCRbPpRRxDT1MSwUcmmQj3mPPFkVB5AnUoSbvPxD0sq4PTT/RNWFn
89CVP3IiPK6c51AVOi7uZvdyRe4XvKiGiqym05m6X67rhILXS8lmCjvOEwQB
Te0z0tido8Amw+ZDCu2GHcPHQHGKBaaaq9pyRDTDW8DnVxi/duzv0X6IBGc6
ofxWBWsGDyftcCe7Itl8FSig7oo22EP3iT/yFovXSnY1bw/LONMj8R+iTSR/
pm3cI9E7EntB+7izxTsrB1ZV9PnlgE8hdop7ZF6q8mhTy2s0QzEbvqRauIQy
zcoo6bm2DkPZKkoh0WV4SXWHMQ0CFw5KMtanlada0cTvWMaONy4ccCr7rH05
VnDk+YpB+XH2J/Mf/JrvKbaPYcc5ScEjzfRj6psf44CxCZIt2pZNTpwp5iYf
y6vlObdH4B0hJwxeglOjgiFS0cvAYWqNqbHdgO2Jpe+V1k4a3G62+R8VC4Px
3V0qpl50zSDoXfQ2cTthv1ejWcyOZslHOqSf75V751eT21yT10qcdKiCbSiE
vTeYX6/Mfz4v695opgTHO6PANDQbZ1fwnfiNaPsYfkOqEyW9sjIqUc6KW4TW
EQNxZplfLcID4UEsYphEHWT6K8TRnOphTrzHyInI772GhQANBAkLRyJB359+
HyMs48YvtnA+29T5lN12DdWlpmTIS+90JN1APQ44eZz+bfCCKqpSFb+7ddLB
jogG6ad6ZpztnXqie8qhrkl728VsbYJNh0AXMAcvmuAQLBsVpDKc46ZXwCGI
j5FoV4xHpVwgru6miDPsYKe+ZFFDjYJEdUi3C4Ul8F1n+Fnj7iFK53utzL81
JPlIx+gNFArDyvQY+jlzwj6GJaLqwhHKIhE4cCaNyTg3WV8PRQ2rA1wb6aOE
MgcLlan7BM5JEQlx4mM98MnYvXdpPyH2lIdrUl2NrqmSbKhQD7JBRE7sEZ9J
lMQPXCimtHqC/14Nb5b9veGf45nflROEoayWkZVt/ZoCfaoJs7U89RP+rUr6
Hn41DtNH3Ys9H/CRaL9UDlnBqjzh39b5gp41vV3NBAwnY8RpBdCyNo88RUyU
/8YCzyXYMigWkg90xPvC4nEsfre+H6oiqKHNOFZYBiIsk7y3jcFsdZ9u9V5j
DdxtizhFfiJCZdITc5KbDmo5CI6+iiKI9ZH3GjY0rvRLOkD1AOQMnM4Mo38x
PrwOUFQT+NngT7TfqLW5KnyKSMVEi/cylBIFYUeJCYy7Tfuh+Adki8feIio4
9ABbeTj97/2KbcV6VnTwsCafCaMZgUt18IyJVRPn8y2cFZFLpLe0PZX+8EJQ
XqqvTtfpieXUu9zhI4xcEacPcoaov/gHhrVVtbQJhltj9jW7gjhYlVcpOWIt
WLmX8RpuGL/qpfrtdoP7qo7sF58/6+5I08vZlBiiAO9tlRhiT1Kc34XGblxc
86jpMn1NSc/5tH03oirJONdDjFRqI73BnrLzmosZHmTvdcywha/9JFfrIkYD
rf072oWDecECqocz0hv6eErnWTXEfCeWI2rFrhCYtK8N3hfFDa4NyboxEol0
zrXhGRd/STvdEylcnF1Ki5OmqeURshjKxMzCuARc6jX6a3ZO5lfWIZ0D4p7/
jD06nmIorpOf2tJ9zDkhdL3Pj8QfKHma9hLVN50OAraiiMu6OYR4to0NcLiQ
OdW/xCNZBiTTtXBSPL/quF41oInOT/vi+C5ljB0XVMFN8Y382y7jdK+s64MR
TgvcZhc8W2DyWEiBhUdTEb0pg3a8M7JH49aID6mgwB7ymmfQCE/gE42QMGcK
2RAbx+SzzkKs/jXk1cy0SYJTgQIl7OdzbkKuUCoCGqVXYi/nB+y2Pp2EX4fj
IHx5DX+Rq1W1kwc9iFZS/RCV9Ec0Njxep5YPnFVBmUq4o0Cx58P+InVr1Jce
Q0gKQwBXKbCLLR0cYY4dedVxwlfDnrKZoXkrxAfDuV6l51B00+J8POXrX4/6
4sXQEsiFuOkQylpwqqIypDuYmInW6DcOSSs6G+7/gTETv4Jyox2L6CCVzW1h
hcf+3TSL9eAI4TisFqjAv2zahx0hSCxkH9ObtysQ7gruDOKgfHfr6DUiTj6W
aSciqgOe9NRO1kP8CVlA9KlDWZfizB7zrb5/MDsKP66OHmxj4oq5ZI06zUZK
0E5SBiTzTz/dLdFo/FZSHRiqKAsUihOfn4k24Sx4RgV1c0OKpbNgA6yrQogo
k3EKpwuLNt3XkvGWAw6khXF3STrw30rl2Ifj0s/0QhoZurIm9hrCI94v1upN
e9sEoex0Q6dTYo16SmZY2gc26DPShTA8f8eWpdnT7EpI3am69keD2E2NYrfS
r5nXdjoj46OiQqSO96KqSt+mE98EocaL24savtuNG4q/w/MzwylDAcBZFbWk
4rToRJecq+xMEvyMgyDynDXhMW62sCDCao61WVJ02TtIvibSfiM5c0l5Y4s5
h3eNXS9OoK1lMl4ZexOBAvfl0sUIZRLNnJTNzSStHXX/3svEnAwc/nvgNIeF
KAIacgDiKLQjNJTIfOISZ9EPi9y3v+pT6W4vh7wJ/7aiTMfOptjLyGNDl/0Y
NP8HdaJXRJyCDXAZFk52lUVEM9E+rcUIeYDGoNl3R6q0rzgu3SCBLjPQkofS
LNpWEMXBU244SSjJT+mpJ50NKi4iUd9Bt0rEFhUJxN0ZiGu7iN+t9pwWIb3B
B1CuENWosAL/bBCPFUi57IHKg2MICqIkmvhw7WPvzmct6gVU2Zli50EMKm5z
aQ2EDqRquCh7uKS63EgT9SbLujMs79kc9WhgSznlqTk3QE3ShUyRrzx9/MFm
V9ex5fiibM8POW59NTfzxtAkCp7XC55fGccBHYHtfqwPujprv45ZtPhWaxcF
hRvKT8O8Q+hs4r/5pfJDRfqpmK4NtQshyKSFAtF1JvIOSofnJm1V9QpxftTD
CWmPGropm0zxjdjO90Xf6aoomLER96MzErBdVdTwghmailwhW9sr0nxH6zjp
7I9OvqJ05DmENsSqHpx6oH3meayBobRTRElI3ftNzF78N5HL47Ws4Ok0TrTP
dsNqQWKGup7RHolZfyr12VeyIcLAVoZgG/x/q8zkfzvFLYmivDuKTjrIAAO2
Uk09/CjdPcKPktAatJOCsYiZz+bm3R9NaaAD7ShKtryW+BezO/3Csc11ajaa
oUz2dQOkFukOgxiRDmP/TcQAZX4aihOZenFcxqEcpaV6EosSda4gaAcCGtYM
HYi2cqRC2N6QUk/6CC1U1PAuNDEOIKMbXNf5eL2iR+sZHoLavEWJqnMiaunQ
U6Bu7IbGqHoIljjYJvlw25QjHZA2JO35CU+DKutr6DJPheepFYgFtfeHaccg
eCeDliLMFGG+fCAl2xdk18r24ZwFx/fJzuz8u820vlllDt5LOWLkupl+SMBY
V5pTCy1Z1Ngx48oWN41kqzkaz6Qg9U1h7Hlz4A7zywWcHR9oS/sMDvXKUH2R
ChU0A5Joxj7/rU5Ul1V4hqoWU2Re1CdcJVip4YVrX/K4SSXoQY7VI5WtwPLo
RX6N+8+fvBBIGA56Nu2ncf+GLWY2Qlj7uh+xkUOXV6dfz+xKmhJgISnG4LnY
azqYCMTrIp5IZ0M9SlSVDmE5w06mltzsX1Fyfs4CMy+CoQy3b4oRemAQqzZU
5bQN+hMrnNrdezh1QrmnxSYPNfsQhCDGDk5IWQW98xE+GI5s3T4xW0jiptOT
Q6AghKKybEEn0J+IPczYa5ao0zQqJc9lWsb1IRnHWEer244k6lUEaF1NjPCa
JO5vQ8eZ20Y0swXvI/U71U2iGd8sXqgoH6rNk6EVRrXPvIDClCemsIvWt0uy
745LO96N0NCl1VS8Vy04ldFp13kzQo2SPpTZqs50bOsJkU33nfLceVR1d3ax
Q3RUV1/z9qttilxraxx8CuZxiADwt3TDZcCtcd3r6qRSNkrSV13Z0zLgQzQ7
UN15TzXOMXWayYFmNYNyfqwuRSfOqN9BO/5whB2P/oZuD9Ld+C1NBHvWPevG
QGLU3WdwUCtX3vMZ1L2/OSj9bPe0/e1EiZrkGt+J33CZiW6ARrOHEs2e9vnA
TtljJ0G9D2LtsBYSQp9OKfBcaPZdw56G/1YjYIofbsHjiYyZ53qlHeyQIP35
kN9+QB5OTXjp/b6021IgAiCcBi0W/V7pHVEkVmwpqJYZeVbYoF5ScEUiS7EU
xNNCgsqu7B3REjHdxxLvao48bQ7YrGrkCDVRq6mg9XLkF0jPkIfzvPhJnCub
vDfYqlsU0exYXWdDL7pTERWT8RrJbUUxgeVCGdtFsThxrOuN5If+QWe6U9bv
X3phc4KztAYNmqlI+RXClFYBLt0pZ6FZ0LV274xjcHg9kd+CmOk95WuC7dfX
pdT88Y4i6jLF+npZvnpnxLuSXmfIP6byvDYSswwVYLGYogpzA0wpL63RZzQ3
I8/3QFtUxHSbUqGnfh86ICvGmuzIBXxPDLnYdZHGAk+WgR95DC0hVoxUq1YS
NNd/X9KOHhkWYGQNaCqrpE6FviCmkb8wSTzlDYeIivizGAKWQQ2ivmNKCX8q
cUzVe1x7fUhIoWAzUI/7jCvrN+s7Y5r5T+uM411V/hSLiqp00eep05X+1pwT
Jh6FUZSgESYsR/bxLDatAZtNHrMo3H2AgtWSo37NYrOn5CEdKbzjom9BICgM
ZUar1ujU5V7ui+zO6vk7c7DIEyKt85QCFJm+lLvJ4NjRnEQ7aaZqPn/muNF/
M008nvCxieFfUp3j7+XV7WU4xcdybw/KfzYDaR6hXzGkHbHtWRDLRhllqHPN
VhOlXInZy9ZoZs0Pom911I3//NahvM080zdhe7MQzqy/ez89w/JWpoMCLB/o
O+pW9FH3Yq49efSoxghPkN6shuQQEb2R3vIN3Q16rEun9y+DoqUiBuJS5ySX
4QHnIOM4ACpqnIdantOWRiIoUY8iEoeEYH6wRpH91WTEIPLgR+vINmwsdNeW
/Lc3JZphmWGFkJb7a2mvyd+oARm2M1fChT65Nwah1kPtmX13eObN/tlX+2Wc
6oxwl/w3ZUBIz5xezmtMabWM1DVmd4BiFqHjABK4xrKpRVMYcUCgi6v6H90b
kf1kUj7yNAbMuQgmVAG6PSr7ct+Mk12T97amipqoNeKfq++JUoPVkA6hjL2y
BVXC1zVAup56uF36xV65D8fICHuTAM7vcPHkBNkscZKW01sB+YnIkkvvSKSq
CQ+Od2Fm+IYGkelHOsf95VAj1/mmk3ZO1N5LM7ST9Z1w4Znj4SNzu9WWk2Kk
HAaQj2VvY2Lgj3XOvEi0P24t13UiR953hlMb6nS3pH2tUHIKyqsKdq42NLBx
bncxUAHEajYWN7Em/PMVccDEalFSvJJHgpfXVBwXkeF3mPTm+xLUZ4m5ZU59
xdZQQTTWtopAOlRtee9IUbC1E55YIw6bvP/ArlevZOkcsnuAcPRYmNT3urxr
hckiL6ZNMKoODkNlTS+qtxO/QnT1n1bOf+r3uBCaXo8r874kppx0KtZhF4Pt
yS6KohH0bHo9SoxfxxiupohjniNKvRhaQv1eFVqg3QzVj9XF5mg4eI36wntS
2YD5lRTb5pikcwzkvwGplzn2VmGyhymToCBhoESackPMGb7Sc7jN4OO/ASc4
onr8vp9EE7IiPpK+FGPPCj0cG/n9UEbBK5XFvtKfOiGvFhF5ggRM4cHZftS6
EVAl6gJLdpg5w9+cTH+iwpD9pjd/FriOSb/QF2URFwMObpSci6sFs9KsHb2B
bQSZAvTNejhaJmhbcUYTZpP2BkmmjgBE9jDPTI19o29GQDKSNxSkUddsfuvz
XGdknO2dtLs5wUjzKCaJHfTcwBPS7VdDDQ+pToZwJTXf5B3x1NCr1wf2fPgj
1VYiNqavGA0jkev3Pz7p2h7RS9m+qCwkPhRTaqHDq9fh/qYNSWWBOeB8J0Sa
z66g66y62RebGqI3KHKRMyty+5GcrWpHTunysWVRYojacwO8Hfbtj3dNO9UV
+w5fcXykHGqLUi56C5+5OoJJCfAlslCJZmTgcnV1N1i62iR5ZTfsQ96OVx+y
olbMRhZfqDrxk5GrIA80LqQuZ3umnOjC5on0foWNWJWYhAnfGg7CdGEuhT/Q
+2nyt1i6KEKjNjeRI6wrUke6r/qstQqjgW8z29++nSU/QR6O986Xru0jpCgx
dMlJdmevyW8T0hviA3c0D1tGQw18cuSueBF4Yqj9L4uXKJsDTYuqKsKZxnza
F5sxmmGnPxtcQgWKEe0RYBEYsy8LR9VjDiv31yuoQPJ8LsIa7pctwb0/ocRA
feE7tfzrkZ9jMeBdI5Sdby7Hk92r4mhtJoH4G7xH5oEdnV37fvRiWClk1Hg+
yCKoXSy9GpPrRPwWW8Df2E3iK+FFSAbqTUs0kzSO8uPoNovNle1XmOJmib5p
C/6bkBvBQuOxozoOnEnpMKwK9ba+37XI/e5F7vUogucgkhrF1e6N1PLJX3N0
u4DkQaQTRL4RbUKXN7wan+nfvRpLTwcsAxSeWMzKf7HTBwxhT2L52EUprupD
as6FIOYx5FPy6A2O4ceywIo5uhn2QsDoW3oMKCmSqmS7By6sRh7Kzubpxzvn
XOlP6J3XMkvQdkvUmULkYKle5PUjt8kJ4sA37SUKQHP0eU66vdfgAWZf7K3T
EEQzduoGfMoJoP466QlTiWL4Z6qA9z4ziO6EL2cLiI5TGOlv0OiBhkQ4PiyJ
iqNAnUtgUuIjW9R5c8Ae/BOc4KQj7WpB5uOyGjTF+P2HYJGdF7/m1pmnu2Td
GsQJ2tsVpuB9+Ic04sz2kx9udM/soUzdY6MJ2Et+aI44b/Nfl/t4Cg67lD0E
ugcvqEqr31GUC0Y4Qg3lan+qTMm6KLKXR5iDfquZsAoLqO4TpdUGfWpYaYws
JXITilAqY59efYn1jKeE885onghlg+daT3s0a2eo5uqeYretMS/sKeRdJxv9
j/+4duEcRAnWCF2c7ws3X93b3UldFLUTnrBfeo3+2m/a93hBoYt0RNsgYWtz
8Z1vhc2Cw45yvuvrh66qG/h7Zb/ZFX2nVqR2nDSyGM36EeqskfyxhHEsYK0C
PIZ+LjKbTKVwNIQsrSWvqRGCBvLAtIPtiXbDV+QqO5vHb2uKpcgegogfcpuL
uMFr5GPihK6Dfnq5ziin3pSxO1qKtGnvfBcZMfhtkK7vNWvaC/omiNK+YX2u
GqfWfBv/kC0ZWlxhAbMUDgGD9uKfZ1/9GZ8kcq1QQsZ9TV6zWBaq6Z4y9YTE
YWijnWjIh/ygazGWmWO+wpN5t8KRld37lY1o7zUWvy0sfnH5ri/wXMRx7dX+
lOoSlAv+1ZvRpcXz15hNH67lpOBndfXd+wNhPMdEng6v9XaHojgi8SjsGrkC
gznRPZezgEmFb1ZQ7STqDOkbaS9sWT6EIckgD1+p+JrpjVBP5aWQ4zbv5QWu
SMz6pf5LHblQ0YHEefH+2f1QUqCnv3ykorKqVR44j1qjKIiiNjWkbeWulvH/
tErc2xpf8Z+M0str+v9W2Yfkgs+1Cyc6bEqPcjZmoLIsWbdqqiaHvsP/V7tw
70t2aJ7wLqbZkbocPKlCtRABwpbVRJmPEznrdI+C28PN7jPoPRTCOGBJePhf
6nNaWGZ40sMx8QHNCiMOmwM3FnjMo8Dyya6kghLfWEFyM/52taB1nP4qeUQQ
xR/KQu2Ufe0Xmnq8WVoQ+E9h9DkaPWT6iWeNQ36TFYHENCoTMm2Lu0lmjfey
3AcTmTvtbRmzgTqugQt+UHQ0nVbW1JcJaVslhtvcp2P92IL3FcZcpRpYjj9e
aCEipLpgyw//ryCW7tjpnoUJN63hxwt9VmQ/HM88YU9LESSsavDXpA+p7AAN
VnykInmnheH7ocwhwfHOGHdsaa/x/5est4CuKumahiMwBoO7u7u7a7DBBx1k
cNeB4O7u7hYswV2DJMTd3V2vhnf9VbtPAs/3zzor65JJbu7p0721dhVFmb0W
kMYTn9lvRR0YYVx4IWTyFHJiG1oEJVVjS9k0rXwhcm/2nbSURxtxba2Nu9oJ
a+596R2rWiURffnPmtwIY4oqCjK4dU1PfLz0/ScUV9YMO4Gl1PnUE2ecJkTf
BISsa4ztESzIKJ9ldbzVh5zOUo9iAqFgK6Uciqod+DN1DEHRCrDBgKqsx8wK
hBbImxMbv7Fh1JbmkZubRUiDL2wNkSd4lFSgm1FJFcY1VkBJbX505EXIFWsY
saFZtGqY3h6U82IcoiA2L4LPcH4q6bNGcCrWTPSjNZkYkzSAlPQVfiAvi0Jv
huALRvd12U/GpV7qCWOrhUyTNEbED4No04i/6mv1vDfp6FXxE8n+0548hkiL
FN4JOSZ2Dvxp9tPRyFw4khZw0BR8Oi+M7I7moCNMfFz+072dlkXKux7UkFpV
F8kmElscbTxEhNaqN72/ssX+CrwOVrJQKkvnGrAJrvg2cfzh+6gu/V/tsO1N
Y45RjyPl0Uj44ly3TTl+x3Xht/QxL8icluRtTPU34Erz1ad46OM/6SMfIPnK
9dqf+3l++qMxKQI2gx0WbooyruNEjFVIgbTUUroPnv+UI4xwae3o9U3idrYk
zfiZ7hlX+2XfsslFFOowHBdeZN7ol3a+e+IhKjoFraCuKKeQRrL28qp/ISkX
a7NRgu4gyfNTLQO1fj0IDvfXd6Tf+eOjVGyw/3kNJczj85DfVOaiyNyU6BKn
3YfQO+fPU5MgArEiRcZPdU6VGeScz0v0XnuMgWcpdh/1zBDzVh/7Vhf9zBhl
bwi+ovc7lOO2jqceSR+s+q7mWFI3itKWUtbs4+DfVC6jSXZOLa1qdKwnnOic
eqNv5tNR5IiA2wo8a4605yQyAjN9tNGUJJTRmUaVEah8PzfKmOHNmDD0utF7
c/b7uexvnuoUvbsFTpzs/+q8FteAZQhaXz9iTwuE8clCfpjpuETntl0fcEEX
+Sg38aM+zd1AIpowY06E4qIxZIXokz0NcR8QmOX4ndQ5L0t/NokpDwLvrU38
mOxUd1Una3Txr1KNJMnkoEK44FMQhCvR8IIKp3aKpXfMGaKpFfznVAlYWCN0
VYPItU1wfmN2t4k90CHlaOfUY12Sj3dG8IPEJG53W/yvcLJ51A5YVM3nX0p7
wPKojqGEBxoX3P1Ohe52sL7T0VpN4tt3sL7f2epBN+snPayJihfRHATnXPlx
f7hNYuOPodHM8oSpz67qN5vgFvzTe3pF76mVsEU9ppRTUHbGPP+W955RwXNm
OdIy0PCSzpfB2CL5Zz5/F34SHor0cRNKYfN/G1tUSV6SqkKJFYpZ+zy8qNNI
BZ4s6TSBTJ6sgE0r4zarguf8Sp4Lq/osqqmA7hraalolpahLqzW6uIoQFOOx
1pGX7eQ0qYz7jMr43XDbRpG7mief7IQ4J/0xnvUcnecmo/8Jc/h9U9x7Q7oX
/SPnmkUmRileCRlgnkFZMxYZSLCW9NkQcVXvuRE5Vxrxum1gxgvGfFQjVXEv
qxlndaBwPB+RxbcwT/qMStgqoduawaokXe2TiqP9YabM0x1VCjgEhES/0kfd
1Ydd0/sd0bmuy3g9Lf3+UKTJHKbjDG9JBM/3O5Dw/GRN6/2VqIa5s4zF9tIW
O8pY7Spjtb+85ZGq1idqWp9raHWrtTUCdZgarDyeV9DyWngTGJCUyz1z7IcZ
30yTObXdsKLfkWFF3TfHPsmLe/o99nFe9N288CvmoGNmry36L0tNj//OuDaA
VegtzZGG4MnCuyleLG7mQTRoihYDR9hvfjX/NdSaFBap3iwUPJ+c/XFhtvOq
XI+NuZ5beLmvz/q8CN9PsbOJO00RK/gFIVvg03xLnSltiEBjjejyQ05aUGqW
tBsDrRwHwUZZfxxm9WVE4a8jkUv+8gXXiMLOI35xQsw/VOTkVCVn0K9kp1R0
kTJ1rkRvQ23rwi7Rs1zrlf1wuP7ddLPLUrPv7rygg3nBR82hJ/KCjnz32/N/
nmvNX+frX4/PvGuTdq5n3O7W8Krwp2KBJUe2scTFarAsBY4kNjB7yraiDnai
U8pNZoK5nxZzSYNkVisJeUHQj7zAlKM3ZMGgmQ3pTAx1sQbkiYnvdGH3TL47
YAYz7GnNonZqPJw4m4rDwWdmZf/51UL+q6+mnuEj0u/Z6F9PzPu2KM9v2/cQ
RJu38mKfE0qX7PQ9yQkZaF78K1OsvTHiPKXxnJYZngn1/YnOcJqh6xuRz22+
EuAuq3roqlOpsQfbqAr/L46Dfvk0mI9etXi+jP3TeWJJpXBNsj7betjnJP07
2THuau+kOwOTH45Iez4p/eWM9Jez0p//k/RoVMLdgUlXe5Fyf39ruNpAhbzF
aZKYEKuqSpHSCPgxJfdEaPBVw4t5/WC6UaoXTSrhMq2M0LnXEG63ukFr5Vpf
HykA0vMAGV4OWMouEqnsZ1QiJlkKsCS4m0IySVwkupxGILrCuWkjPPiByWVZ
y5pU2m1yGbz4ua6lwI2qpes0ssingvET4T51GVOMl8oZx1OzlYqWwsyMGO/r
CM1oaErWUu9V19ufkF0uiuF2TmXECQjq4ve1ZZBgNyDnxViD0yKzzw4t2Uz6
zLhLWnt6U7zBJHPN5hylCiTIw3jGZtRFemcIuwJrlvVikpo+YAVpaS0lja0o
l9lOHc1A9OvYIk5//6EueBkYcOFa1+gIFBAl9/UU47cVZDZQo4hxbzh4mPSV
s3WxT4hG9jtMovvn/6Rft4nZ3z5kdQOsP2IShNaXmzC73FvBYkdpi82lLDaV
sNhSnNfWkhbbS1Hn90hVJp7XmrOC+qJ/IcdRRfG75OFf3zTyYNvE8z3T7g7P
ejlV93kppQcUdDDoEuUMAs/D1Ot99xvcN+ocF2U8nYxcLH/4TrXvSypGIJXc
aWWifAmnUNuG4btbxB/vmnZtYNbDMUhRzS62Jq/dLFSGnOfsZ+glBsa++81u
6/TvZmbcH5l6tgc1XlfVhx/EMmKtkDJonPlahKaJgDzl0DpjM8WL6DiiyKcx
xb78XYJqNeNKO08o4zSp7LeJco0vg+98HVvy08g/kbx8+Ov3ghRVSwQmlVaQ
PKHRaBp9uH3chd4pd0ZkPZ2U+X4B++bf1vJyWpX7YVHWixlpDmMSbwyMVTJh
yDHnV3WZUha5jFLDke3H5IvJpsy1KRFhWrOdreKPd9IQMh/mC0LmFOdAYV6Q
BuoiBEeRyJ1mSDMraCvrWuHkBo97SWU3ry0qNmMzfStJPBjKTpYwZmxx3LuW
2i+oJly+zaKOdU66MjDN4e/st/P0LutMPvs4ihh6iaRkoTcISg86S957z61G
p+UZL//JvDuYXDeU2aKCJE6937JanvMZOQhHd2m1txWXOIMQSa8KUI6ffkot
8QS5x9Y2jN7RIu4Yx/nJ5vF6uvHTkjy3jWbvPXn+R777Hzf7HDB77jA52erf
zs1+OIFULWco7kx1j0XVEThxlGD4b0pziilnPjELoddSecCa51OllSKfrcCt
A1fWhTVGak91BsR+x1jWSDjRJe5YR4SdMXtb4VPBFOChYA0R2bKqn2+sWMqj
QjQv2I18rvKy+QOJZXApxgwhMq3oMbOS54wqHv8iA630gzpeLBvzxNGyViOU
SCv77CoP5Q4cXkStIYVI8sk8VZ1QlYtV++OZSIapuvH7wfl6c5MonOezuFYB
ykiJaJNUx3O7JoeU4GhI80YonqeLM+mSTFLBEG2FFIMunvRZmQHkDY5+pA88
RRjtk3Fpl/uQRmwjS6ZKdb3AzvPeFU/InKpe86ohaMfHxp0yx7StRzXhEyQ6
yH7EHLOAKYJt+hR3Y7oUn9O8TMnO5thXhvAbej9Ob8EsJJ7tFbqlKd4QTxDu
6WozQmtozUpZbChhsb6Yxbo/LeXiPzeXtNhZmiMe+JmLjVlkeNzL+v1fHA/0
m1vdf029qL1wmsSi44gpPgTEgaTs9tpBLUi39Tqn5dnvZmQ+Gke8/akuEXta
IsFBbKz0hlQfStWpVJkI0bIC9UXvaCVMDgPwuyRAKBAYjXpkjHvFkeeED7g1
srsHEYGQ47gUuSehm7taYTd6MPBD/Gn9rJ8GUvoxQdCPCQ67/8MVgLMkwu9v
U8uTI3dWVZ+5Nbzm1/RaWAuX94JaeO05t7rr9Irf/ilfIPnxA2BMplYOTciI
UHVh8KBydOyxLkkX+iTdGAxTn35/NCxY6t2RKTcGp1wcEH+iR/SB9ngE7NTP
rYKdD0vydgjFSp70tlKf84l8SOxPsnOLHiVHDjc3J1HM+Z4EUnKKaiUsCaw6
46VUD3YzDdFmQyyBYf+r6GFOc8PPGEOumr02Zr+blWI3mCjxjcRVqqegWMrx
GQpUPhUeKdC2UcS2VrFHusKm4S6yX0zVf1xg/LYS7gO2lGQ+Lv/pPy3MfTUN
+yr97pDUi31w5LGfESTjBgPXNQpYXZ96r4uqUzxlJmMY3C82D4UGxhYTgNmf
bFgLDoqB6CRiaFWZGgctZm/bROErS3/0t95xHnaUOeBkXpidKeaxCWFh4hts
AOyHvNDrZr/DRrcNuLsMhxGJF7rB4GCb4UCpHpMMFFi/6v+DWkpCsnyWPBYN
SjOaWlBVkdSR5+roj+5h2oMR6Q9GZziMgiPIsBuUJhqvMUfaY6dxYHBZHRWe
kQ1sYimXCcWV9jdTDImglEFDnAZPgQPuo7F41UC6B3uCSxJS5oy4FLKdjOti
0z6P+lMIEn//oOGFCuVHXD+jUKwUn6cMOGtqYmoMkB68q5aPFNzyB1jCMWyU
S8pZPYjS5HQZ0t0bkfuW3T1keYbwW5yfSnIyp/ubs8NEbZmtPRg3vCZ9VrKz
KfYFGbe8diiuBtay9rYWAs/aHAxUcnJzKiuFerKKccSsEQfGt7SAU0PeoUbs
oyUwIwPS6ykwjHSRxLy9MqS6GhTmjbyUQkqZ4sLvh10hivLtNBhhnCY8Nazz
634kPD9T3wqZJq1Zccs1f1qs/sNihVz/FbHAPzdKnLarLJXNz9cjIhqhzutB
hZ3GlnCbXS5oZc2orcShIetMvW2DJIj4kA8ziYH5MDPzzbTMlxPSHw5Puzkw
4VRXVu3W1cN9KbCNo5SF34m+AOnEx7CmylrZ6roR25slHu2Ucp1xiGzjzYbg
ExRggh2DO8jwpkw51jPdm+Y67jkONXm3ZLIGByqSjZUa2BXvh5HWVYiGfvA9
Eos++JcvcFLSMyK6fl6lgKXVQlfXDl9XL2pLw8gtDaN3NsUVub1x1NZG4Rsa
hK6qF7Cwls/MigQiytjmV+mBIrxXcxlsCvwjWs8LqmBNQtfVi97WNGZfCxJX
HmkXf7RN3OFWMXua45t4t8CVNb2pVlnm2/hiGlRG0FBqBEBJSyhAu+i4/eYy
qRgp1Gwb4PjgdJN64vGoXMdZOd7bDcHEuBoSnfXpQYbcGJIdySilQvqZDfGG
rBBuADhQpKXuqzNfTVEslCFr62GbISX//BfLdAU+/aVgY6hzqqQw51YKWlkj
bEuD6IPw4J04k243BOc67eFoXKkOw6mOd6N/0sWecae7qBYeTAHCyPAtzSI2
4WYbI5UO+o+0e36LhWh0TmWvf8sXdCTZ8RQ6BSXR7jWThfSQ1fXCtjZBFJR8
oadMQE/ROa00+mwnRzTsWLIzx8SyA2GomWKnenPmOtqBpKPeW7AsGfZDYW1w
QoNXcuBaEUiqcVGF2dBmSWwsVXGSpozlghoBtrVl8prY+zS7gdlPx+rezzA4
LTG6/Gd2W0NBqK/LTI5zc19MzHT4C08B4YTIyTVUan3YS9gbLFsJTtW5ICWU
CUQO2c0jO3Hg0rpBK+ryHtfUQ/CJJQrf0DBkbV38M2iFJLALKmsUzeM1lgDC
j4f8IvmyRpn1E4rYUvg8Le63t7ottHikvGtnmU+fnl9g6W5J0czebLi8VVx2
Y4upgVkON62qixsnT/X5bjjFyBlzvywxCoLaFHnLEPfMkPTRkPZNl+lpyPTB
6TOkuvM7MQ8YqPvuQrCBg49tAJNIoD7pDurhRnwXV2PXhtw+tQjS3thAm8Q5
0SH5bFfEh5wRtm3IZvopTWiVww7eO9hWkNFvQ7afXh8qE99xJmMMG+tZAST1
jbKn3KrTIiJXT3UNXdcQO+rDkN/udrQ415DTHLtLW2wsYQXztfIPi6V/WC7+
HV/5em0xSwRpW0pZ7CpjcaSy1dl6bINiAV8x6/zNY2op/4VVyd4gMhZkXyF8
d0iqXCl2Nsk3+lHN9mhHnMRQ2/pUqZhaioNyghsUkRQNCUbDMqNS4PJ6CvOQ
frFn2gNqWMsI1RFlyhQUQWbbw4muzw03ZPpL/PlEF3Ipz90W8UPq5b7xB9oq
LDrpMRF15PclFfE+InZk8W7jlIJntZD/6kZuaBC3s1nSodZJJ9qnnO+Uerlr
2uUe6Ze6p17onHK2Y8LRVnF7WkVuahyyop7//GrYmWqbKeyT6h04Ss0H9+U6
sZj7lOKeM8sQEbeocsDSqv7LqgYsr+K/pIrfwoo+c8q7/1vKbUrJLyKOAKNK
dHoPQqbvtSdE0062Il4ryB8V4QcXch5ThKwg+WyHWM+UOzZZL8dkIzzz3aMP
vayPeaFLdjVkBBtzIg36WKOCbbNiFqZP9dLFE7Od43s09+s8mCD8esQOpJk1
v00p9Umqi097/JDj0TTFupPFRYVqbpOKe84q7bukcvCaOnATis0YmXLs6a60
YCc7I/+CHYsmFKEV/i/SzOhdrcmqtxNXy9gdLaKRtG5timhQCWfTsi2qgVCW
whb5omO0Y/OqYucTk7y9JTZA0sXuafforA3fVpE+IvwiuSPSvpGcULa3ALMT
KF6f5WdKcTLFPKRtd1+HX4H3xIckI+7C6j/iz6GF86FovByH/uIkag4k4VlY
M2x1/ejdLRKPKjqUEWpYjHUkv8NE1HDi8rTJ/xip6txs9Y5zMh6PTbvaG/cO
uw1fUxBNqcJXQRvRdUIZztXOqOTHu6sRsrpB+Jqm5A/Z2Tx2d/OEfW0SD7ZL
ONQm7kCLuD0tYnc0xzbD1sVPsiInhXRniS1hgpBQiCoEsXP3Be2gkKK3RCLz
dmvLa61JgndDJCEoFdEun5mzs8L9Wj7vyVhOmXFSqYwtonlzYnRrhKznwCbu
KPFK79R7w7JfTDF8JkZCF3BQF3bRGG2XG/tIH/uYeGz4jvDrusBjdB+f58MK
CaiVYTlicsVWHbiUvIikdlnTKGxz06hdzRMPt00+w1IJYrDsRyM9Z5eHVY/Y
Sti/Ym7RmNyCTnH6L/GTYN4IOpIaXbJeDBoxYGleHFUIumRw35D+dHzihR6k
bphb0XFUUUSnV5pbnKhhsbcs8krLtUVpwZb8brHwV35d/rsWocGgbSuFn+EI
2xkhlbrbwRqZ0YdhRb+NL4MEDR8MmycewcPBdsnHqVTOr4c7xO9vE72jBf4X
RyBnEkGhJJ5Vmq+AqWoCkYCH/LAzEfnU7UHpr6YiUSWNcPh1A2JahJ2wXZxt
j1E0HQZ9tEEnHB1JH/WRDwx+e3M+Lcu4P5Ip7bYmAUtq0S/nuzaVSRFoLY1C
BsArawVtbBC2r1XMqW5IppJvj0x9NCntxb+Zr+fiyn41N/3ZDHwH30+4MgA/
g3OKJ0WIC7YZ0Y9FYcreEW9AEvVXA3/BTVFS6q8/Po0o7ji82OfRJT+PLfV5
bAlcn8aUdBxZ/MPwP98MKfJq4G/P+v7ytGehR12t7TsKu2xrsrJfbWlVoKp8
q7X1nfZstz3vjff8A5Ewdh12SOSmpgkHGbRk3cFJn57ntDLPd/f3sPPmmHt5
iW++pzp9z/AwZ3niwou8FOe8+BfmyOvfAw7h0eveTEq9OSj+UCfES9TxGfvn
K5tCJFxtTyEPOCkqeje3zqeIt3TohPyl0Ov+v+Ipf/m7pNs/FTxnVKH024pa
irST0RdisK1UFkZOGr6jmVIcxhOMPtw++miH6ONdYk/2iDnZI+p4t8hjXSOO
dA7b3zZsdwvZ840QhFNOcXENaf+R0ioIIYrQ3jIqu20j+g5LyNMSdtUc84D8
hzlBMpigZoFTjSZJqA2qhuNkiLInS7bT8oyHfydc6Kmog2EnCRdX1MH5jLgK
0EU6FNl1wQKzYVf6hlQ2HBeRyjvgBLOt6EeG+Fek90eCE/mYXjXolNFrW87n
JVkPhide7BW1r7X3YpJyEDIqFW9VhXAUZnI1RsTh+qW1/NfUw41H7mkTdaR9
zKku8ed7JF4egK2VcM0m8epAvI4/0zvmaOfIfa1Dt7DqyAmR6RUU/FhmS62E
h9/qQef8AfzWCvprdaWpxbUmmjy3msGHTaNUBDWVtCFW/Jbq6Rek2AWFSjZk
Z5VH3BjyX/3wjc1YSTvWMf1in0y7v3KeTmaR9tua//PY9t1rf54Pr+/ee/Lc
Npm+LM99NT3z/vD0a/2UjDtxBWvqI50kCcbyOmyXrGsQtr155MG2cH9JV/um
3R2e+WxqjuNivcs6BKJRW5onHO5MrOaD4XQfbmvhO0zhNzmahwhQF6kmEcws
BWfwWUvrgUihVDfqh/of0X9aiOwAUSU2D0LNF/0LYVmQQh6qaLG1DPPKNUUt
/ytiuUICM1xIPG2LIkLTUs6dZYjiOFKNEgnnGwl9ZQfLhz2tcZZZtR5XzGly
CZfppdxnlvWYUVZm20sTA0YFRk3KVuSStSolPMVHinEr4UXRqT/QJukc8oth
uc8m5DivFIKdK+SlSf1myg4kv5ZwdKjNzBfIp3QReZnelMkIv2jy2aV/Pyfd
bhCWFwcfO1kVZpFNuEwsw5nTOZUVP238vvYJZ7ul37LJfjZR/2mx2WOz2e9w
Xgj5qfKi7udFOXyPdPgefvt76FUWnN03YYdnPxiVcqUvxRDXqkYkp4bfDIRB
oPuDH1T4pZtinW4JXcB1uQqkpQtoPy83yae1EdZBRLxn6lqcrkemU8XWjotg
5qaywu0Zp2HphOy6hGSdLJzGnuyWcm1Q+oNx2e/n5rrY6r326PyPI6PUh15F
UoZg1RBwxuiz3+iyJvftrDSHMcgHI/e1DbZt7EW21aJYfOzzq61IhoOneawa
AYeHKvM6WpX/PFmLH0YJ4+K+7ne2gul7gRB3WOGPo/9wmlBCdR69F1YhbgcZ
0w4CuZNPd0u/3j/z/rCsp+T6M7xfaHBcbPy0BF9172bnvJ6W/Whspt3QtEt9
k2SIGFEcTkHIxoZhmxsrJYuEE5R6Rzane/uvydUWOxw25HvCa32GH3GMBmnd
GjNNpqx8Ko9EKUrTqZmj7MhiJ3MWeH+8M6f5xCao1oPijFIKCL5zqkl4QEx4
5uW+aQ9G6N/8m+diqzDhpoQXAqH0YeyXy8pGXponbGZe3NO8sMtYWGSdmfaj
Us70CFxTR3VzWFmVqFsDmUxi8UG1pImqPdyBe/vmYEV4gsjH6LzK5LHe5L7R
7LrB7LwGq4T1ybQfkXKpT8yRDlFbWsImIK7Dh0fuD6cJc0SKlfbcWvA4sF14
OpeaWKq9dKnRT4K/Ytyu0T8q/QghY+lKAgfVxlWcw0rO9Wt++Vdx5mCDIUnk
GO+6BiHbm4ftbx95pFvsqb4J5wcmXhqceGVIwmWb+HN9sP3gsyL2tGSN1LYe
f355HUUbiyNGBOPWZpSNO02VpTSHUXj67ODglIXf+B77OIiDga3iT3ZhNvdk
dK6orJIzAbFf8ldp03MSwcyTnikokUyBi8TRyqX70L8I6T2COiQICPtdp5ZD
xKI6mwzPKjAAg9VaX4wpJ661RS3lYndANQW2l2SEdqCC1ZEqhY7XZM3tgsyy
3Wtr8aCTMF0rtRdEKYN+fzfw1zf9C3PWuKfVU5mSI029pPP2UhrCCWWhe0JJ
7zlM3iO3N4073j75Wt/0B6MNb2fkemzg2GPEXVgqfYZPPuNQisBdMg1G3qDe
kMTiZHagLtndEHlb73eIZGUOIxLPdUdMyPrzrIrwm+4zyosOUXWE+hHbWfNM
Y3A7XCkhIpbWR97Qsz7wSZ/mqcvww2KaMvw5OY7kPfYFBdH8DhFL/2xC8uU+
UfsIEcTb4lDAmpETtZ0mIY3VONdQWATr0hScFlmcU7V5USKntuUp4Wfmd2oR
qCwqYFZ4fVr7Jy/+kyIUVoq8HXsS7/+gC2fNYPxJDDK9QtDiOuEbGiD0TT3b
I8POJvPxaDJSOi7UOy03ua7l9W214euy3LczMh+NzbgxMPFkV2Q3iFUUcTSO
hoNgp/EEj9ewOlTZcn95y91lLXeVsZDLam+ZQnsqWhyoYnmsOhUxcFhghO+2
tXDoqCknIi79NvpPj39K+8yRqSvOKrIzRfzSw+GZb6dQnttrs9CJHzD6HzT6
H8BrnecmfB+OOP3RmNRbZFYnouNAm+g9LZmi7iErMmF1omot1mwtcUfhd/Li
X+G5sP6MYMyUwYlRY45sckFyGmMNUlExRNjjz+m/Lk55NBJ2FQYWJwv5LKWN
yYWuWTMN/CzJu2g+dscapr+aovu6lPQXIVf1Mc9Z1sgMMuVGSWIbragDWOhI
cjJGP9BTRPu/nGdTMi72D1pLZKzLtDLfJhRX4DHhBinl9S8DnmCW2VsJ0Xof
keqeItJpWzg7FnzCGHpWH3rREHzBEHgSaUiu+9rcj3Ox/wnbO9Q+ZGNTnwU1
YGdYXx1Q6GlPa0RZsE5XlchvQ4218mwDS1ziBEUcM3/IVOblrZQzypeKlupo
Xw62FKhsa/0sGbggE+kkImRIcC3pf4BIgSATD19XJ3xjvYjNjcI2NghfVy/M
tk7witrIgNi/EA0ULxEroUaJqORE7v3RqdQ5kp8NYa0+8j5OmSnDV/EdyaSk
TebLCSK0h5W/rI99qsfKZwebDUwwtWEEQ04BilLVFnTxb7Boetc1cA1xFHdu
jI39fthvj7uTd+hsA9b591bkZkaQtkVDa1jh2iR2DF8Rm+0oZbG7NNNSGjQh
TjlRi4up9KA1ltR2rALdb2+FS8kMKc3H660tbrbACyuubUfOvr3qS6IbFW9I
H7MFK4Q3+uET6t/NJJwv4Jgp4j4huBk+tMn6BGXNCsw1m3fSudOnepmiHSgp
67KKci1X+sTtb4uYwVcBxRdW4VjlusZqliGR+2pYxvsZFHbEQYuw4+JIA0WN
p3ESTUpPxIimexBUw2OyV++8gjKFHJlvClOJHYstQWBzO7pC7CIYB/Iw1LBi
nFPN8kAViyNVrYVkhpEPVvh4NesTNazgO06Sq8FSOGdozc4oO1bH+lQdsjef
FOXWAoMGS4KFtRe+6DcDf/k8ilPJyA6wnSI2a9RtiBsRlBKY5zAC/h3xLf4J
1xB3qmvMXsoq4WQhVFay1zgUiBLP1bc+Ub3QgQoWsGM7S1vCl+FB49pS3GJ7
iULbytK+HazIz4+PhMOCdAbPkXa1L2d4SSs9hXA4ao7vbJ1wsiNMGQVtHWfr
3W1FL+m0Ifw6h7l43dVH3mSBFwvusTH706Kc5xPYMbzWL+FUFzyUmP0ksFLW
LOUyGVB1b6Yavq2kMQy7gYhIl+6dlxOep5PhQZN4NEOG2ZAu/jqcZZaEz9gt
VCv4vIjW7Gx3ZL7krp9ZmQheAWXJiEEJNY6k+GNjj3dKvtYv22F4xsfZbNT6
c8sZFDNMbqQq0CHHKWAfJbNT3Etd8FX4wazntGaBa2pjg5G9fGIpwYOVRCLA
vrAwYSJEQaCVeqk3wkUxZVQtMQRTfY+eOuohy+zRT4Sl9ro+4JjGeeIwJuVc
j4jdrQNX1af03thiSG2oV96Fc6ZwQwjJsDdgyrBPRByTgf3pevimtVL7pXx5
MyuloHevE5mmHveyVGkmPBFLvvmteRVMclZr9B9fR/3+Zcwfis8EC6VGHtwm
l4Lbcp9WwutfMsTiq+d0ZDpl3CaXYRta5stIvSWSlBpaSRQh88nZJvOuffYZ
wq7p417o0zj5i2xaGi7d0u8OztJkQ4XpNO4ZZwCzAzWGMbJYqMOeLnDKFH4/
y9sQ/1JiszVZD8cgmKdU/cxKjiOKwFbDbl9qZnGmnvXR6hYHq1rsg00rbyGe
2mpnWYsdZSx2luNXGLrd5Xjt/4nODuf0cA2LY7Utj9fhWabYfUNNwAvXWbkU
hfs5kfS60oQlGqTzeC5KcRXLlW/NmLArqiUVm5kDDyPdM8d/YPtSsHwqj9YM
mjGdgAQdU2lYs+9xj3h83NZmPh/PM3KkQ/DaBhIA1+I04jpEZZIKne+VRu7c
ibmunNo2h11noz/VFQHed7w/vLwMzhOvhb9liEd2k5fpa05wRhKKk4KdlmJn
g/1JEcbpFeDosYAI/i9TIMPypAyIwYhhDdVa/f+WyxJJHK1ZLdmEmtUSzVa4
14Y0X3iBnaku8baybs2ZtFJeR3hUEP06jhIm7ZkkpQle2wiGWsnZxB/tIOx2
7fJ52xogCJETUfLdoF9gD+3E9uJh4ZOQNboMQ+6t4rA2yLVRMIebSjFWx//F
h8fGYL20MRwTMQDINz+OpMaT59zKfv/VDd/RIuFoF3lwo7PezdJ5bFAs3Kao
B0TRxH/IZxR/T4m0iNvmwFNG792mr4twuhGu4GElneked4wKO7iQ97Fff2tg
1rOxuZ/nSwJyHum/IflbXpb/d32kUSM3SBSeoh9AFPwtojV8duEZpToMSzlD
a8bSGSdESjnnV7S+jSvlPqWC78KanErb00qpcOY+GZv9aYHZawsbeZzu+crU
Uh8ttRptmEtLczK8ESgaQq+rrlP65QGB6+r5LCKvr2prwnKqlC1gGRNwZFtw
f4j9Ml5OIH2T5y6CqSJummIe5sW95uB2EpU3uUoxL0yRt/OCT5o9NhFtYked
F+RxZCeeVAJ+H7aISiUUR7C62IhbBWGz4i+CWzz+wwNKsilERvCzCMlEt7ew
YrXipMMYmNxSX8cXZwwpUstf/y6qsG0f/vr1/TBOvrPUbFP4nVZz/pXqOUN/
w9d3Q4ryK14P/e390CIfhvymAryvIpZBYY4FlZVad8yR9mmX+3Bm5/+tiXma
9WHBmxrG7RdWPbuBWS8m5IsgU2iPg6LZHK1iWUmiF5muStcbhS+RjQA3MuIG
nzF8XYlkX0m6u8+u/HlMUSwR7vdmG8tLzWCLLE/lszwp5jqEE+TkrGapWOxE
AAL/pBE7WpVfcXLxfw9Xt1LCELBsx1XUUYNnlu+jOKNqaCI4+dmTGgK1VEOg
aqqdbeIj7VME+a9/NTnb1RbWJi/0al7sS1gbmGvV4PiJEDLVqE9C5GnOCYLB
N8fYsyHiZovFYZNFBroplCCaL6zJHGiTdKaLYvEyfJqr9yZVLDk8kTsI/4mG
PjXBBWTJArIsYzYl4ASZMwO+x7/JC79mct+Y+Xxi0oVe8D7w78ja4DFhzS41
Zf54TEpPdAdl6Q54/WTQDgkzM5bilHAAwsgjM73YVCvewl4pGge8Fb55QVIJ
Zg0qcWjGOsn1VqQggE1z6GrxpI+FEGsX4Z6cSm4Eit0vqamEAhGUKii+y+SS
X8YWfzf0V+QpSvoW74YPwGdXgR5qe2masi1ixGjNiluuL87Xm0rmW7MK/Nii
XkRxz+e9rfFHYcqUDxLoI2mRkDz+oPsLu2GOecajmuxiTvXKS/PBRVKsJCfa
t4jbhoAzJs8NuZ8XIkKD+0bij/CS3VIYtMMdkBcjus6wH0amGhdbQdZdNcS9
yUt14fAvQ6ZoBX+CL+OwVboPcRqRDiQqd12PpDv59sCkExR3VlgdMkex2/ib
wsMrCDpVA/a2hiFNuzU459nfuV+Wmj23mYLOscKc7EwGJ4OyZsmC4ksS8vBw
hd/ThVwxu68kIv3qwKD19ant9W9FKdKWJNPLzAowQYz9tjVVUK6cByOyPlEA
yxxwXLS5HyHgpx1LdmOwl+plVnJ1Mc9ZsvPdn+O8Svd0DPLNyH1tA1fWhd+E
qRGpF/Yxr7cghZEyZXA0vKrxoGmCvw0s1BFDEkRJpj6WikOMSEJ8wmllpI9c
2UME4DxlblSGNQg4R7L2dpDVqwEWCmz8qCdLbQ+6WVLZsKulMIhaqSbpg25K
j5XwnrcDrR3/+hXv4C7WLMi2XvTWFjGilyFjxTMUWRb1UnHXmT55hnAsGlxJ
4kkNm/GDHlDk1RhpI8dnLqYQR2k49ZIxxRCBhnXDs/Y7Cu+Q5TAy/iROekOv
BVVhn2GxFQ2RHVdJatSNWVHEdUHFVNql1YJg7pTFw6mkKkQ+XefhSloNmfzD
Va2OVmFn4ZA6wlUs+R2xgTLVzr+CpcZCIW9yGlVMSUhzlnZfK8Xmmvt8XNbX
pQYYHGFzJZdOlt9PLCUpBePVZkMs/pc+ydkQdYvVLafl6Y9HIcOiYA2smW1D
JfsCNx1/tF3yha7C5kTZd73vPka2sS/1aZ4ylZYghF2IaY2GfBl0gzEHHgEB
G4lkU5zZO/bZB7+J3ATPAp/ZeXyplwMKwzLD1MAtijXTalDKju2tYAnjJgzz
rFCdrq3FWj9z/lOGqTP3zKOu1niBDSP0qpZ2bawUzZ2ycqqDoHWs2nKM+mFn
jlS/UeqiVONldkA8sLpGFfsyvMi7gYUpb9GVvyJS11Yna9LvHJDocUcZLcHc
RGtmWXBtLmnJMmlpy71lLQ9VQvpM4W98WmyVj0PIbZLvgKhkrfjWMt5ON7qs
RvjKMQGkTgmOlEFB8p4VRKq3rGBDpj8lEpI+sdIbfI2UlULFjPAs43pfjiYd
bo/DG7W3LTkoTqhgj7PAOkqwHdJH3CELZQrxZnq8VXawPjPQmBkkUpIsbyKr
VSjx7Gfjk2/0Uwq8AhIu/QP2PPx3FyEQ1hLk3a0oWX7LJvvp6BzyXm4zBrIQ
TVBTftlBccKTl1IXjT+Xl/INHpB1M9fl5CS53B+xGXyHu5DSUyprSgmGrMtq
FQRmiP10T8fn7+cz2EWGeEVS7c4SSqY/rzRfWDZ9wnumnEGnc92357yZnGw3
OOZoZwTeSJbxZBEsPe5OHVU+x/pizWrkm7JqrF2IdrlFvkQ7aUCQ/jgOlYBh
ankyNC6pFbSidsjqeqG29fE1aEXdwKXkW/YiSVEZpbQF0/S8l6ZUolGTtfpB
HivNBY0TG5/kXjvLh13Z1MNvfREGS7wb8mtYM6Tw6Vf7ZziMyHr/b647RXOE
qvojsf26qEBYPBHWEbGz4bkfZhndNggW66Yp8Y0xzcOYHUpXpY8RKE6SwjCQ
WSvV3RT/lh7Bd08uUvJ7Q2DNEAghASEWfeQfbwZaP+ktrB2diDi6156p021h
wb0jbAPX5fML2RrPVH4FUgvksJ7siFWl4UI+pV0VeMGaqa844xKZ8CgJNTF7
fzjFL/owi3edUApLjeVFMii8vv2yHUZmflB1DILNiDVKdce50OfklzIMyXKP
dJe4d13cB0P4BZ3XTpga3GDiBULug9Y3hn9EqhW8ifwbTGOFbRI/g4ybHj+U
bJM4DnpdpAzSZpuNJqWErmTQjUa93pim/gohIjik/kf1nxan2w2iUMvyWlhA
hNxwVUr0B1Goinn2l7feI2IZ+ytZHqhC66HISRQBoJ3oGD7pYYXbhz1/P/jX
j0N///DXH44jijoO+wPx6lubX1/1++VZr0LYkPai6vsTGZeVJoAiyCLiJIX/
AZvqWQ/r5z3JVPC0D67C8JtPuml80deVcBtzYcbbsK6IHhGY7SjFwAy2a2PJ
/8eaWcOawdbBMuPnz9W3zscZWsEsSGxTK3Rt49g9rRXthu4JrMFCs9dmZmoR
9xVfJel2c8JY1NKFy5R6kDAjObFSFHbb6L9P77Y+5/1MuFdWBtgOaEslCyVs
sY9T9ilX+qQ/GJ0tzO06/+OMW2LZrFGalUqxCH+LeUfkbQHQbqOckMPIlMs9
Y/dQEst7TmUkgJ80uidiM8hLNrkklSuV5NaJzvB9WY+GZ39cSJWigJMUeov/
SFxTTpgwk8TrjapoFs5iWoIj/lau3zG986L0R+OTz/dhT3NBZTXpgHdmnDy3
MglnBIuLrahyDVXZIOIU1jLBkWyHaTRl7CxkiZYcTT3Cs8esb/sc1H2anWo/
Mu5U94hNTf3mV/s2oTQ2BvYMi7RNWTQ7lR9RKOqbU7W1xEeRfiOKez3A+vPw
IpwmnlkhYGkNWO+Irewak2r4cFskejDmSAnh8eGXvUhGR0IbRIBPejAIh7e9
JiJZ6rCrjoNqbLE2Up8BjwpLsDGeSYsK4Z9yc5GbiRpFpqnp5riRVpTHLe6N
kLtGei+sQujsrtZsa2rAGCrF6INO6qPuGuPf4rgh2TfnBjMe1kWZdMHGHCyR
B0f5Yh4YAk8i3kPonmI3MPZ4R8VEhEcgI41IhAsrnkMcLgQbL21+eTGwMF4g
3X7VvxAO3ZPehR73LPSoh7XGvdaai3axidZVOVGbS3q4uspPecF8HaxoqYyY
XEqjkAVwrkZ9WkU7YVF71d9SVKQ5aU6pmr10l5lXB2Q9nWBwXJjnvVUAdXfN
lHTUbhCRKm6Q95gTwjQ88b0h4oEx8KDhmy0FGa+Tzy16d7vgtU1CxJopnA87
LNeoSqP7OJfTnQHHvoff+h7/wZzuq7AfJIs26EwGIYs2GBX/icmUYTbEG3Mi
zJKtk3v/85LMO0NI6b+qrus/pRCcwxFcb01lNKyDqJiJkFkVra4IA3KuoZXy
mHel/cGJ12FKcYxC7eSfnM8xE9+F1XHKvOdWdJ1W6tukYl/GFqGQ9KDCsE6K
/NmuvcWNNpqckwqkC/gGb7TUePBgKu3yCQmvt7K4jMfUlLU4xRRdkAvD2KqK
mYrNxJppl/R9GLPtkqIZfgVPGX8INhO57ecxxVynVvBdrIaPWpGCm7HN2Owv
i1VsQwIiJE1pXnlZgUQ4w1PoRJKbrPL+MpzykoGW/wGi4N6JNbvaN/FY58gd
zRHPKBVFBjY7WySIAm+Gwyjd22nk0/Pdbwo5b4i8bYx9SNxO9HNmhZG3ObQb
eNzouYuB2cvJaTcHkmNtczPscIWeVRBHfHgJYn+nBvcMqWttbipIXdJ8Zb2c
qhf+VVPoFaTJnHTO9MHHxoc36ULNem2yxhz3UhAa+wxf5mY6jE0714eEP8Ly
qsSwOJ03p3LAspoRmxvHil4YrdnriQhESe4ackVZM6SWeal+eRlBJNHCrk73
Rb7JHCqeyabB74TJdSmOAKxl9K6WyJdhKuHyEBtjD1ySGPuUlMuQYGLXqb4z
ztQN4Q17pqhW/5bpoYXVQ9Y0IqTnaMfE8z2Trw5IuUFhL6r+XeoTd6IzHAcF
5RfX8JhG6VJkmvgrks8yiTjTgKbyeI1CcrqRYRWSr/zT/KMNrK40I7AN+xPL
i+jOXea4BenNspgoJmiqGRxCxL0nf0Og7j6jPEwoHjQPpkxHZj8Zl/Npgd5r
M+HKkbfzYl+ak7GL3PAUZPDH05T6DSedQ/FhF8h36rQk6+k4Kjke7QBrBvcB
J6KxIckgBnsZf5dgeXBCia8TSzpNKsVrQgmZFy7xeXTxjyOKIhSBiSMDWxeR
OJTgEwf5TH1pr4hZU2U3ddfqUpmmqhoVxMNYebzDk57sF4tBK8shzTX1o3a3
TjnePfXmoNzHNGgGr00c0oy8mRf7PC/JMS/VxZzhlZfpyxF+GPCkt1QSDDxv
9lyHoCvz/vCk8z2QZURsaxW0ulHwqvokmNrYKHw3j0b6Faq0cIbdbbU+8Aje
E1GrKd1bCPwTyTsB8/WDykkv1bNURUtoTvlGIHQAMXuwZglHOmAbY7d8+OtX
+EFYD9wRg9XaFj/I4mpaID2/JMA8bA/kki/6WhGYN/ZPClkurBK4unboVn42
zgQd6RR7tHP04Y7YXaHbmsDjYw97zCrnNLmE46iisGnPemtcwbfaaUaMGWhT
SyKO5OslgbFdbKKBjuhSG1mcbmhxQp7LMfHjR6owci5oUiBC216aLWx2M6WR
rVrY+OZOafoclCldvBUyC2QfbwcU+jqmuNu08siklDyKoiPOeSGVAeq8XBCd
ly9MFrICzOJYFbxBCXNzjhiRdoQ9om5lzZBppl7qTaXLTU2p0bCsFo4DFRBW
18MujRW63aw7g5GTmr4uy/PYxq5oyGlz6AUWjYNOE8bjt9fosZGIlDdT0+9S
4wMWIOS/+mqyCfGJTDiSpRyxJQyaEkb3nVMNf0LE1zqnX+6X/pAbw6jo0MNv
kncXtiXNQztNsGyiiWyMukdBK8/tuvdTKfh1ppf/yrres6porGXjKaxDivul
Gn5SxWa6F3/nOK80++5WKtWMXVPczSm+MPhqTI9ihSmeSD9pzSJvsa7o9l/2
i6lp1wbGH2hHvzm1nOOIIs/7EA2LR0+kokqO6mm83yo8gMfBbXI2bUJJ9zlC
4bW1mQj+9kmxG5z+6O/Ml1Mz38zIejcHLzIejyND1IUesLqioVYN7pUao725
zaTrLQ66msWBylYsmFSy3FvBUhVPDlWzxvdP1SEg5HorfioWVIdxlhynOIQF
Vapma23uj3NNAlFAWEK6vEw/gkBmVRS1oMZRe9uyF3NrQMazcfCJWFt9wElq
u0c/Q86lT/iCxF8f/9kQ904X+UAXejXX/1CO25rMN9PT7YenXO4Nf4Scjry+
i4kV8Zpe2effKp7TKpFDYHZVv3lVAxZUD1hYA84rcHmdwGU1Q5bUDlxYI3Be
Dd8ZFT3+Ke02vrgazMHnf9S18J32VrgdyUAtLzYqdL6e5bm6LBDhBLHVIi2A
k9WtlJU7VYuKEliBK9TBseIZlybdOxsr9psmlfKYV9mPMgTNo451TLzaN/nh
qIz3bJOxJhZ6VR/5QB/9xsAbdCa+KE6wE0FndZ67cz/PT3k0Fr8Sc6R92Pbm
SDN9lxOWjAcasLZ+2PamMvrXHVsL50LnvCzH7yDJTPJbxshe9fp0opj4n6qb
GUkgnI/Zg6cwRNnr/Q7g0aTeHMhMc3VdpBWwTk+7s4AAJ4UY7HQ92WOkl7e+
UN/qWhNOndzvTN0WZJTOY4jR8p9XI3RVo+ithCEhMEi/ZaND+PH0b8Pzifon
4/E686ZN6vleiYc6RW1qEbSsDrIA+Bqk5K/7MQu418nyVlura600LTZlxGC4
BHTERF4u6hCp9j02pGrKCETW6khVa0bOlcgnsKu8xa5y1jvLWu0ow7a1Mmtb
S1vuLE1Thk3L4kBtPlmYUKQ5Hwb96jq2uPeMCtTgI7N3u+TzvYh2fj0x99t/
ilhe6pyfDOkegjuVkWF9FCMcZGoikGGO/4BYmvqqHpt072dwsvI8R8XJfbGk
BjaA60xCBL3mVYFlC9zQMILheqc4uwE4fTnv5uc42ZIPynsXAcNeO3M9Nmc7
r8pynJ/+bELq/cGJl7pHH2wTuK4Bft15IlUJlGQtnKaCbb/oK8oao4sp76no
6RJPdk++NSDz+ficz4tz8J6Bp/UR90jZl/BZn+SsT3Hj1/hPhugn+tDLBr8D
Wa7rMp//nXTTBg7Ia0kNIccuw4bm+GKuJFqvoLoMUftaxZ/rlmJno382Vue0
0uyzyxR8hoXu+Lfkn0/z1mf46TP98ZVE66me3NLxL40RdvrAMwY32+zX0xG0
wM4Hr23kOasyAqc3/a0fdeOzoDgL8s2GhApQUqp5odvtOLYJc815tImlA+bX
REgmlfauWTdsch+ONrybbvq2xORha/TeTD0v91UGp0VIgXPuDU2/2Dtuf3vO
nM6s4DyGEnJIBNhrwGauwQxrb4Uf7k9rbJWXknh17jGNkqI72w1O4/70mFkh
cHm94G0tpKnXM12STb3raqybIfwGR+3SvKl2KqOFQStqI4qWwkIXgtMc/jK8
m2r6uijPc7PZfx8chynsnDHiojn8PF4bkKp7bsDHzn09OevBXwjpk093i9nf
HuYCm4cnfUUtv2U1eClS5Q2N4RCjdreIPtgq7kjrmKNtY461iz7WOvJQi8i9
zcO2NglYXd9ncS3XmRVh/D+NJBheiYEqiDIHZJqxH0dshoZyt1TH6rQG4bD+
CXJAsQkGxj04Efxx2C887JPLClCHgjIJRzoi9c6yJ+bQ5ILNsM0UcMgUcpaj
LmFXv4deNgedMPvthBfTfZylezA843r/5BNdY3a2jNjYBKvkv6C6zPlq3Kox
e1tTKuIWuVVNjnP13pyrNUfasy6dJUNh+gTpLGQqfrA8RRFmiCOPbrr3/8U8
5FZEtv5sPGIJDs4srYsT8WVE0ee9GN7fbKt1JBGMXWmiwbDhK1kjtSlEEckp
ZdnqWlM/Yk/LmJOdEq73TXk0OvXdjMxvtjiVOp9jyC9yvQ7mum/P+ro87eWU
1HvDYs92jdzbkrxtggnHEikR4Xvt2URQkl6XG2to8PMNfrRp/ueSosoJuYgM
qfm/lq2S1YEKVhp6tpzlznLEE+4rK8AMqQwgvITNhN+BNYNBdhrL2UZJ08Sa
XeiZRms2Ocd5OZvsoVfgUnkq0/OJiEWDT+mXidQLGcV14bdNfruR2eU8HY+n
lkSSoubBK+uIxhAHN1wnkP6L+tcLEEE1iNnWOv5IZxy6rDs2uU9HIXHD2TR+
mKH/ME33bgoiw+yHwzPsBuDDIA6RHLOG17RKOP4iB0YiIJz0x10tn3Tj1Pbr
AYwiKMRGfpKaiF6Er6935n1CwnSuK/R+gqMIu0Ha5NiH5vjHeGGOuGUOOct7
dF4BO5Nze3Dy6e6xu9qoOU1FDEIynwmK9a5GqK1IVQoNSO7DkTmfF5o8pa4Y
eZs9C+w65K2p3qYU9jSpgJP0BVaOgjVhVw3+R7Grs15PRRYff6JDyCZRkB9X
Ct4Eh+V+R26tG/kDJrfbEdX8vDdZVT+PKeoyrQycgohWtIGbIATx5T94Ojne
23X+xw2BFw3Bl4xBl/QBx6iJ6UruULLeneuKTB+PFVETEnM8axgoxPnwhqp4
onr0O6XcqpzdgQoWh6swRMGhvtbSSsnBIxJm3DuvuqAQWyYJgJbSA5/mGLw2
EGgX+xDhmQLoao0J23ohm5vAoGGtki71Trk9JOPxhOzXs3Sfl+pcbA3uG/Ue
WxDG613X4DvErjzTkIpJZ7rxcROJ1Iwtv7UsK6mZO0SGfMMjHZPOdE+50heJ
Hnxupv2oTIexuNLvDE+/OZisL0c7KTVwbDM8ROQdHwf/9qJPocfdrWR8zPJG
a84bIlBBzACvoY6YkqU+31DNYtCU8bC3ldisswz4K48ppGFuU1hDg9nUMBuX
+iCkz34xBSme0WU16Y+8dhm89hi9duBZ5H5anPnin1T7kanXerNctqcVuadW
1ZWwswoiT02rfa3gzURvCwFq7uspOW7rFDJT6RoYpCP/E5Ypkb0GjSLMm35Z
FFHx5+Br8IeUHigeHLy/WBjqPMKgXW9Nq27Xht4N3gpZOWw+Yk7vOZVhoiO3
tRBYOKFZunezya7ju98UdsEcdcsU89CMBx19H/kvEyjPXXh2eKz4Yc7z2lJ2
E0fm/bDfkG7AfSgdHK0H3USDgiMkU9nuyfwxBIUV58yUfD3306WKuoS91dLs
mxQ8eR2upCXLeIfz9bVBAOzwtzaFRRu3nL9kUnH726YyNlOZlFizkPOUrkv8
xCp6VgCCXi6gLhSX1gVAMhX9AGG2wXtbjuMirAPMCKXZ1jX0XVjdfSqpRRQX
qwaqJ8NbFZwybNfYfW2w4ZMv90FsnHp7CHZF6r3h2Pxp+OdldkWRlsLhBq6s
7T67Ih7Np1G/idYGS+KKKudhV/oCBdiDG2KEMK9KwOq60btax54iA5VSyCWi
wP8AB23CryOcMEbcNIRdg33T++5jH/Y1cxwEpdEHCEtGGEniaBnSVFNCbpPL
qNaedLU4eJLr8Ffmh9kGt7UkL8J7IhlHeJb41ZTsZkrygCkjN0iCI2dCI+9z
DX0PmVz+wx9CFp94qlPE1qZYHNdJZR2H/YFEUmnv8uqgbbOXiPyHUcJDORoe
nMMdcHAy7w/PeT3N5GpLubqQi0z04JRjHvOKvE0JY19R63g9Ld1uEKIj2AEY
oq9/l8C+dWB4JslmLQ4zIs1kVCYwVAU93StU1bB1yEdwrmFgWYuwKYRFQNxF
vu5NTUnNcbFn6l2NQECx/SCLx8ortC0Wym8JAbdMOXe3ZDv7VNfky/1gfyjk
bT88/cFoJMj8aj8S38GjT77WV6ZIuuAeyUC1uyUiHxg0PPrwHc1IJHWoU9xp
Dl9gZ6o5Mv2nxUZnW6PbBg62u20kJ97HBdkvJ2fcH46dg/eBa0ZcRwpZxAxD
fyNDVw8rh07/Izh1tZk2loi88ueStRppVNMWQoCjUedx2mJEEdETLO05n7Im
LD7I7F7q1X6UP3gyDiuf+3YWTEHu2xlZLybhOKTdGpx4sRfFIve2DNmohB6q
sSQ4Q/gZZlX0XlCZlFnr6+PG2UNBQPtgFHITTdY5Qnoo6Z4yCyACgnIRKonD
mO5tTvxIaargY8iMshAy3ejPOgNO37zqaupEawN1sbgnl0M36ikw2hz6u/P4
Um7/VuCNbG4ad7Bj0gVid4kJ/7qS/IfMyx4Ykz7mpbuTdJGXtznNhTx1UQ+I
ffLcnP2KctJYcIq9wkFPKPlu6K84ofZdNJEarC2iQWXNVJ6rTJnUJ2nlLjT6
H2AbOwjSYad/by3Dy60E8CZRpRRklGGUcdEGNJU3WloKp7olntEnadkUIByo
UsSe5qjsL4tJQxd8WqAUb3BCjemcETPkBBtyAhmYZQYhmSLiKPI2gRAe67Pe
zcF24hjanlaBq+rD9VDPdEwRitYN4WZAFq/UA1lan8sDErS+cdj25nC7kQdZ
aYw52jkGX4WJCPs5YG19LDXpOifDvBR9N7QwHg01NLtpFMT3ChhyFAJ5xO8u
k0sqye/wvSygZdwYmPloLAwa1YK8djA58j9KGXG88N6md/2P+pgO1PJDrIi/
GLSiLoeRx5VQcPovijpDRFf9l9YqYFXNucPJKcSiZu89yCL1EXbGmKeGuHck
Qk8ketaQ+IGN++gnNDLBZ/DnYM1wDNPtKHAWvo2Erm7/lJdsyPpJH00vkvzw
hB2yd+lEj6mSGgIDsMlxkHUf55rcf2iXE5hK7XI3fCUaMPop+4x+h2Husl5O
xsbGp8U7fPun3Pth7DjcacPdhZ1wvAY93f4KjNvVBJxCHyEJPaqmthtqTS64
2o9EKZTxWqAJqbMseaOvzDctUGyQeZF3sGjkgJrOeSiv+ZWo/bGKzBWSGLbE
x0DgkXCyY/KZLslnuyaf7Y6vSWe64DuaoveBNjALeHNcWhN8Zysaw8PtOOd7
rmfyLcqbErjrsoKSB/5H6CPCr+sirhvDrzLw9j+I7Zr7ZRFZc28PSRQCVf+V
daXWStKVtwMKPetlhSiF0qsdGACzy9ZWsZRY/sxSgh+4Lzgrh67s8WHdsAg4
KUJDQRJpZ8WQOUMb7YeR5xjgyY7UqbnSN+XawOSrA9Ku9YdbZ7R5pD1JL7c0
CV3fCKaMbUElJyG8lyQ0nlnBZ2EVv5UsXFP15iRRLqmPx+gd55F4MOAYn3XC
a32KC8UoEaRlB8Ky6TP9cfrYrI+y1wddRJys+zAfzg4LG7mrObwJQeYi54ft
9FJDG1LLGIadrOBjWGpGxiHsms2FmowbLPvDTL3nelI0RN7XJ7w1pLtJ9JJk
1ItSvD7ZpE/gQGKGDw4+/bjXDlhvZdCQpWK1EQa8Jf2FhTa11yy/dPZjUs9K
zetxvEXC4NttrWH6sPKPuzGKftK70PN+hV/1+4W18f6Fnvaxxnee9CDazb6j
5b12VCS81fKH98FfuV+g9P3Xrzi8XjMrk9twq6bvydpLQW0k7Jox+hEPixCH
Ui87yw8Li6yKgIrYZ+aw60a/4zitmS+mIPbAbkeOowYq2YoaTmnUAlVfJYf9
ZSQCD5J54u8Sbb6iRuBq6r7Bp4Suqx9qWzfovzr+y+oK4WFllfeJFthv1AXo
bQ3zla8ZZKFI5MiQ00ewc6OL4m1JObuuHuFnFF/gQch5O133eQnDCdc1Zrc1
MEQ6x3k48uxZXOmTcKxj9I5WSIEFO6HxhCtIPElaJpdWMz4w+OJAO2dc75vx
bJy232A9kI9H3mWLHHmBEHSQHzj6EQGNeOKBx1kVdFpCdO4tG3wkhBy+y2ur
EacPf/36ysZaSYhSU3ho4c+y02A9sNPYCOYt9M94PFasx1YCVwSSaswglyzn
neXSWrSxr5hQI+n4sij94fCEs90QIyES+DL2Tw7zduYegI+DQTtZUzXELZFg
IirbV5GZpmbNZK4KOw0HXLk8p1HFEFT7LaoRXqDEROa0CYoVB4YF4T1HQf+t
iLMJP4VnypGo5XWUxis+A7w/ItLo3S14wWrtbhG5sxnOEWx16JbGoVua4meE
rKApLqQ8sXva0gYKLxknL2S1Ea7okX+FXzVGOpgT3rGcm/LZmPTenPDaHMOM
nh0l9zVklL1rE3+6W8Tu1jBoXrPKuwgbP7NOEUsiC1NnKrHekZAYZ0QRxyll
6ic9fxICVuLU3LpKK5aq5TIu8VsBVbXwG9dm434raWewQ3jtbIH7VXrlFO/m
AKxG1U7hiX9ISkxF+MkyQTazElwwHHewbDCKKV/T+puMwwOINlcIbTz3vBRn
9rOSPrKxBUMXdErvvUPvOBtxIHLtuP1tEOb5LKpKp0wGXdaZX/enlLbMwRWm
Es2YYtIcrxm6trEAztUMwgRyBXgLUTByDc4giDgOq3M5nKNXUl+GHJM+jUku
jGriBzJXe26Dm06+1i9qXysEmTDR8MWqgHa7nVarZF7fSCNSYC7fzIphWCs2
QO+JnhrMLNIHUfEoilTCeWJJxflMjuuJJfGdL2OLfxoJC/D7m4G/EHDb3VKp
tikHREsoFoA1wNHFOOq4gFw6ClGTcW1A2hMeH5PHVkPgSVPkLVotmQUgRijV
Ky/Vw4T7jXtjjrzH8qPPfuPnBVgQuKTEox1DNzTQuMhGa1wrBSSximBTsXIp
uXnsNI8pZTwUk8A8jjxQWGROZaG3JYQVD12p0RHZblNIvZuUzmjHlFSE4j3A
I/s4pPDXsUVENFZT4FJj70gEcp6OpxTam6n4iqQg034EUlrkOExMtjcPW9MI
n9lLLMyXAj7/0UULrBnlblfVpSrQkQ7pF/ukOwyV8u9/1HoLOsUIAQYt+gGS
PkPUw7zIB+bwu8JPftrgt1/nuUn/eQ7+KBaWQw3bm/qtqFPAbvRBpDQch/72
dcQfCEFdprJORQT+7hbw+DBlCC9ZlvHSdpoCnxv1USwCG1OEZZ2amByrxwNC
lBh01uC+AbYahwIJjgBCSmIb43iq+RHlKxVbQgFeV0AL7O4hNjvbgJvwBqdF
yFIu+JBiXv+WD1pG7Bkb00SqDOZwh+saZPH51OLlEHXAoFH0al51/wU1EYLi
pONeglY3oOiVYHXCNjSVrxSdDF7biAS2axrhYakxH9o90p63jT/SEU8n9daA
nEcjsx3nIq80+R9TNLYIgFmizCBQmVYdAapMXnBaNuAQC1Yvx6bY2cQe7xS6
iVyv+OSKTPUjhXI04XLED2o4QinBKX1VEifaaGLWOPuKSVt9R3TfRICVYiKF
adNIdl1cbQ8KFy7E/dYJWFab/dalHOGH/WcwNr8qM8oZ1JWgKNg/5V0mllGw
E14idM44TdhNkdRQmvBgG8FpD8KZohdz30DZPimV0ICEXTeHXGHNVgj6sh3n
Zz0YTjHKQ50QKOJ+RaWlJMJIxyG/M6pUn1ljZi7p828lv6V18BRi97VDPEm2
rucTDF+XGfMxDCQizgqGySICxJgjsJB8nBvVcXQmUwb+LwGoyIKDzhmdV6U/
HBl7qiMMqTSe/lQyLjAyip3segurq/kTUgU8MA5CbAIj5jiMo8Ss58ys6L8Q
+UhthDThGxoimsWGQcgX9F8tv8VVvOeWd/+3jFKfUYGNcGpZ2ksI/YgZNJ+g
yEYXd51czmdRzcB1DaQn2DX51sDsJxNwiBDA6wOwi66LSsUrjmfGfzTFvTfF
vCQMPuQcIgG92/rc15MpUnCqK7wSTLQHbmq8VrJglNtNK3Mxpeqp8Ue9yVfm
FaLFUnjE6lBgb/wsNcJ09e/iipyHKcMQJXtnDRP9rAd5dXgvPflXXgrBr2LY
wzuQvWeVcKwhYTnVRarHA7HJ8fhgdZPP96KSOLKAbc2D1lB0jH7zn7IqwaT0
p8Rm2K6cYBUWREU/JVjHbik3qYSV836m3t2Wg+eBJ1nIwipF2LGUhHgVGyPg
mNF3Fzknvy7JeTUhw34YvSeMp2hgYf8r9mNVV3QZW1JJAjGnW1VfISKoiPqI
iMofSGBEZUg39EoHJ1U6XCKCIzKCjNDgdCJvm/FQPi1Mu8uaMInW2XQogROK
VbonHS6CFpqyiPqj0yTdJbxgPbYRrdmt1qoiIQRWw34XGaByP+H6ukt/c7rJ
dZXypAU2DU7Be0YlxdoBt+K3rFaA6AySBA9fV6qrLr4ZsLye4k9Djq/0+GB/
8ETi9rePO9ZJKSLpXozP/rZSQQdhsgzJ34zpfqas0DzVkNKF8q7TvGjQcBJD
ziNc1H+h9DAecezeVkp7iFNgWOoRf2DLwTQVJAuMWAYUUvJtQqr/G3aaCBRy
OowS9qOKqMETylQN1gxagcAiPJHaJ2oDw1JxA08rj6tAQ0EuWR8lgjOh5M+l
jM9jiirlejI2T6+gtO1gFrgIhzsknu+JfAd+UPduNhIKvdtaavkhI3DRSHWo
4HB3WPKFniwyb26qBKcUYaMQtms2Wamf4PucOF5SK3hjU00JXcXYHJzZYQq6
oOZqOW9IU5Yu8Zj8x+kD40/4ED3nbfUxxA1GPcD+172fAdeJs4/sG/sE1h5n
XI2k2bWxIjtfa0sh6LO4LQVJWKFXfa2VYD1ztAXU5SRIe39bAuDP90q9OiDl
2qDEqwMTLvRG9h1HrvvmIZs4qo9cA6cbARtiuTf9rQsUw1UsrdixYNA4lydd
2pidLEiKjsNYcmi4rTX47WWYEXaNzjHCjukMthZiEt895NJ5PzPb4a+kC2Q7
hJ+FX4YF+MScXWuR4wQVhIUsrnYvILe3fDeY0slKYgkGUAgcysO05qsGl5ar
rMskSgYrFOUXkeKF33k3EK62MNIHXC/7iE6xTaEChSxsYDLgLa0he6MpPhu2
R+zRDtQ3Odwhel87WAxYJ4QNvotrKbVQkjSKHAkFpkf/4AoTa1bNd3GNQNsG
JATY3x5OLe2WTdbTcVgfncsqhuhIgmD2g08R2e5/GCuj99ik+7pU93E2Nkzm
/aEp1/thVRW6VeTLRVl4Yhly0vLGydSBJ6UYmWCBFfe4YtcnYa8wKhAyh9SS
A48Z2GwmosMVLDyNQVpuFH8AgXTgaZPL+uxnE6kRubcVp/X/rchsffAvBDp2
4aZSAynwmGqO+KKoijMXaCoQhRYWd9pb2TOGFxjMkELwuWxMz6xM4ZgtTfEJ
VUdA/2pygeYUEyicyn/ohrBocBBUE1hQGbkPJ46XVcPlt6S63+JqcB9UGVtQ
TYHM/RZRChafEwYtfEszqa4zqM5w+Mv0dnqux0YmXBG3OAaV5sEOFLJsQ6TR
iKWIVFhoRmhxr0zhNw1+x42uy9lMvDEg/nBbGHNqHItS/Ld8rTEKQw//oXAE
C6bQOO5TS3nMKodkmT1H0RlEUobvM7QTjlAlkitm8H/UYwuknb6M1PSmVRcp
n1SKblEFY04iZa6m8wqur8LWTlShrJuSW8VREm6N9klnurGldX94xsMx2HKZ
j8Yhr0TwkHK9PywSHgR+DMcWjsNtGhVPPo/6U7RyCilmZhIUDJf+xdQyOOBs
oTJi6ZJxYwDb06JuQNXgSFYwNH4GJJg0ZWaD8TsnQw3fDQYT/mky/p/R8H80
aKYcVtKyg0lJFHSaI6gIZg62C1pRG5Yci0BShZ4aqbJUI5ndcxyY3C+FlEaP
qC1UDl5ZJ3RLY1jjxPO9U9kBH4sU2/B5Ca3315WGT0v1b+fmPJ2ceucvMlIe
7Ri+o0XI6npqLAgLjhukKqVw0WOvPuvJHO0DYahFv00qQVbk5bWUdB3bHHeH
kQTm00KT61qz1xY2On12mXHhtetafF/38h/8TNL5bgiPiTFbUANmAU9TSSQo
VLbqE91uR1A67ksTH2d4T1ta4DuwZ5RErxJC4rg3dtTcyjA1nrPLYmtxGHx6
BSUaBW9IrckRJA2mWKpE1Pn7ipvqG7mvS7GkM68iThMMCFOeteRQxaMPWF0f
AZLfMlL3Y99yt4u6gdpv2u4aV0LGAcqqU+m7mAJY4RubxO1uS3HnC70z7AZh
P+S+m6b7sohaA+4bsSyE/rrZ6p2WwchzDN/hL6RLqZd6x53oHH2AYKrgNdSL
gTVzn1HR9R+yczO2gSmbxc9JCrVtzWKPt0+72hcZBIyh3nMj8/2Iu0rSi0OO
Us0QCCU3m+y3bPLtIOXMCmCfK+yG2XsPHLo0N8lKIbl/aRxb7G02UntZcvhR
XIxifaf3bM0JFPhQPKm7HdgEVISQcBMqiobh9ZhR3nshtZnIx3WILEAZdgOI
zSu4JpRUNo1RCn4Y1mw+IzSsnuJPQDbhs7AKqwpzqyAFozIpudSq8jtItVbW
xS5i7+NI25TLPdUcmSAW9tOBxmmcFYqXG9aMlz7MIOEZYczE3rMnlf1uliQL
nSJ2NA36D5u/qkJEKwujLgKkKUBfAXveb0EVYnFXq0JfQyo1b2isiMRhbBVz
C4cOhhf5MFjJOrBsooonrK2JkJbSQ8daIZBT4lyaWfu7mFoc/sUJsFqiTC1i
Xs7iPR1HUbf6i4gEIYZUuo2eoiKtinJYEERTSnSMjFtHpP+7k9I8iGoCFlVj
SDa5NGzmh79+h60QeLnSGmasQiGz8SXwMwq9gKOaz+80kQR9vnsozBfzlOLj
OSEmwj8yJACjNTOKNdOisp+mRCknp4vibGP4dYPrhkyHscgmQtc19JpXDR/j
3VBsMxYhmZd116S6yWlgU0gYVkvA8LIctK5h7J7WsWe6SFo9SdJqIkMYKYVQ
SJrNU/9jeT574dMpvWpPjuiEg+2p9Dq/qsvkkvAFFMDqrcQoLR92ph7lcwK3
rDj5OLaIx5QyJMVdWVcLdy/0QBySaT8Kvj7n9TS2oV9Nz342mQ7CbhDRFCe6
xOxpKeXH6jBE+KiSY9JU2gtNtDopYtBErYA4BCt1d1pfgPPj2mgY9j9xOCKo
EQj7s6Yh6yrrSZ8SbNswcFV9kUSv7jWblBGKwN95VFG8Az48N5IIEWoJLMml
iRGizCgSHzhcnKNFVallQDVearXgfdSZYj12SjlVnlUKTZTIVGprMysomeCA
FdIG2tSU7afDHVLO9Ei70i/tzqCshyOwOLmvsDjTsT4Mxh6Phh1LvzWQoNCz
3ROPaYOravtRLEDaWzTRM8qzbDizggCMawSJNYs51iFVEUK+n5Hrvp5UaeF3
qG6W6SPC5cnCCaP2m1gzU67BmKnTx7PdnPyVRQDfQ8ggMu1HwLNTnXYVW06u
E0s4SQ5SoOIHe2XfhU/EvqMlx7o70d3YdyGsV6nzYFdQn1SYuinyMqM8NZsk
gIza3RqxbuqlngUhh3IBSumGyy43JRy2bOvAhpOEf1FNRAj4viJfZfCDpAzZ
2b9UbVaigQJ+aIVPjo2X82xMlvMytjKDzpmjH6oOCG6T5BL6cIMu9MdYSrw2
SWT03pz7cT7v/XwPPCmG3/O4M1lYHl9aoR8ZBc2ohJA7YBkcXD0JCGkuKFB4
pjsvMvV1iNrXCp4diTB+UlTDimN3vbHh1lUaiOqCd3jWy0oJ+6o8VEk5F8Rd
SiJHI47Lz0OVMBDOPkwZDNqnUYzukA5rQnJStqV82LRybrO4kiTPXMogFl+V
ehpuAc4dYQD+EDOvgb8o2S/1qRS8PF8wrhRWO2BZzchNDIQoGHd3cO6LichY
GZ/AbkQXWLM4li8Y9tOCqeHQ/BzTXFBAyzNm5eljjOkuJDx024yIEc8rYlNT
n4W1iacayXjmZR+Nmfx5H0vKJg4phHt0mVhCUZ9hYdUnSXUg9Ijps99eU9gF
U7SDIfY1HzTJx6TfEe1gDD1v9N1hcFrCcder/WHSkePQoE0s4Tji95cDremg
ZSerno7K/qj0Ouz3L+OKEh48h60WpKtRuwkFx/NFcpF4sSdiNjxuqTu1it7Z
XOmUKS1CjjkIUzTuQjFFK2joDan+Eckj4ZnCiXE0aUghFUe5TSa5DYWB/mO6
QbjR7haR+1rDDZFc6HgnXkcpghm5tyWp3kTeHRkBVd7+KY0H6jymiKreU2o8
n4WVR2x8CdU/opr5dHF5s1nVUfSqimcVJx3f0Uh1xKwV5EpsOSEwm1/ZV9Il
HORQ24Z03/nFagQASRe7Iy0iy/TNgak3+iOphC1C3BJ/khruyExx8Imh2tA4
SHiqEaho9eF5VbxFxg521U8or9mLEaZueM+C1qHRZx8zzbiXHP/PDTcZ4zVk
uHSakGnitd5IcLgpJ8ic7MT94H+UOpVPxsDaCAKQ4ZnXtHKqwfdJlElFtVPr
qlDerrtFfhGSjAfU/BpkhVP5VeoAnPOSABLrkB8wtKDwx8kuKj1XgBbV7KN0
MuzevErC410Hbih0fRM2Ltc1hm+i3ADs+bxKtGb551qFc6pLSM6KrU2xdMiU
s+w1Llaz30HGnHEv2XFL8zII9YqBo2RSN0tyMsdpU7EGt1VZb/9NsbPBZ4Ml
hzVDwKDoklwnIQumMYHl9F1cA/8rYmvLqAPkkkq92g+ZTqYg4nA2kdml2Q1M
vEBML9w6Ho0XxcpLwjIo3KNQcNMXKIlAogt6aNGaUtFVIs4qR8D2Y9sXO20u
nDWdKR8HxRwrFChu46TTI6uOw0CSfpOMbuivqjpXsLz0HeO0kovjiCLvEDnY
FBLRHPogh05aYce+4492PwGZI/9AJIO/GGrLadOkAibhj7MJ+wk4qfRojFm+
RLWxJKsvsGYmU54yYgVmzWTU0+LpovWpzsaIm0aPTTlPJ5JSdXMzeCvcLAmp
Bv/6QpTjVOAqISLVErGFGCkJYw+OSfb9oVnyfFmribhJPcpkF3O6vzEzSIPo
w4MTpf+KR8B3r+HbKji45OsDYw91xEkkcHfcn2+HFHra10LNvyvBoDv5BboX
vaxf2VgiZEWUxarR7PLYeziG8Jhh20guh4cLu4p4KXh1Lf9l9LPYlnAiSotQ
mTLYK02/o5VGElJgze53tnpMv2+pZHGcRCCPlnNZXfH4IjZ0oUfK9f5UvXQY
lfF4HIcQH42BDU+5Mwi2IvEse5E4TQjY4KoY5Ewv5zZZk41TJQuVUxRE+Mod
K2SUghMoa0aXN6+6UsBkAWe+iOvNxU3xImB7bhVldqS8ozRc6gTY1g7Op9qL
4mRum1ihpmRR7lhHWt3DHXDSYXgjd7UQrQSmLdQKWV0X54I51+Iakn9hYwtB
AQKY5TUJpN/YGNYsaj+hVunX+iE8y34zzei+jgMFEXeZTGX4mEl2GqcnbS+5
Ab8bsgzGRL2M7PHRJ7wzhd8kbe/XZbBmKVd7aarli2vilmn5pfVAmzbs9w+D
fn0zsJCoFFkWKHtK0lSoQFTdWZNlLMsQd3YlX6bttULI/0A2G8SoBTVtKf4U
h2PymlmVcKYV7E8Rm7GrJYIcXGRZ39kCmwfOKIBqVlVYUphCQStXlaVOlvBv
QTU5dMTDpF7rnfpYa4XoAyheaYp9kZf0WXXYaceS3YyJXw2xL8lgEHI613uP
/vMc7parfROOKCRtHRYrxJrxgpOaRcVq6vtsZ/ZBTbFbNtlPxuW++1f3ZQEZ
xnA5zkMixoKnTI/Cf8HdYPUY3A4tzDSqh4USqdFMRz76EZv/ueAGNaG0vwnA
ptTX/GrqHNERbKLwGU4Qp7fm09LC4lGWbtgvghDTZFWVecwPbzidgf+FS8kX
agXwrpb3umhnTWGD/yd46MAz/kxGS1S7P2AhR0sKkDYqPGMBPITJJkVbdKFC
nJXz00zod+MPXjV5bcolVCM3Spf42RB2hbS6j8ZSLHIzxxA8JrKjyoS3r7Uy
aILX/e3LWMHPS4Ip4JBu8Be5z8eqqWeklqQEJN0KdVfJ2WWIIVOlkN5zFJoM
rlcpUv9lbprDqMSzvSK2NsftqPAM+9ZBbI6qazEZbMOBDjwatQJKjhNhMJXT
pyNEYSKAD6MJ4M5lto4dDpuPkFhi3R+EWgXQ64IVLlDogDV72kMz12LKiOFH
KoRTz2LduZ5wkexNv5tt+Lrc5LmJWYbPLvKJeWxEoJLzfjZcZ9qNQRT23ctp
EWwJ2qV/OTKgGTQB8yuG/IJW+P/Td1OUmGTFXFSDSRBCiFUUx2TxZFVdfB5p
t9UKXFYzYAnsDxvu7LmL9ofvippszAkNguLcU4pXSBIjd7QM394qbFtLnBSc
d8KopALDXrMt0Uf4RXxgmsQVdVTyJUgGGjqO82xoBGuGcC7+SOfksxQ1Fo7E
mXq39YbA40TqSiXcmK1pU5KwV5fEejhyrgxfsiNGkejSSM7bGRSIucjYLGIT
B51gPfi8VHpONvKiNGgiJw3v9j7/0kTYf5JN4QaYWk6JzOJQMzaDMd/MmaO4
/W0YCef3cRSM0G9RLSr04YHub5NwrCOeVPKF7knnu3BE9xiDVUSqyqDhwSm9
0W+qPC65FeJttqRF7JhcUjcJU9FYhgKPEIkR9SAv7jXlUZI+Eqgc+8IQedcQ
csbgvzvb1Tb35d/Jtwk5Q5oZspaEdbCQbv/wEnwXxaP9VtQJ3dIUHgcxcNqd
QTlPx1Mv230N0hmyWPvuZQn024qc11PS7w5BxorTR0WkuVWQrStUqupwaZFA
e/Z/kaoXwLm17T2qmPsEpngKfUGI7O4WsQfZ4xBhoHYxO1uGriOJE6y68/hS
CPyofN2rEOwkUhgCfduTKOyucOkobjc70TK4JRdChZvN8zkrmpG2QmG68ELB
Ia63ZsfHviuNIadNx/3pI/h/PhoBl2bYE2tEeLnvofxZKi+YKZZhyQ+pL6ib
MUIzfGep1qRHLkBcUGYQFz/oNE5l+sPhqoFOIe/x/x9VVwFd1dV0SajxtaVQ
KKWFYi3FikNxd03x4i3uXijuVrS4uwQPIbgFCRIsRIm7ENenfN/6956578Hf
dRcrpOHlvXvPmbNnZs/eX4mL90cOXhZPSawoSoCOLI3VHuOcoxTlcNOL+bag
jWQCJKkaXqjNEmsxxxmK95Z4CkmJlRsdFsL3Wf3+zr1JDYekjY2oRzGyNA4C
3HDceWOEra6L04uKApK/GgxbfS4Isz59AHXE+HtwcbECL0m1FplnfCpNRm2j
IBRflckjrTDrecFQ+atBt/aQ4R38mIpSOseRolfXAaQB2s8RDTRuXtxehOu4
89bkq7a3N+1JV+0Jnu+iT1Lx9eVier5ccNMJd6a6M34U4GGAdsXhaoXJBuUA
4VoMNmoXWmJl32oqU2lyohCUFlXBs0A4Angg+3EVolNNnOycrZtPOUSSChh5
KtAtd4ZknUIuYn1v9o/hWKtzq0bNr44fZvV4oXHpvCGv+VWAN9iJ0GtuVeOa
97MqLkYKHQvLLH51PR1LTN7VXDlX2V59EZpEuXcTzcETrpJ1lun3LlcU1YjJ
A6ixk3zfGnuRfLOAlfk+k7M8+0kjtRlADuIt3j8PI/pikyqg6aEKbmPtGRGM
X7Pgj+jEhH0AQ9mrodJvHf29UaifRUUUxHC+1bV1NZqx4EOS/NcvEYimlhep
XrYJyJs62TnjTLdsD7fM891xFuMRI61DmkBuzDzRxhxF5R9i6X7/edzf0PHm
4OfUH/BQktZTZTrHvSsDjs8kq98iVolD99kij7O9HneWmU70MQ6NBq01v5iD
tCXvAueJ4rc0QbzF00FKSy7cH6VxcZ5oIsk2kUtrsTe9r3Uuvd4GWR5Osb5c
QledsF2WiP3UlQ3ZafFfy9Pz9h85Z3vgPcetqRf2V2WqHzu6w0jlnCvcWN6O
Yaj7PT5TZ+HAMWU4PbS4Zvy6BknbmyIw4qEACma4d8s40untrhasA4iI03O2
z4oiTiLfpxgFJek4VXqkhsvh6iK3TjEKg1SvKv2iTcFhec7RV30/53hA2tOq
xuneUPmlDGh4vsDAzPVm/RS9vA7WGMuzHr2xm2hCFLyJqD757rvMAGp0W5JF
+ZxKREg4VY9IihtZOEPteRGkcyBfCFyX5z0WeT0QLJYxafP9P78ryS+1jlu9
n9Z5LOR2PNboxdVogLK/NVKt/BsD831nWQPW2COOAnVb059b8oKNLo8lSW2J
KKuYG0bdm8RrpshjQDg5t2UG4d9GWEL4jbxvnT5Goo1Qpp36w45O/WGZXDtZ
V7NCPh2AWwosSw9aC+wsSUmsUJt4hLI7arPehhWY90zdhgbiPdOYYVMlVig8
2LsIy5Iyhwg0wvLLvrZZZznAK2YoG7k+k67xdmUH2fOirPkxtryYdzmRFKlO
ukVw67/a9HBixnm3FLEMwP4KmcJ98WIoFbG0A/7Y6IB/4azEahkWoUz8iytw
ohBBbFmN2LW1ERWZLe5qnrS7BS5Wg3c2S9zGhBFHfPTyXzSsqTlF8Azu65DJ
FZEmaGcBf1XwJlFOkBtg2LyfNZThtyBYRS6ogT/DFlUhPV4ZpEtq8K8cgqgm
f2WIYKYpA0FalOYR5t4ZKWfBnT+pLfZ6hfXNdtYQYj3sCdco4Ztyi9PfWFfh
R+xB27ArAWNIZj7VFcADh6A6Sggt5AdDJHzw1066i94oWgz3Nr42nu+AonoE
8KaNKuUvUJY0FYRu8WBFOMKdx/vUqjV/eHjJ15PKsvO7UjO4Nljk2Zf659wY
nnNnJFLm/OucXqTD1wGlSCENrPB63LfPhhaTEYzPNJBicdJlEpBmWrnoBewI
0AzxlHjWPxin891UpQvZTIXbkM324E00lHk6iw5il/pkHW2HuBGzihUz/cjK
XfT7oyQf/ZTyqi3JEcuTDnYuW2mb6LcVfYoDsDHnLJEnLKG7scxYfrwxNMO9
S/I26lwFTCmHuwfgit2q0cy9nqEgfU4M7JAkysygZDTjGDcA0WWFt8481R1H
DO5G3u2ROddHZHkNQhqCu0Q+wBI26Ti73YPGuGdFnw0RjMPalaiLu6OC0weh
sNotbSlPZbYdFT5Sl6VdP3LGVmYYXRzTQ+8Jq+ck4UKYfdCTcv3ITQAAZPaW
jrc5Z90Kbo2wv/hbMRLl2jKe2/PD3pkT7GbKg9utGeKFSrY2vkm1Q0FKnDJ7
PCvHs0/KAW5DrH/cZwB+/CLPli7nmn1AMOv0ETDPy2FfU4dkvmMu9WTnPNx/
qikup2d3nCcHAw0vaQoUKzyj23JeJIvGidj7Z+yBa/PuTcKtwxMBYH41mtZ1
eH0AWmSXiP/kh0t4VzcWh8qTmgRpLbGQkoq1Y/ik7+dOkyAfN7LZme93oBi4
svTP/X9spkW5K60dGqpDiilzict+uwHJ8r0nkN4QuoNZw9v7HHQ1xQnXPdts
ybZYsnWqgrLYqQ+YcwVuKHgwKf2MG24LJf7+qhAw4TsdtHRMJ33m4+D/sDo9
+Gtl5+rkO6I6co2YdXRjT5Y5u4xjnTNOu6Wd75V+oTfiJHZi+olOQEeAN4lb
yE8LX1pN7SaRbSnHINDRRNCGAuv5jn4BAxp7shKsllaXsZ3aCFbRK2sS+K2q
Ixe+qIU3z2i5rAaWPVKwmBWcvAbsoVAMAtrWJkg5Kct/tkee1wDadz6ZaX+5
EM/0XdBm+5tt9rDt2M7vAtdzEPuR+Hh69st074J/Ref6tXURh4mCplXwn2hY
HjDZpM7h+8EHPBTJFr8SgycjPX8++Cu1cKKC3/gywZMqKL2f1P0ljGbiM9hQ
GcuUNJ/AjiQy7pStlB/Mu9Cz4PoA68MxNIZ+Psf8dKbl0eQChLXLvwGkEaFt
aBC5sArh2Z8l6WLf93NFiQ/d5Awa9NXzESXJUiCpuy6yVPp1XuqHwJj/aFrB
i7/zXy0yvVpC0WPfv/N8plKpxqNP6okOyTua0hNn3s/4vK9Gfv9sSElh9BV7
ObwYHlbYzJ+jlyAFbqSMvoKbg/KfzbQFrbSF76GySqKXPek6jVbjLr6LPm4P
24mNRhf4S70zDrdBnkgFvD9Ly0A3h8Vw4p8Ry92zDYwi1c2OrBHhNyKlxVKJ
W/ZLwtZGWYdoAo7fZX40wfpituXlAtrLPp5GvRoPt5zDbZM3NsCJ7D+KZK0r
HQrjpY7WJLd5q7gbbP6eMjjrVc//GxHGwRffiTZO2cIS01x3Viy8u7ITmxHL
6QyRU7H/VKNC58W48GYX+vlS7WrS9yHzf47+pzbWP+5txpWB2Y9mmALXm8OO
mOOumlN9TVlB1rxIsynOED83xZnyI/FNitTFeBWE7MSdz7wy8O3hVjEbagfP
+fH5iFJYRbeV09iIM+NIddUp4GrbQqIx9ZXfmO+R5ovjXuP0Y21zL/bIujde
LUhkyv4eFXvEBssqTlX0PhCHtf9mBf4v5Z4t2uNd8AaLz4ycC71StjeJWlQV
px72uFMtkBpEVQ11yp0/GmIdBzWg1XMBrLrQotDltoVUHfGhm3F66qWnOb6J
QIdwd6sD6wmXWrnqeK8ThOvRcI0I/NMXv3/tP/ZbMfOtS9+Q4+1yPX+jHarf
Ig1ltrSH1FQkFYGGm+zZ2fNxWe20yWZtMD8MP2OLOcmVdmtE1onOb/9tDPga
PK0s1gM2oA5DOaOZr4MHywrwBISaSjidaUUEuLuzec6RDkg3Cjx6ma8NfPdw
rPXRBNvTSTafsRbvP62AwVhsJzuTpvhvI6TDYYuqBc+uxLr9hLIAFTR4HVn6
5Qj+qaoIwRNZAH8zXRgm83/ScR4krRymXtuQNICNDWlotbkJ1SE2Nkze0DBx
XX2EBZxWOroYvaIusgCtwiHnjV3XIF4Ht3c3Tz3YNtW9c9qFHulX+mbcGp55
d2z2/cm87o3PvDUy8/rg1Etuqac7vz3UBhEe/wqxGsAMERUIQd4zRwXZ23X0
0Z46opmzHSxQ9iuDVDDYcKMLGF06aHw5fC4c6CTtL2RLCGFZo5nv74azlRaj
yF051DbLo1f23ZF5z2ab/Zab/dZZgv41B200+61EvoxkMMurf+Zxuhfh8wI0
kmkwqDjpqQ7dbJrruVEKFa+MgyPSiaaOts092zXfqzcig8n7D9O9kfl3hhVc
H5jv2Sv3dGcEDdyo+DW1kfIAOfuPKK1xW/tBFFhQOZQVNUWBh+o3Zu/RBS+X
4u0Bk5jjLpuSvQkPUqgnSQpW1CkZQ6bbDlucO5qSvDe+AnYl9gJOZ2G8G9Qj
bGEc+iyX/f7Fq9HfBs6qgOOPA6dHWmSe75Fz6w+gR9Pr5abADVRwCt5K+aBn
dNOgIcKelnhSAVPKPh1c9HpnShhh9wGV/Vuu8LrvXAzTvRIuq0qI+GoJfr2u
ZKHN37ls+d5F1Ndd91Zx3Vvd9UAtuoQjjLhreUfKbmeF7cm/NhZw0gJ7mdVR
ZJ0BI78LnqqKCg0yDrRCyDXfGmZ9NtMevMoWuZfu6ok3yZRIe4qLkybJt/nN
yP32oBWWx+NyvXplHGqPVR3+d5VXo0VIodPH55u5nqhX6FjNwhJDEFQLn6xb
+GKTj5DiIY/zG/YNHg3yFDXayDnVKfvmUFbIAzeIffwV2nZnUxvWao0126LN
1liNZpR0fvvAFOtpD9lAq+ULvQCEIhb8/HJUKfxetdujKmlV8aiqYGinUw1S
RFAPqT97Y1eP5tLn7ebKU7jfVzLH8TWyA1zK4cHi58HK1Vj4dpdCotvDZrEi
NNYTmrhIPaEQD4XBX/tP+l4Uw+rrVHXelYEAFZS5iNhvTrxMxQDKQqaKDbrF
Sd4jt0oqkBzqz40wpdwrCD9kerYgy3MAkBVCQcicimRViaSPhtknvQ2uFGXW
RpTE7w2eyYlURAka5RxtAwyWdW1o7sOpBc8X5r/eUBC6Jy9sjzl0tzlou+n1
OtOrZbmPpmbdGIIEP3l/SzYHl9UInfsjsBmjGZsgpV8M50wWQgQCqVGOm1xO
sR9CH3UkRCck8d8miduaMYHd1zz1AK6WpLvsb4EYhU2avLUZgg9+LO6fOrGr
WK+TQeyanGpcVpMtBqA1CR0kh+9slr63VdahdsA/2cfa5xzvwC8Ot8/c3yZz
b6u32xgkE9bUjV1WK2YJ9efDZv70ZgobiLg5Sj92tksM96teRR4Dm/X6XF3t
DPGQgcJs+YN8FT/5XCGTyyOJZjTTTBMfbU2dpA31yaoF4p1aUTBPQ7y3vHM9
xXlzJlJCJCP20D328AOW0F1kWfivBjjJvTUi54JbxoE2FONdUD1gUvnnw0rg
V7P02sGY6r3VyUW1hX2H02+FXniralFC/KCUns73yPJwy77Ym6M9p0RZaH8r
KqStrYc77z+ZNoI6Q4SVqQwTZJqct6UzuzHOn+M1wPpgvNl/BZVJotkt5YZN
86WsU+oT7FwmUxGHbIHrCh5Nwe9KPdCaqG8GheNUPVhn2M83ZUcA57gqkOOO
0Ut6QVWAz4zdNOaTot8UtrSCSQ19F3WIesuhO+yB5FDRNfhYR9UlfvZnCe+e
n9Ik9xcmj3T9+JYRbKW6fnxtWCGvoWmRiDiVc90l3l5HfqHViyPhJaJAxioC
FK6XW7h4NiVAUpEQYW4UMsa0+/wHC5jmF4bKQfP0492QAiPrAeilz1HoPnPk
ER0RpcBC6G4KT71cgkwq82LflINtsCzxthnK+he92r6wRxNqXe4XG7JdYp4O
oHikJhuCqjGlvn5kFa6qmbCdnYhMrz7598ZZ1UgihrxKtqrzImUYWRSQCuL4
10w/PBH8gD14Df1czrlhL0TM/Qmnrc9v/6Edp0Mz3GlTSKfC8kRoKpAOoKgl
RM0QGRaGldAet5FVTfyB7W8RBxC+dFHGtB7UK8BtdI41CWNWJv4kmgHiSu5c
H3tZdWJNj2hNzsJF0jWZ34mzW9OFI8oxMZvFjksaKxarLZceqQjd6U9tsaew
HgDPcNDjcKFS3wTqYD/5nSUgvGE1EXYqHhgqsmsMJXYxYR9t5xjgWuQUAHtU
pUvyoj9mzHkaevLZrTY9mZF/fShyN2wB6gEuqI5gRV1Hh7SL1GRI/NBopgoS
0vWrgZ9/u6lRkvT10g+3R+rKqv75nshxcGWc6YaXzTzaMX0/neKp8bW+vnAY
OKMdOo9tAuxiilHMq8b625JqyEYBirCnYtfXi91YL34zkRu+wF+BxKJXUxnM
IIT8/VPIrIqkglDAwWCrihcVDiDOISq0NiZ93Iqod7xTP0RnbciY/YPaZQ5W
Mxl3WL2OngUDGvLEoIksRsWtqecU3DY9nGh+LRojEYdIq4g5xwpzxAFW1wNW
msT0Ift019TdLYF4Aerw3tT0AUehl2gLX5EpFe+u1K2iUS+SxL9IuaRY9/am
ONYR1qiNtq8lzghhutZH2AdIAIZExAYk00KcTy+eaAjOfJ9TnPQAakdg4TH5
DVjLok3MBfbU0p6QiJvpjz8Z0BJvMP0J2231WwJ4hgAYv+XX8PnUGsIN9O7y
8fW2PLg9WxqH9QMx1QoYVTZ01s/aN+Sh4+GG/BowjEQI0SigVBQtMI5Sn+rV
YtW+w5qMFi9RJputafEGuLWpLLNLdZak2beEtbUlC9F/rYyLqGu6HK7N5iaC
1ZWWSnziOAyCLS6AFnotdStyu6Mra9qtDKEGVW+71tYV3xdVgWK4Y0j5sWzi
//k1ZVebjBNd6Ul0e7T5IYeMSG199reIz0zNu/Fntkf/1KNdErZRR4vW6sOK
33P75HJbhiwG4Z8KiUWUmmGJl0oVlq0QCm50YkWReFsehJYTdfIdZ58p8B/y
/xMuUyckK5ARLD+G5kq5EdRzTn1sjfcEgLG/Xphz809spYR1dUNnVsQqvdv1
Yw9V8KvmKqHMVRW51fV+t8Nb8KzD6+FJny85BjL2Ox3wAVCMWVpTqz1Y1UgE
SACYXA4b/NmQkpT97FlEVPI4nIVb5yU6sar+Rxgzo1wU5WUa4bBTNQYLQgpi
Po4AR49YtILzJJr9T6OZTadfbflSjYynsSyOziDKoWtLhT30iTzlHw8gUKQJ
uJtY6IoUBiIwkhqSbf5t5JiCHIFn9C54Hcco4i+QTJ75HC9Le+I0X3uKtxzN
BxhmH03PvdSXA0obG0Ysrh08s5LWoF4OK8kWIVul32p/QaMZ8mh8QBIYthJK
ceTwdNccj965N4ZS+/3BBOuDiZb7E7CMs68OzfHsk+lOrd23MsjJ6acFVUPm
/Bg0oyI5adJiCJpSERkBcmQEqJDZJJAgf0TGF7aIMIncP7YbqmuTVEkgZJLg
H078gSOHDrdNjisOLEY6RN+inAsThoaKReALJWYYw4aORjBnIoZ/awxdSiPA
mKmcXyVyEeuB2Nr4jrOkTOnCOyPyfWebgzYAbItc0nU+1oSrHAaMOslRVv/V
QDscmj7eCSk8BQYnlUHIwhtATOAUSQthdGN7ti2kvMRng4r6jaAwEXvHiGlr
6mAx47BAPk5G30LKugKCamubA+O9izzo8fH97jSSA/h8MbCoCJNWipCZa8Dj
rPNdc24gx5mpukYUIQQqSH+OjUMHn4wgYbL5WOK9LFGHzQHsOuGjJe9qgjUf
MKUc0D5e+U4nsiudHDP2MYeJCspcQz8q63hHVaQx+9FMgYpGceeRT9HPi6yS
/dagtfk+k7Mv/oYAG7v8F//J5X37f444c6o+gwA243qxykUQW13SBahs7TeG
8vmuisQb+DEPwML2he/2+BRAVIdfKNkxplTgeJY+iMaHlVD5KUDH6+0KXxSF
QKXXUn2Cc0DUssA2eTWqFNZM1PyqyNZTtv769kAbQrXTOHndgIHTT3dHep6y
u0XSxgYxy6qH/qX+tpQDxcM6WZdBA8EE7w3vEPEWl75VtSNxF6PSuz0+UaVo
WqGtrJmyrWnG0da5Hqw1Wcir3CxubjeUI82Yhksc0GyJ13D3kKHbnk7OvDQA
uXnk4qoB40ozzWxLdWX8il0/ahSlLZdGsx0VXPf9TMqKCpAClakPF/aFtKto
zYxzBB8KcTVlb6vEXRQOxbPDtnqj6hB/ltJzVkiGrp4tC19u5YpliVxV1G5L
B86qEKViWcI50WgmrcwTtKdkNIulO7ZgM4v1fwrMlMtntRXQF9WcYMnyJ1ch
eEfB4+kZ53sk7mginpsVfBnNvuTB5FZEp0uwK6X8QpkgUph2Nck60Ykz44+n
m/xX2cL3WKjhJkZ1eeH0lcClcpSpj7iYw/bJ0fwHYg5QQdRyznG/7w8OfR/N
lACvOy5mRW0cPUAO+F2Znr0BIJFrmF/MNfsv42Rc4DqbjLuans5GcKNj0emu
9Cj5t1H0irp4n9h3yL9ey9QVXpZ0XxEQe8XhR/J7GViEeYstrO1UmdjiELcO
GpD3K00K/ENDVmtQcR0PZKnzt08f9PhUOeeiRviRd7ePcVFk9bdP36ecA7UR
8K1zipzt4MnlFaSRXrKgauCUsqrliGisuh95DyewXEayqzurT8n3aAH/1oeD
83FX8JTxv2yvl+XfG5Pt4YZbFLu6NtI3vEkdWFYIoaxUZnBSs1XJBbyZ1w4m
KnvHMyvizXBwiaR6joQ87ffFQxFZutv5IwAP8r66y+icmvf99VPU8jrJWxpn
HG6V40ERXTsX3ia1wBCZZZot0ms1J/wDd9eTWJxYLbkX+73d34Jgcia1vHAc
eEtqzBm9zq4Pe36CZY8Nrtqe8Rtpi5N7tnuOaHviiVvD91OUDDck5TYuS4In
j++QzUCqudcGpB1sFb+6TuC0Ss8GfQEMc+ZX1q53iPK5WjlsKu1KwfPvWQtS
tIP7c7PdR/d/o5Cs3yhaxUXOI9EoblVtvBQusoxkmE6ZMHiawm93VWcrjyYu
mntim2uHDi/1qH9RUWz47s2s8iyQim4b0knmAhRqEAXdSWVe/lH8yQBaDgGa
IlAcqsGEjiLtpQqtLkH/uFXFXPHnPyXYs2Ds/ZGVqzONWEPAA1IDnXDRuND9
SErh48kW/6UWyfrJpE25T3tH5P5iTMl7FbzF/GKp+faQ9JNd4zc1wjvBQ0cY
x2oB9NqtJj7fMZZuUi1l6vWR2aKem4i6QGWiVFkOyQU+FBIiDkTjGXn2yr7S
D0sX0CL7bLf0o+2NRGx+FZxcXJkye661BcQ0zi/L4UVHkqnfR8rAqbiTc37H
/HQ6+UKRR2jQmfGCSi+WBE5YcALRUTezWTnuas0jV9kUy6CXeAPJIDBqukfP
xN3NcGRjOz//s8TTgWQjYw2z498feUpxykHPqBS2pGrill8zDrfJueBG4rff
YvOb7f+Ldjen3KMpoZgIW8xxFvGlkllmP5r8Rp9k5eThOMDIt3taIEFmkXla
Rf8xZXQGSqOZMWc9uQwZWUxnGiZKDzrfq0++z0T7y4Xvgjc4Eo1TXNXRJ2wR
+0gw8F9u9pkGsJ3u3illZ3N9fUOkSDJZIfiJmIzMdDvHujm0/mdJEg9kukFH
PlWlWa8PhJW+dqgPMbVEXuDdlfqQtzqwInqtg3MEwNAh0YDG5vXvRbFTjLGj
DwKazAwaWWfw9PJRHwo5XhtQ8HgquQ2he5mmUZHsMWXGCXVol0AYHHHEGrgR
Dw4/nHG8ncjLV8OL4x3qXsMWO9PYRUlc2lWX9cOdyw71oGJqeCoFwK+RC6i3
O34AYOlKO6I7vdQ5QhNAoJTgGT9FGHo4LWRwbKiVg2MbGWfiL1L/HEdYtozV
5IThC+abKd7q7YUnWHBjGGB2wsZGYfOr4en7/s5Bp3s9qBQEHPhYCGa4P4o6
ErcZk1m53mPZxJRGA0kIvCE+1tQHNF6MPcPO14tFyLv5yuvrI+l+MbS47lDE
K2oFO1zzdlZwpXNcFRKozjZA/CERFGfT65EleYA6rQlFBTftBFVw0492AuQg
0YhE4qqI/FgwKj6AxFPZv8qeopJzq0KqcSFkuS+eDmb6iVVE5QfhmZPqPIrJ
F7UTuxe52qawOv0dqOq6rVKh9WK0tKaEyzL6K7ksLea6/CsmyGo8AZiExPlI
Lf4iLDnNNxl+Jd98L0/kOx0wmPTvqFPIKy3xV3jKxHlQwCdki/XVwpw7o3PO
dU/c0TR8cXWc9Y/6f4H3rDh2K0JZWSPyKzbbVr7Q3p8LIxPHB3RGUSCBCEHO
FAo70TH3Yp/860Pz743O9xlf8GgStnn+nWEIa2z67G8Vt6GeTrjjochR66IS
Z3LC0v7mxcBifmNLYssDvQDUUU3xUp+8+2M0tphjL4hVDXuaCs8sNrPB3NNQ
ZhH1y/wIJgVxlxCuEdKzPXqqvwONZUeUxAZk8UdoJNiP2PViUecA/yc6kbn0
eGpB4GpL+OH/xnoWpPqSEFIQ6ZRet5pj6L+Zg3TjEUfYQjZbfGfhM6YeakNX
wXmVg6dRWgHhgn0QhpdvNJrRi1DchJF2vT3UNuO8WwHNVsQzgmL+FxCByaBO
8rYk3sRjYvEEJ87LRXneowFUSDvf1DBqUXWNZqIa9DWOVCGXkgbmVIF4L1gh
zBMd22FZjNe3KgyokdYZypTmyqnzrhxlutmeeRyei2NomsNNN7u4atbp4/ap
UUAb9DVChxHNRNhEOx14hwazbtZ7mXFRZhiEMCVQ5OC7uIvU9EvztaW/psRi
xgszU4YrtLJ6sxN7HCsHyyZpe/OoxXQx8B1UFJnIlXauF5oZsyTuHzB8KK7Y
TsRgASN7coRBMRg2oE7QnxdL9DNNpM8o+szaZ8SP4YNwPJNjNeym4VTKcO+S
fY0ifmb/ddg+bKYDDKS+0GhGumbuG7qSARskXOLUs/9y6/1x7D9u5cgzcn/c
Xg4mS+HxSe//POtfjDt0StmIBSJ9vLsFO1yXe+f5TLX5rbC92WWPOaONBqZR
COxJt0hsC92lRTkk3TgR3sytguMJQVu9aZBLkiUrrm1Or8+LTcWakOTz4kET
KGkSu7JO8tZmqQfp65F9eQAyfYTQPFx3RuRdG4RvAoGkAmysroPTB3mo70AS
gPHoz38ws3O6kdEmQCaFJQF8eJfFhyIs2vT54mHvL+7/9p+73Yvc6PTJ5Za0
FTsuqeUuKZGt+67Qym/oE7eimMvi4oUWFzP8fJ1mvo4qH2GSZzPGTD4Rjgb8
FL5EaxStDAnQp7No2AqERhmN49T3ELF0jgJ5jxETn1bRq2th+WFV4/zCe2bx
v5Irwtf67xhR1bWHgPAncvbc6UFGizp8ar+xpUJmV6br1jayKQDJcIsKfKYh
aSKnwn+p1W+p9dlf1Ka+MRT3LeVAC6MgP74M/rkx1NaOekfXpaiL5w6Yyu7S
gqpA42rrxnVFcRLAs0PmhOvWtJf2vChGLUsaheOQcrKGlsNQZnlrN8XYc4KJ
QmNOUyzuwTgpaBCbvZn5IxC1ar8YCgaD6EuFRCZyUXUeyg7dMOr2BP+LI+C/
CTdNWQFUD7AYbD3nPAVVXtOesKLyZpf1+dyc60Nw6uEoiZr/M6KZZjecD3VM
GbBuJkx4LJtU6Zplef0uNrKsM1PhIemOVfxQrApUkm7hm/bwA+bXqwoeTcm5
3A+rjpP1S2sgLDOa/fENR4z7CbVVyoCETMINeypqM8INK+475CsnYEM001Bm
xLEPRzaw73pyqFklfLGY1cuPegsidqedRBHFMgpoOtnkO6yESpFoNGMaa0Qz
FuiCZpTXaKZapjhhxUF4rTl0P8M1o9lza0aANSOIxnxpz+goHXvBHLqbHqx3
R3DN7G6B/Jq4ekgxbGS1/jkvUzx0GqpbSDVYFKdptQdozfmn8huxGd0buNAt
SPzm8E9InBCfNXwcfHxEM6ceeLokBXiglkeTBQzsZDSTt2rPogI/oxliWrro
QCZcxbK0Bq4yP5yYcdENZ3rUqpohIofu1MR7JhJDorpTSZEqQFHGmW4yh0jP
IM4XxHnQZSP1ifRMnzKaAaLjBH8xH3sn82hH/KvgOZVfDy+FR+wkUOk4wNGa
VJ/Gd4CI7naVkUCmtBViFtcyyOene+ReHWh+ON76bDayeEvgP/hcFnzx7O8C
ljLIpqagyj91wv6qjGNXpoFcdZ76dAPX4+K7p2blvHUS2XBjLzU17jMVKprx
Eajg/4GqYgFWjnFjnZT1AMkYvoq6LPrqvTv5MrEsJ5mkNMXbd1cmOZ/AUj10
fi+KBDloFk5/KrnpYAKr2U9mWl8upoZk4DrL61X4OEjVOf5z8bf0I22SNtLM
HTEfd0nbJVpg3Cgp+frSLkjJt/5QeGcl5r+nGiIXxu/6FGeN2roptTvjUHsE
Rhaxn84y+y1ngwaIJehfa/A2zlG+WmJ6NJ0B7UxXh5dHBWwBHQhFqPdqY8B+
7EpsECliVBJA3pjUUI/eSP3Mr+YBT1ITMtEbiSSjliXZblHjrTRGNoovJVAm
Lv2VJfEG15j/cjJ2TnVN2t5UsRkHNmVyRxtz2NQK/pVlxN/lCSg42uS3kOXo
2Avv3t4zZb8hJ8SSYLelUMfV8lZ9Vzk3hFUXd8Uaug9AgpzwYx0T/20UubCK
U64WG5DWTkPY+6Mx+l+UKRYDrFZZtDcaYXs+xxy42R51jGXMtCeWjFeytQMQ
0GwpD21xXvRMD1qHYM5j9EQnOuQuq0E7acdmkYI2dQJVwI2ZYM/PFDs5InZR
Jz5UxoigtRJUGlS7cAFmD9yYE91p73K1PZsyonGnl4smZU5NG+0I+Ci5ZRDp
ZMI/KeWU/Wcom14J2ExcL8sZ+xc5zplOOdcHaTTjjFWsNApTn+lHxmdHNLMn
3UTo4AzRq8XqMCULpjY+8ovh1PmU0pmLykmRN2VMUrsY0771mWcZcKLhh/59
ZAIc/cUFfx6r6YoL/0RF4293dNXaL87QqPl000ve0TT9ZGfAGIvPhAKxLDe8
Y9J8pXQWzICWE6L1Z+Y7wNXInX0mpXvSsjxmnVhJjiVb28lnw932l4aIOAY2
fHuwtTigDcr11bFueklbFanS3uspcVr0CUswM24cZFmH2iSurRcyk9EMpxXQ
F9X1HYOZ534lNBW36P88H8Ql/WYuSQ5vtzZPO95RbeNw4LIYG7pbx764j6KP
EfsFbjA9p6MrD459zeNXN1B3QrWoo8WSDAQZGv60Jnehm1VNMVGq43qirvJv
C6t30oFqZF/srOSyvXxhcnq/YS6pBBJ1JF9anF+vLMbqmfqSb/zWZVvZwpIm
s+mJj4PYiF+Nk+vZQOpayPaszUmrw+3YRbo2SJpl40wPJuTfG0dCuNcArJP0
/a0RuiMX1KD50e9fkdvW1OVwTb4fjasbvqP/5pbvXaSRylVxvpnr7U4uHP9n
YlsxbFEN1d3NPtMdZ5kO19AAJXw37fawScOP0N0paCMZIw8nIlYgxuKfAABj
PyKx5YhuW90yOrHFLi2DzCTDCejtjqZq1JjvM5FFcgBL8fIwZwfa8qP+a0ow
WxPeoyZApqxAUU72tEbssSCVvjE8070LoiJWEWcrRJPh8YAvRRLZiGYhc6SB
sr2JRLNeiGaqggiQYH97z5yl0SyJocyarANiEs2CJZpds4YeQDIoXkid30ez
kaWNFqFQs+hHMPF7STNZZ8480lZ+0RgbWcG7SGdKvovsWMxi3lizgkX/2Ycm
MhFHbYEbkMnmXf+d6caWxqRoTqugCkt4EPd6UO9UxFVcAdGVXKrVLafGBcGh
zCGqMj+5cCKdShln8VaQaEZgdrsdudAOuU6WNDWaqcj5zY7Ez4BwxuilBGoV
K9N2LVVkZ1AfA5cMqFYOmVVeAE8jLpKzXfApLCLObAnbQ1nvpJv2lMfM4NJf
YSMjcXuXoJnmdjMyzdt/INOkpOSKX/T4c0p9XmohVR2HqJTuLCW3H5MJa9l6
hoMGtpg6lB2owi8OVuU38WMIBYBn+Fw6c81W2qxKseKGmXakXfZFIAH6V5JY
FXWCGl/IKzNevMsJYr6ZFcjwixQg3gtZsy1gjcVnUqZnb8B7+mEtkLGpEd+o
OLbMzdHei+ScJTLKdLB19vmeiGbAZkBKEs0uWlNucyYICDDlMU9JJFPB/3Co
1sONjksrawVN/clvGMlsqkWjZoteLV2utyssZLYvcIC+mUKiEV089rXMcVeE
OZXTXnLDWY5LuU+SQ9oTGsbhDEVkYz671Ow9BrEibWcL8dykS50xotWUeOxo
bbmNjjnQD9zJOSJEuXUx8HWyuZDZSe+SieTqkmT26p9rxNxwvfReN3zPaSzS
JCrx6dBvoh5Rt1dLowJADx3ky2K7HL38FyA0rCJqap3pBjCgLCacO6mH2mhZ
Pmw+B9ufDaV9J5Yu1gYetxJCEFo3fyfWY+X5ng9L0+Fy28IPenz8bPBXWL1s
NK+Ryv+J9rmXeos95WIqEYXvp+Zk7Dm2m2Po6MEQFLTO8mx23s1hQEpIS7El
A8b/gHhyuxun6Sl22tyQMxWD8v+H/PERMs50zbk52OQ8yBIum94+woqy5VKa
zzBYz6dsMtM0nPgx7pzCxm+8NijzeEcOvS6qHjK54sthpXQWwIAWQzjPAshE
SaUtvzKaXfytwHsEMk1TyDYLnn7yLSRBSGzfmRN0jEKlSKwFEbYchk17/FV7
6D7rq4WIZoqdaCAoFrTaJXw6gCUsI5rJlKJM0Gt3b5Lt9WIzravPsyyD3ZET
RJv47LB3mQESzTwlmgk/06uvZLKNIuZX959YVr0q7nb9WI056CgklhxagXRq
zjz9/Qu2HcX9RzX9KDQkikNqsYE3ZmA8lU7t5GJomjGIucrlonZFKjpHipcb
uwB6FpBKN+5bKrBNrURdkbmV1ZQEl07Q47dQMWNFXX5qEZlEUoDgj0Seh53U
vWnxk/qAakUJN22xpwh1gjfqask41VmiGYcCEG0QcxB5FM97OOQLmHLWITtU
Z4rp8FvLBRdiGi1oqxvzLAckjh2oYtgD6YgiklPcNERIsfQi0ynSqUhzqmve
1X65PtMQCig/jpWceAtxwJ7hx4Zmpj9xFM4gnK0IFMh3Ho5HNEvfz9qpRrNX
IgKpMV+jGWJy9JJfEoRJlX6aapP5j2eRMyylOWTZLMQh2Uy5zyp3xH5LwEps
K0QzJLCxK+uEzKziP6L0k/5fiaimqyguuoqlkTQypGFqvP5+bJlu+dcHO9xv
D7H/nupjzX5NWbD8KJtulkw/PTQ5qv9qac6d0dknOydsbRwhJph4TdwZLAbc
ZNwu3LQDMti+t4rrrh/ZiES+JpfLzgqu4kJOgr1GM+V0qe3Xuu94bfiO6d6/
8mMk4VdiDNxX1UXHrDgp2cjo6agpCeKALrOX6rT7VyVK466tS9H7HU0pD7ir
GSJJ0r+NRDnBUMvBYn7Q5/OrkoljMexx0NsAyQyCWWWOnLPn27zQzc4f+7Jk
WhI7Qush2nFQ3V2LPBe2UHHrkq4h3WPwZ0w7aQvdwXrmvTE01tzVInZZLQB7
wIa7PRjNPIRJq/LgRlgeUFT1MCOXVtchZWSyOCs5VhyymX38RBWLEGk+PKDs
ELIy0p+zih57gVYFshKQpeId4vOGzflZvZC0Ta9kM3KPR1Jhhn1GR22n4IZ8
luD1lqjj9vjLLNPlBItuWDwbmkbR7M27zNfW5Hu2qPM0DHr2txE2gc0W1FCP
JxnfLv50YHHKAP5ZKlBLsqJjk3a8AxIZHLtkgIfJTkm+j1+kdCZLeiCrZ8l3
ucJxEPivBKgm6ehA69h1DVjZGMVZWoQyPQiUcK6uChrNVOjyqYgBco5mQllO
bIlXCLAB1REX1kCQeSMcBtYSh3wtqlOfIO1SATplUaotqRp6qlqpKskj+okn
QqngiT+QZDi7cvi8apxNoHUvR+OpcSc0XcprTKsADI93rpasZL88mkTBeRmQ
Z08w8ZKVRsaXLDEetqj9BGb+K7RUyANie1McAaF/V8FaRb72pC+bburLc6Wl
sXLOy5COyuCo2MuJei7vfX5ruihakz9dnJI4anP2fkB4UHEOCFNBwpDEybnQ
M5vCp3O0TSOlrVvMLtOekuOExDDOi0NPwZvML+Zgcaaf7QZsE7u2HtIKKvvp
3KuKFSMfH/td8LRyDrNC6Whf6ZP3cAYiIXYHzakRVehUeMsBmbhlcu6MEPfG
5si2kGkGjKR1+MPeRSix5bC60OIM1T+W18Q7TzvYCrgl9+YflqfT8ykzfpi9
lXRfkdOJt5pT2Pe3pOOLd+Z47h2E5YTLWGkFr1YUXB+Yerxj3MYGWC2cDBU5
HfWMY75Z00VGtg0z350S0ADJdonnOE2+HNf28owe+KZ+nz/2U6H9wHJiHK+J
qs7jX2jk6tkMEeyja23ZshH1PApRSn+BfTrSGv9gDqWi95SbXlJTrQmx17CM
WUaeUOb5nxzzud/js6vtC59rxudLjplYjynzX4dV91Vl7RTxGQcifouabMpU
eM3kbb9mHG0reGaUmmxS4TP2Mh3oRO0WUNyedF18vQ/hjDA9npp9qX/agbYJ
a+q/mV5JMOEnQol00bkAVWvklJNbEd9BRf3Glgr6i6U5Q59ETnbLywVUSEDW
r07iiGlpT6S/fw/LgOK9iA+B68xPZwFm089iW2OH+r0yJz+lVJcab0nfPGh8
OTHbrcPJUJHcp2iYJJv2mDPm5AfK0GAQM9MMyJoTYc0IIFxPuMrGSuAGbj3P
Pvxc6xtGiDiDKh+KPuRXvoO+1mimv4US08fb0dP2wSTbK/0tp8i2evtEunv+
Bl0h4SohbsgW84v5Do/yZlGratP7ZlgJYGmth3N4X7xvVNVExBAK3e+OaPaZ
DOyU9p9cBgGQlOYVNePX1aXf7qaGyZsaJ/xD9Q9qWk5nTwFrBikMwZ5EM/az
HCYUTrMGJbTTBndQMQqb45Vn0Ywb2RkH4Tc1RKKNeJ64gZa+iNuRy2tQvWci
BWkR3zj6upcwO/fGQIM+BPwctscedYTE0ehjHJN58685YHW+7+y8OyOQTSBx
Ux/AUMC8KVT+ZGrctyiWB9Y8TVQprCq5sBT8PRwTc1pTcq/PLOmkBrd674Wt
TsisIqeMDR2YQqTRKjybWF6dlwEAgNUzvXphbVMSM3ijNfIAkzVsfDyaeC/2
aCLYdLYAmd8bheMG+WmSqH+o3rJjir+kYYUgGh2R86ogLn3A0JhIZ8zgf/ji
MecIVuM8uIlwHPuv5n650o8W1Vsaq4VcwOjStFobYOjAUL1WK3IO01spLhmO
8/agf0zRp6zJ120Zz8iWtCSJLnGexZpvs5uEsZllN6fR1TfzuT3Ryxx2yPZs
OkfFD7TBHUDsVRNMnHFXWlJNHTfzWB2eC5J1KlQrrPkmUJBOc6vP176fKfFx
4GeXQ9UKASEflZEEnDiA014tSDFF7LrRHrGLjn4kZstsgkwBUxHxySCK6NL/
ZZAh1Mmq7whqUJPsPZaeILifnIOWXtjDvv9BaLqqZp2NjFCmwEyiWSGZV2Uc
Bg7UCgOAmdRLvwmeRAYLCWa7m+O0zbs6gOpS/svFYfOMkohY3U1/zgtonCO6
J5mEMvUbknGkQ+K6hthiONzxgt5dPqafY3PFA66eBhHIVYdWnOK6DGhH2BEw
3R1F1QWkrmwFunN6K/6CTsewV/5mK8UbDTE9t6TdLRBA1DkR4fGhuKvTTKcz
kybcRjpSDf+GAoA4NDcwxSDUvMZitTXgH1v4XlOslGczXoj9McWZEXOcXSft
oXPrnekqB2hdVudGlUJOpJNTWoqnSvCY0lIEFo+YQ9Jxvj0SUNMUtJkTtXFe
1sT79ENng96H9xBIIHy/+fUqssGRZh4h84pcJqk30vimJZeHblXNm1RES8l7
CNosCIz5LugvGdj5pwGieuq+phmHW2Ud7cCm/AEZmNrYMG55bR7EE8tyUKI3
z2LldGl3/syvLjg9PZozaOB/IYwwQwfSmMx6Y6zYeb/d1iRtT0u8II427KaM
A5xcQNIdt6EeVmDAhO/ezKCpQfTqOvFbGikAxibFkUFeNJBJ4DqAHwqIBW0Q
1c3Zud5j828MzJZRcWQTiI30UJtbGdFA2yt6UogCWxFVz1PPOBLkRPpe5bMM
1Nq40Hmx0Tnzq0HPwNfnGrtygrKly7XWalDoqowd8rcnl0PwxLslseF466zz
v+FJ4V0BMZJMG7qbgBknZsh2e8A624sFzDi8egOZ437ijDA0Qif94DT8VX4O
lcanSKhcKiTzfS2R1mVdG0prJImWXM/AUeF7bSFbAchVbgj3KnVv88R19WMX
1eAI8HiRghF6oSgylQgcXwYYm4eFjM+oQYnJ15hiMFEW7KktP4yFX1umMUFj
tYvRkpPXlE4CUvpTU+wVe/CavAdT0k73xGphvjy+DOKJj9unCGiXRYxaBA8/
KE7WKAyspRdFw34prIn84ZrM/cUv3hi6x0MhcbGb0gLVb7T4y5ElOJggzhqB
U8qqUVfAlHI4uRCvELWwbV/8WcrpO8lJumHf+A1n5q4tNqRaeHt3u7BCgqdJ
uaR6eG+uovBWGIBQM2L1Tzws4j9qnkhvaxVVmyLMnPUNSZtx75Jz5Xe6IUtp
l73st3dY0c3wJ4BJf21Ne6TkGWe7OeMY2814rJIxfXG/+yc3hNOoAc1TqjS0
NutOreYXGgdk7EgT20zR0AOwsT6fb39NMSsmAoEbWFt+tcTsOyffm01ngpm9
reKRms2t6i8uHlj8uJk3OpOBAARCZTZR0NV8EzuOYt0bG2BJsHVy4w8sYOme
HxT6xC0qqqX5alnDQW7cbWUza4oRbdbXD5tbXSTiWZ9/2PMTOkaJ5jmCm04C
fuAizQYfiW2cBNxtjz5ni7/Oil/KbeqSxXvSSh7nPovhBjCjT8TUigCTOIZw
izjDS5N6V82bVHQO+ESEqj57NqgozvGw6dRGpknBruYk753pjOwJEDfHs1fm
+R7p7p3Ub5Fd5jk/YrsBRuK2K+pzco0U9V2WI0bRLFYafh7QK3nTr8l7SZnG
O8y+0Asvi+Mm52yPLMoltUze1eTlSFLH1S8gbBGnNRnM97ZMP9ExG8jkxmCT
9xjcBHqKPZ2V/2i66eFkhA6aqYkRDGIjA6PURvDr6Kj110/qAoN1TgA81GDc
8YaT+vsZznosVGwcHVHXGqDatuLmnG9uzCF6Sp32clt6+tzu5IJoZrQ2BtN8
Srk0OJvit/yaur9N5qnuyCnwxvCs7c/nIYJR9Oz5HIvPpPxbwwHm8XlxlmFV
cxoUb3Lmj8GTDKsap9U765bTaOQasYRVeiQCWYfaZ5zvwZuAgIaMI2ClLXg9
y1yvl9ITU7RtiU63NopdWQugjtMc48vgrFSRZOJe1hAqcKoRifwehse8q/0s
jydaApZbwva9izlvRgaRG2S3ipmXLV8E/B2CsRanGnYOHTBzAk1JPtI7W5J9
efDbg63j1tamhsnI0tggToXwC82MWqWqRmP5HXecp7IIGS5USho/dlGgr7oP
IIiRNTSMqF5de97M+5Hyyyt+cU4Wx66vy8mCtXXeO2XMNFwSENn8HHMr7K/R
7IOAAbvsrjjNsTzSmJBbSnwULnPqueELlXQ7UccV0dWjiaNY2rcoHbeN+Vwj
mmVfG6je7g6eoTelIDMDbZnBLKGnscKAZFPb7kjnOROqbc0xpXHC4v1gObFR
1dpFR/ivtDFG2zgP0o91bCrpiVp77Foug/TD7XPOuuV6/o6Yk+c91nxvvMl7
XD52wfXhWHUcHDvaEbuAbY65VYEkAfXZ/uv+CbFoG4rFqfEQNv5dcQ02ZlvU
39aYKCThBBgPyIF97Wh3W8IlmmXgT6QYUcfsYTvtgattWHXXZOpcWhvYBdhi
asDK8Rmh0LNI2/9LPAXOT0nrxDl/bXkwtsBvsTVkEzPxGMMSHekGMlx7xD6S
W57MzPMaAFCq8Z/qc8JSoNqMVL8RynjV5NLC0xTtO8Ja1k4nl4taVF0LVhkn
OyEVKrhBay1ax3qPyr05jPfqdLfUQ20St/yKD052sQwQqfIwHvo5h2ST6i1r
PZObaBoFbeI3NURcSj1N/Vs8VkrgPpiAF8fX+A5BxZHWr0eWpMjG5HLBMznr
RAUkMUBJ3tWM/i+nOmZ5uGVeGZB1Y0jOjaHY19nXh2RfHoD4AIwB2J9xtH3a
vtZ4/8mOoXus/4gFnDZFoA6diIjxg79TZHJQMaBWH+3Pdi+M81oBm9q1MCFt
63JJrMyvyMUhyvYkgupKe9zrUy42R/8xZFrFiL+rRy2vQ3WaXU1SD7VId++A
4JNxuX/m9aG4Mq4MzLrcG4kzjonU3S0BjbA41YZVo1nw5LLApZxfHs/RfmCP
4Bk/hM7lFuaUrhh7pbu3Q9zGus17OCnfd5bp5Vxk2fmPpmXfHI47g1dWo9XI
5TVD/0Y0+1EtEf2NhEuOibmVuWg3N0HUVX6yAjNL+NH/xl0yZfgJMEsQZqbZ
qeEv5kp2i/mdOmDarMnv8iOtaX5IdgAMcMRwUu/fBpxNm1BWjJb+c7fHJxrQ
pFbpovqEp5Qn00CIIg0LqWa4wx+z8K2On3h3+fRxr8+REbPfOo7LIApp3Yo6
SRsbpexsiXiee7xL/pke+ed75nv0yD3bteBM19yjnTL2tXu7tTm1sJbTljF0
Fo2oXo0ro4OlFA0Y8CUnenr8537nj5mntJOuUCPDQp2doOpiAluN2rz4GkgS
gVdPfGFNu+DU8+33FaIZy+YLqgJUI2JkOqKZSETuFlG1u85oZk83opmVqt17
TK+ZlGFnAWlHCI4VGPOZIfYi9g1q3CDNGtf73T/SE1NrztwUc6pELqMSYOrO
Jjj90062TzvTJQ0r6ky3tFNdcOJjj6TsaRy/sW708l9wDuJZANAyn+UgVaHL
PFxchWkpeKO1snYVchRD/A+ZXYX1B+nRZ1wkGTj/6TzOQQdvN0UdKYg4Zo48
Zg7dawnaavJbCSxB0uzJzok7mkauoNqD7yj2B8WY0tCuESs9RYDUxsHTNBhH
B9qIIemQPGRbASvNoVtNEYdZ5Yg+a488Yw07ag7easbt8h6NuIrtHLWsNoAZ
oMiDHoXxtpEuEVHX4iXima5nG9DmEo+JwOx9bbN24rZmwI1Z57vm3qShM+dP
CYRm0vD07qg8rz5Zp+gkm7yhEZZZ4IRyLwbKFG07BnzyUVsw95en/wlJhn+U
ejOlkvaaEcpy3TtlX+9nejja5Dud3kkv54v04nTTvZEFVwZkn+76UpRplb+B
gz5UA9qKmgn0QGmEz5W+v3X2iU457ljS3XHleHTFW+XQ97muiHVYKtjRwAkA
zAiAOMjiNzVCfEYaGL60xpsF1XDPWU2aXAaA6vkf3z4bUtIhVPvph97ltzq5
iM2lizpdOkTpC13rSH1Cp4mSTjeoJxczuCmVGCuA2NfUAwp9u71Z2p5W2Qfb
Zx/ukHWkY/ZhfoHvpGxvkrSxASfcqbFQJeyvynSLEINjnfphAjX1hzc6vjqf
8sLRq2vFb25A6aEDbbJPdMCHLbjcp+D6APPtISLI1jvvdLfMI5wHxFLBSsbL
AqUgu+fEnM6mjfkeCJnHyt+VOdS/sYEOZOVfHyzOcetwPv4vzkOjmRiUG5oz
op1llUnA9wblFkvmO3OCKSsIJ6klZBu2M+cadjVDFKWz8B90TxY9f8Nv16tF
YbEmlFp3I1dEMEQST8dQJ+Ful0LOVhRHRfBWZ5DQFb2+VuKOJqnHOqRdcOMR
dn9Cnu+8vFcr8/w35Aesz3u9Nv/FspxHc7LvjE+/2C/5ZEecI7Eb6octAyyv
xkb82LLaWNE6g7RCPna2rjyaiqllA8MNAUe8XuTFCWI8/yvlj66KYs+DnkV8
+xVjNJP2HN2WdzDLyLvYy+w9Gtjb+mYrxwyTb5HNIpmmEEEfsSkQo/4aS/Lv
jgScw8GEZ0rBEOFNPZJylmrxyfIrDGDj3eVjZGps3/QpIqQpWWMCrVlKXVoz
YU19RvitjYGLUrZRByxx86+IsdgsZAj8VZmwfDh9b/HiNzuSPXWxqat6T3BS
o7GrZ7PCqtaCc0fKdO+7WomC0Kj+d2Og9eE4pBX/DVxpD/oHeAlBxvZ8luXB
SIQCHGEcn1xTJ2xOJaA7ZD24wzfbk89M++MWLhdbGQohzJqHljAGwUREC/DM
5Nkr794E67PZNM4I2WQJ3QHI99832+zBm8z+yxB5nKTZiEVs6mFR4c7gwYkd
ueuRmq6Cn1lixYq61hoZ00fOprOGzeT9zQ3vdQCnF38X+C0x+a8wBy4veLUA
h3jOnZH0MBJFI7yroNmV/Ed8/6T/V5JvGhhGcfKjfkVwLgRMKi+dWZEkPdER
jz773lharr9ewXmloHUFgatNAcsAM1hNujwAaQWd48b9QF3xqeXp6DT35+jF
1HZTqW3xOGimGj5AYukn2lPp9FRnwrZTnbIB/E53zcbWBk5jZOtIUUoAQvqA
NMKhxmdNiQxy/NR9SUkR6jlI1zaHtTd9eztrTDPCmpjkuhi20R9Es+fSgxaz
g/KBMyuFiCsx9jXeMGBSvL7nrfTewiJhtPmnDlL18MX0fQidXTFkFr1vnMP+
oTPEqmbWTyotoqYJeCms1eRtlEOnHcBRfmocxxlnemSc6Jp2pH3SnuYJWxsj
bhueLzMrksAmdW/gZ79RZYDSORVL0+QfyS4QC3isqNxLIrjkvwKZJpIIc6ov
JwHNCWZzGjCYI6C9t/R1FNAy8DOm7Df2BE/rm+3sPni4Je5W3nIlAAnfgeRp
40ZpcRKoQxmJTpc9jWMiOiSdVmVADVOtrUoR86uTzbWtKeJYzvk+phsjLE9m
U+AudBv13OJO2xI9eMWfAzh8F3HwXfCmdy8WFtwdD8yGJ04XthW1sXHeF07F
LeJDR+YrrbV7xQLp6QauQkHk5V7PVUY/RK6/mYv67hGNuxUxxs3Gy/T0kvcM
jdwbQ3niB20wRx6yxHkQnqWSByjXfVWCsoTuMr1aknt3VNqpbrRZX/4LgAre
G23EBxpzgj5uRbCucJHN3uu92b3SzilJMaLky7E0eqYAzuzK4QuqM/VYUiNy
qWHlFjy7ElJynGKvcFgPK0HnO5wpXV1EJbKQqkRqHfh8k8Kqw4ANSyZVTzX1
Y1brRFBpe1pijeVe6p9780/LU6o5WZ7MAqrJv81kimyova2w5MLnVVNAbkw3
tGJsOSelg7NNDdF1uk9yWIMT7pGLq+JoJoXydDfkVlx+FNBYwTJ44AYZ2VhG
ma/bI3M8+kqrtD5AAsuMwgNHPo7whdOHrAOxq8CRREmTjq5A9S+HlAiaUBZB
A9GJI1TU7+0FGMaSe8Bye8gGtp5ZaVxrebUQAZNWHRd/AxJ4+y+PmJBJ5bBa
NFlmu0TiAO4hVXfImVE2O6uLZDRdHZTzeDoOKYay4C04zgpCNpmD1pn8FlPV
584IrfD4jfhW5550Jp0jnHMrhy2qBnzlkJpskMit3Yxb+0g7Ki6e7pR1pjO7
fsg6L/dDNMaF8Jh1qQ9gQ+ZpeitTp2U740nMirrYL3hZSthJQMOKetqPKwpH
sFTSjGh2U/zHrzqiGb55V5pB4l/wGXn7g4sjmknEEEtiRGBqHDnILcvVZvG9
4DktF1fUEj9QekMgkaTr1swfOQ2BS+jEanajoiJO5Tc808QNDehIuJ3sqaTd
LRLpPtyGluX/NkLYjFpVG2CGCea0CrhvDkdXmeYQ3RLmsBN/oH2G2EaTXOqo
kPDYCvlXHDS8RRIwmjMsSDZpRGI3W959YBun/tFpdlNMQaY/0AiWh+nhZNzk
lN3NxS30J7qlSykYNwp3UmuSV9qzlKqXng74vsoCa/kRD0IM2SmfrokwAkXm
zeGmR9Ptr1fbwmS07e0de4avPdvflhdsywux5QTy63SO69qjjuS/3mB+OJ6O
PIfZ1cV9RhYPoOsnW1vZ46rVb8TYtmJj2kQGcumdxMKv5r/GTheBCyeZ7ZnG
25Gl1A+CE5rbyZ3Ivtg713ssrbeDN/EeCjOHrcCke9bkq/irPeqYOfhfDlCL
+hweH9ZDmAZbGWnUDsUzsc+gVrNhdcrBHArLDyrOa1hJHTZ0OPNSmDpQDMoR
/+kBJ9ieUjkjDU+Tp32LIkLSZqWziw4deBrNU8PlUMlUhnO3erYOVrnU8hxG
ELsoxBPax1/sR1cOzz5YMDQF2N8Kp2fMmrpYb0zQhlIE5q646iBgfmh8jL/i
NgIGsEBHIYUfmB1QK7VxxpEOWRd7cnrxwQRqKb+Yb365AFAHhyOngy/1zzrR
FTAgallNfDRsUiynK+0IL6X+b4Qy5U2R097jU9w3dakAVECISN/fElkbAB4r
7X7CiAjdxbHQULbkODP1clG+z0SS5dy7pO1sgQM0Yk5lbBNOTEgBChfnpvt/
iWeE9wDAT4UBMZDF3SjwHkW2PPIavFr4XmvkAXI+8SuC1iFU5j+aQia8Y0r0
w3FOVXf8wBVFlLc3/0oy3r5WwCqMV+e7I47l3RyGdBuxkeWgpzPxmrhXMjE9
hK4oJztgmwCW451HLqwWIr51og4q0rK9Pvfp+Z8HHzQ9nfmmDmrhm8rVEYMe
Nmscbuzi2DumjGPGQbTj5jAi0XhrfhXDoWZhNeMLMd7CCYIfIDb76yfDtIvj
XRVC5lRUUxtm2ctqMBKuqY1ohmwdSI+cls2/IoLha7pFr6lD5szCalJ/q4wV
jrehlX9O1w4zxAQMD9MxdGQA8ItZUj1+bd3UHc0zj4qPxr0xlleLbW82a1fO
kuVHuWnLW7sly2Y30TaahbMC6WkCsGXRsiQ3wJTywB61z+y33NGjbxa7ui79
vJjjfEMNz9609bzbzRXw4AOLVVfnoaCQTAuPzIJFZUvdPRCUzPfH5L9egiPP
HnOK1fXsAIZZc4rNko5U10KDj0yrOY15cV4oYpop1ssW/E/B4xlZngMQ0Dho
s7xm8F8/+U8sC1RDIXRpBPAtyXzxjfaGy7w2fZzKkwZudDT+OCnT+3OdbVQ3
ECQOqjpIEtHu5qo87BwHoNBcjDsV52Iv8IvwgyROvEbqNDX72sBscZqmDol4
n+EI49EzlrKB2IkvR30PIP16dFlcgNO8RpZ+7ZBydbpeSt+29OsR3wODceGN
kJ8RLWjtehhqXaI6qE4rzg4+OfPyqZFBX/1gCPGujO1oQHuhfNdZdBhPWFOX
Hn97WiLHwTtHgkBJuhXiYzu9krqkPer1xe3OH+M1kcAC2Z6ox8k1dZEA7iVL
s00hrAGAN7x/rED1pkGWmnmiPVuoVwYCI3HbPhyX5z0q7+YQ7ZSxCLymHjIp
fDokgIDxiJbKzVbelCoAe7URM6C+n7HjPPEHB0WzSdbJDlmX+3Jtv1xA79Qw
urPZI0/isoYfpK1w8HoETwSl7Aui4o68aXENncx6MbCY0xdehyZCZhldktQD
LbPOdc+9OczsS3kfMgrC91NjKsadjzvqKNWNJFQajqXiwS0KQvTfNGKFQAv1
RgkXC07aUW1tzGLssQ4U4L3clzDj0RTt91mCN/IXBW/h9CIyqZcL8h9Nz78x
kFKBOLu3NUZIRDBxnN0srbx3Be1KOaDb7Vy1bgaEhuu2M82Ubfi4P0cnPgy/
hmKwQEq1i8UOxRum2+AsAjZ1PlWvLp3nCpa/6hUiRqgMgAvp7IwPiDWDYMXi
9ob6NN7a2JAkvQ0Iaw2A0+L+qU9Xa6QY0rql6fn4cgFC8/D7oxRv3UC6z+hZ
r+8TIM1/ZBn8GEAg/pVY+zWhjuKZHjk3hluezDThoUcdpsdZxgtbbjhHWixv
2d+kZXkGVU/NqXZTvC3rtS35Fk2pApbnPpyS6dk79VAr6Q3VoHTAxB/wBkRe
6UvN37FNkOLdp5InHdgRT6S+/dWzwbTYDppURhmGDiWozqLrNfO/gSvNkUds
CZeIvvJChf+WaWM4NVs/+M9spebqO3MsyeTx54CCCnymZZ3/jfhhPecs8BSY
dA834Jlq1skGf19JUJdkBwLnuN8Dar8UQfRja9WQ5qMftCbseHY4QfAIcKTi
F+Fwz/OiCxhptP6rydh/s938ZieZ0gGrsfYQ6xDKsAvSj7Qxypur6yihFzCP
utB/V8G2DZ1XNXxejbC5opVK6F4ZKwSpX8CUCojJHDMEMBMDEUa5Ed+/+LOU
U9xGfSt4SShz+kIioD3s+Rlrwt0+Any6w0sajp14Oby8XZRcTRkKkSLEvnst
HzZ4Wjk808iFNNZkQ20uz1w8Yn/H6Lf2ry+3YjnUvUFhzjjXdlUKuhHQHCOB
LKAJSzNgUnlVoQf2o8que2fsX2R82bg83IjJj7Xj9Nk6EstZMRv4NZImmZtg
O8mIZvWZNcuULkVg8IaVo0sRGBmiz7vQM8fozIoidLQ74X0cVaHIDIw4hPhg
eb0Cp0zO9UGqB45/G07ifflXw7/FPXwmQ9MkY0/6QeT3+coZR9tmebjhlS3P
/6IDxZtd9qgT9BOPO8/zK/qsCEFvNwesfep4Cs7LKcSNp+YvJlmIElj8kYuq
071lc6OU3S2yjpO/kXNjKBJh2v4iNY44YIs+bY/1UH4pmfPh+y1BW21IqcQ+
FYsKuw/LSQ3u8YZVyA4L+F6Pj/TsvtO+sK52ZyjjIu/+mY9IgvDtDTDsCBko
JAsgnWDUtwGjGXsd3lv05FI9TLHD5pQ9e4tIn2dVMoLbbAI5hjJBcQxlK2ph
tWOzEI9tbJC0pWnSlsZJUnZjLY60hHqRy2pHLCGtLngmswzgLtUEpunMwK+c
d9Kwd5R3y0mTwSWp2CxYSFyGKWqE3CftRKc8T5mee7UUD4jtuZTbpNHmBlkL
wmymSHLMAIFyAm3pTzmLEXHA4r/O/GhCxuX+ACcpu5rgcIle8gtLduP5TtQ5
WgOapHiGgPNjEaV/1h/RtaRWtmUeuZaUoVoDuuDEoQxU0EYKwiTcIqMyL9xq
TlFHTiS6jjarQRphk8Keb7Mg+Y3/b5oPYqzJb2XuzT/Y4d3SCK8suq9lkXQb
1TMRXrgvAU1rI9SywznV4yNszPdlBBxVg4q+GEJHG0r/jfpOsbemCQTe89kB
xDNCNpS+vzXHwz374MgmSHsy0+r7NyVHHk/FXznqfrlfzjluUjo5SnGAT3Zt
3fi19fEKPJfX18cVs6l+knirJW1tlLQVh1e9+HV1eewuUuz9I/l1k8sETvye
C0zg3KsPApqq3Oior0EnZmT7wrf/5yTa9RHnDnEgeqTOHW6f4mTR/td9oYfd
c/uMUxV9P5N9V1xMuhnDcUYHCoNIJfTlTlKuUxuynuQWMk+XUFbocC3KaXJa
kPajLkpt9WzposNBvkzcvuFk/d+VOQok5rCAuDgUENne7mlBY7t/mXQglGHv
kPVBXuvHXg4D+mN1SPJhkGz83kFDWRkAZrirnJ050THX87fsB+NED1Al1M5Z
4q/YEm5aEm9wMB9QKnQf3Sdfzssh977H2/0tEtc1jFhYI3BqRZXpoErGkBK4
z1SGX/izppmkl1zsDSRpfT4H/1wE9E6S7ovXxBV7EakE6TrBm6T3RM0ivdtO
zSLD+I+tajkcqcFOwe34TY1U+yvbq2/+g7E60UnqXbyXLeW+Pc2XNOb059a3
Pu+AJWI8rOHbbcD8d0fLm2+lwV/nZNnHR2YkE0CaDclsvoHDtf7v7YhmXA/9
vzCQj0Qz5Z8//7OEri4xdyil9luBY76T+PatoecmLhgkYEytoKhMLVPDnGb3
K2tjhcdvQDrJ3gGda2jJygtnmbiyNjBQ2bxqnKKdUFaNPlXkRE9kJf/rDVTm
vBM5c7WLJYf6J2IBRK+ulbDVKKMVXBtuezJTpk13c8Yw4ZIl+abl7R176l0y
juIv2qOOAfG+e7nEdH9K3qXe6Sc6YSkCLpIVML+KI3kvqVJ4748ndWTrzW31
XDwcgSto5z2zIsV11zXAc8T5mH+5v9lnErv2YQfexV20pL7gWI3ZyRj5sLX6
QSmP/ysHAe1/Oa85eRGyzfxgas7ZHoixWqFSBK7VJBWzAly53+Mz7+7UeHno
0Mn/oORe/NWfX78aVfL12O+UrKtiL6EzDBfvN3ON0ij92v6pl7yFPmjpR9uT
6e3hlnupL3JPXNlevWlmfaortkDG4Tape5trqx05hRG1tjdJ2tM8eX/Lt4fa
sB1/siM1zc73JL3zdJeMkx3wUFKkh0VF7mU1aRc+m8biomxfXh06nAGNd3Xw
14rT8Ig5Iyner6/+II9IZGBL4PvPnIbsv3+hkjhP+n7OdSL3QX29pRPxudyT
ojpzoSBf5dHu/2aUHxFMPA2aNAtlx+pSRfNwTSOaHa3tUIX61cWjeWEvdhxc
cPOlEvVN4Djaa2IN41Dmml9Th4ZKomYfvqA60hkkESplT0XQtqz/k7hY7/1r
KuQTycGvCPJlbhqbmt7BxzticWbfn2B9udhGd/gjljgPCsQl3cFlTrwqgpDH
rcHbTH6L8+6PMRSiOJtDhS5FOHL3SgeOKQPsAWiKkwXPIlvOfZP3OPvzeewp
hO2n2GAc7SYpZYPlF3sBe8QSulsIYF/oMXG3G+cvVJf7vaYQAP+oUtSxnMuJ
D+B8UVDvXnDnT/WDoH5FIs2g6TyYG24viAao4I7Iem15+4TSE0hy/ZYW3CLz
J3mb0St/JZxPqr86el4fEjOc9f/7RvYhlscyR6NppupbKo3fKXfp0N7U/0s6
utHjGCWuqape/ld5Na4ymBgra+OwppngNmbQ1E841D7jaHuc6bjwSfEd7oWN
jYxoJpwiPaANeTQsv15F9MC9350TeXd5D3n4AntwF//26ZM+X8oAXbGXw75G
mCXYmF2ZYh041Lay6pt+unv25cH53pPMT+bZ/FZZAzcC1tJlBifRq+XmJ3/n
3R2PH0g/Q6ssvB/2IJbV1F6qGpDpAIJiMzxT5fUBkuELcjDEXFtYxz+oi18i
nuOBtoZa4LO/WX2KPvku6aoly1+ET99Kvc5uMEaMCGZ3fC3kXsk37flv2FIM
PWB9OifHs58eWFjhCET+Y42xCBWBMcyj1cO6b1FRexAde2lPGxwhMa3AuRk+
nxWAyHlVIuZWRSbC5+Xwt6Vnx/JfEDNj19cD2k+iL4ABM/C8kICnHWyFp5a2
pyU2glw8m7jd9vEHqI1/nkWS3OvDTXdHmx6xdWh7Np/Q7snM/Hvj8q4Ny/Ho
m3Wic+relpRDXFU7dCGdPhAHAifT9peS+FJV4wnlWIeMbyrvPLasttJ4dE6p
hLNPRPIrUlp/wg9KMGaQH1RULHGLOu4JVcIeddfIJlPqvKRi4KgqY1PIkKCL
KtWzjVKfCeCxOgZLXy/ngO3ZRi7GiJC44dDzeiAyGhJ38WYCppTT90aq0oRy
/uOox0ijNJkHv9mRPfELjY1ohsu9fiGVHNQE9v9HswaCcDrne/XO85mMaGYP
3sIjGAdxEqMZGYBJNy1xF5l7vgG8WZp7b3SOZy+kkGweLasRMqsibqx20HAE
YH+xtgAovqpmEqWTyPnMuz3a9myuKUi0pmPOUTOHrZ977P6I2gAwFQ4LMer6
1FnWEEH+9xQv8pZHio4l8+566v7GkXyZLrGFHbTGXaGwGJXMo0lZNxuCmdgU
lhy6KFKROGQblkruxT5p+1oAliAUv2KZ8UufXp8pRUqHAq62oZK21s3uSP2f
WvfS29IyFLfkCINm7z+iNPCYKsI5RXo/vAjhHDnpy1GlDFuEWWzXclMsq2lQ
ULY1TtvbHOd4tntHHPQUgPXomePRPetc98zTXbD46dS8pTEiT8SSamF//Ujw
P+wbtZunuVLPz+51IxMYbxi3TtNkZ91PEytn6Y84bRAhOnOoyeW0FoSNGb+5
AakgB9tnnOiedbZPrueg3CvDcq4NRwRjJ+VMj4xj7M4DKCauq8/W4aJqnCMT
n2uyDv4s5QSKGs0e9v0Pzfv+XzRj5Z/Pcd7PlCPb0ijjcDtRihhhe8Ejzxx1
guJ1Wf7vTFGIZsgxOZLgiGZOPXznXzWa2fLDKLESfhABIcdrYOrBtoi0NL6Z
ZnjW4BGwnDhAqvpyqfCy03xHiI6VAOeiFqtdY63YtbWZRK9W9+06VEtYVF37
OHTnmcc/cXCHLZLzSDy7Sc5B8vhPPe3dMIuUqWRcpIftbM6BkeMds053A36T
ObhZ5CwFbTKH7+NxHH3aGnWKA4xvdlGq9MlsJM5YCamH2gDURa6pFbq4igS0
SnhqOBk1KNEOUpciCzLl1EWIz3Ru1cgFNaKW1VavcNxtXFFappjHGXxgA7+x
pV6M4ICwPjJkmoJgP7vn9omou0vBrVNhZ1+MLN/WLldbuXq1VNvE9wbuQE0y
7MzrVP3CKo56TqKZzgZSt6Ej6/YPejKjF62wr53C/s8HlTCE+vt+Jj3xj260
LawmpPr6iGOIZk4Rac00xRKouFrccoCIE/Qd8y7+hjCFw5GZZuRhiwxNY1FR
CyLpGoNbFO0hrH5LCgSbIZoBm1FfBYcysZlxNCDJIitmNvPixM0NVdlYHTpI
OxcZEKIyWpZQbUADmjnWg+zofmyE0e++o4sTHZEa3VPU8gfTQlH7C/QOPtIm
x4M5rDpc26NFXSQrEKFM7K0pMWemxFw8laCA0NKfUq0lYr/11cL864MpzytD
EwHiI4BfcUvGTK60pO/tZfpIGtFMe1tqc/N8SDEaR8rZx4b4hDI6JMgKrWR8
5LCJUpmuDU21yCQfUPyZwEu2DMaUlqZGBWPkYU1tLHWkIelH2tFY0MONMw43
hyGjx5V354/cW5x6wDmOxwTYlrC+nsjacJKIWlL9v1S7RjVk0YAsQnPUaLrS
EgtPGFZtHAztToauHT31jCy+OCKzczsDjUQtqRaz8pf4f+rgd8Vtqg/ggSt+
Mys5cWtr02RtcY2IuT/TLXpaBZX6dwwTfft8SEmHwtX7cjQLCH1ZZFZ/bV0k
+AjK5k3f3xq5Yf6toSIcvQ4rzZ5wzZLx2oHN8iwWy/vs0mIzjIqMUMZM02xJ
teYG09sobLflyaw8z/4IGs5iAjuGQxzer4hmAz53CGNq0s2uDefIFtKrmqNk
kuPjlKcv4V4Wc2jAtKF+9GqRfEH4WsCujcq/v5lFHpF0pStjcUr1oDLWlRTz
q0UsRDCpEbO6JkuUW2nqJH2r7rlXB5Jt9XKR6MqesCZesqT62DKevcsMsGf4
4Qv723vcdJH7rQGUkML5S1VhgGGKGtVgyXQq2TgB474nrW70d8rcQAZKkDNH
m2U1mMEhlu5omrS7RfKBtmRg7m+jllLxW4SEuayGlAgqaYnAIVPwhROGYf1f
a1PoisixesrlJRsEf7Id7BgypTpNUxen8TGvRqTzMewYAwiuF5p9qLHjersL
JRB1opOMCKb/LGl6dyWp47o0nTmD1sRQhHYKqxozR455XvzbpwO/RNYWOuPH
aId4Nb3tbgw1PZ7KwsWbnXRRoVCDF9Wu4i5SbBynHk6QF3MLvEchmgFI4x9S
2X6aIZ/L7p5DO5cxR4iaaeI4mX1toPnRBLP/MlvoNtbN4r1sybepVJb6RAfn
LfFXWL8CzKAUm6HR7YhmrG887ffF6z9KYuGpVl7ajubp7qKV9HCqNXAV2xZx
nng1RC2zSQQzcabrZU4Qr5kwqWBfRThlNLs1HJGB07J/VcZSx6YTMTQjml1p
7apeh9cllOGcekpTNqN5zRLKrJ+4XOf9TLPROVzA/lPLqQW8YgDdwvd/45SB
CvCqoojaRZGxLMpLopIhTnYyjprl4WZUkp/NtrxaiNtF0VG/Jdbnc/N9JiOs
ZXkAErMnG7mcLX5OniL+9/gYqw6HprxtY2kRmTcSzfBGupyEaNSSIy3yudjI
E0UdNhmf9P3c94PmnYhqlsIVNKlMyJQfgqeVC5lpXMHTytLKkO63ZQIMVpvB
H2BNZnAJOV4NaPr/A9oX2j0xpDuHsbROAYd51WJX1qK6vog5598bg89L7+CY
c5QXzqGvh8WWIRQRq9Pg29kFoPealV0AsynOnuFriT9PVvbd0Zknu6la6Zvp
lfA+sSyf48180F3iOxz6Nd4Dtj9peAuqiotcQwD+1AMtM06yUU7PaM/eWVL7
Ihn7QGsgUvF2rEnTRhJsfgQo5Qj8RLK+gXLZeQTsHF8meEJFjiNNJwNHDbCE
f9Kcvp+nuuRe6VvwcBxJHSFbAMYoTZblZ8kPtRXEvjMl2S2JqiRGaaaEy+Zw
asnqCDbWScKmBmwfSzRTPzV2XsaWcSbI/HXLaiLnonbEXnq9ZV3omX2pf/b1
4RyLQ/bqNRAfLe1UF+A9jsysawDMSfWDyWWwwrUj9kCktLTqorLSqjyjmp+G
kqEo5+OUdFyul1q7yPVeo17HnPVfyaX6ihRZcpDSXW85EgedhlAQyFlCiWYX
mxoqPUZ4bOQw0xFnSQRbDpL0+wLLD48gYg43FE6NrCMdMzx70h7i+WxrkIy3
Rxy1RLpzZJ5twYPW4G0i1zCTcg28sc2NJvgU6QJwMRdXhS629iaXkeoWXVpw
IgBXmG8PMZTtQ/exxZB0hVPzlF68j2hmjrsUPIFCTMjfVWDQOVikDEbn+Crt
g/+pm7arOWBM7tXBBT7TOPYbsYemqIhXwGDiy0DtX3OKSqbbEc2yQ1XTkgw3
BIfrQyloua6eyLOUxt0wCpsOYXAhqzOQ3nMDgCmqox9E70BTOPLWkgNGT/kN
9ZGMRK34JXThz1gPBP8jS1MeEy/oZjABnA9LAd6T36UFM6YMB1UWUlRQOr/t
VZSPKqP+K6khE7bTErnHErGXDBbRSTD5TmeD7GwP3PmYdXUQzZ4M+konl6+0
kTH5Xw0/F3axaxuq4Dro7e440bAMPFoUci5FxDTAYHxM7y4fO5TVi6hvIFLX
x/0AL4s9+Z0XFrlcXxkKPAMM8Ol0zHGWiz9Mrp0YVXsB0qH4grIYAlOxTqh/
Ow83ob7yEnMu9zM9nIzMyx623ZRwxZb20J4bxPEEa6YR0AxsZhW0ZpVvZmH7
038h+SqSNdPzv7FzETQQcwCcKCIx+Gt1S1S1AadnPbIzgJnQGVQNJWFgi9It
OudcdMu9MTD/3mjqPDyeavaZhNtObYpzPWQYthniiSGQ5ZA1UFjOg4Ca88S6
CNdI37RGSunFhVVYTNjeBKtOvTKxy8whG0mCSrxFMFYQbbMmyPmbRk056vDH
i6LsE4Ro/CQZayJYQYX8FRzFfTO1HI4bR/fc6LcCMFMjZT3CcnMyVAECbww0
+Yy34df5LbX6L7e9XiYyCLPz740TwY0eQGs6E8cFTGL/N0/7Fn3Q/bM7orlx
ra2rAcPexyXBV+IAIscigxJWEbaP/kliYSeWyIR/Tp4bMlO9sFD1PHUaiBCD
deClxE7ueoMw43K1tVGdc2pa6kmt7F9Sf9sWutmB0cwYzhr1nfq2c5p1R/O0
k21zL/U2PRgrqoNkziiBluWyoI1WunbOAjAj6D3WIWW70TMKmMRCOk46oheH
FjTl5lRv0MhkO+R6uOXcJ5nNEvSvOfKIOe4cE1gW5e5Qay7uYvhfP9KObdDX
j3p9Lp6DhVSxR5PNh25FVCMRWChqVW09zWn7dW+cyW+xJYzyv+aUexQZJptd
jWaSLOZEjWbmrDf2tw9I1cZneT4n78rA9MPt8akRExB/8Pjud/v0ZntX9Wqh
MEs7Q5UXG9nRU6baGC20djdFls1G1cnOWJzIklJJIiKrUDlsgCucK3ErghBx
q4PLh0O4LAAO+BKRP3jcD8GzK0meJfLyQk7A9qFYVsgWpeR94DB4wBK8wxqw
xOwzJc+rX8bxdrGbObyMqHLfYZl0qkEh99quamdAyZ2qhojuoeqcaDtau5B7
vUIqbacBTU9PXJcMe5rChuVWW11j1Ny+2Y7CYjc6fXKj00civf7xzc4f30IC
Qr/Uz7x7fqrkMUOGnXFMGx8l6Gb4p3inykgC0nOmeOKPozBVxdsBlvDzwk6s
iDMC8QRoIeO8W86dkdhuBcFb+dkTbspmj6V0pCUTWScjmC3fwuwym+UycxJ2
vTnV1xZzXIDZ2Ez3LnhMylYiNVoGE7QnomwEVi2QX48oSb0ysaylyusBuqVj
YSCts734m7NUweuplYTzV7Sn8m79mX2xb9bxjqk7myDjVkvQ4Enl1EVIbR20
HCeeQQS6TKipwsQ8BQdf0p7mGe5dkGPmP5pCKlrEfgrgp/nSqRBr1frWbs2w
Wyglh4CG71D3NdOP5ZGwPYam0MlOSdx3dcjZmFFO2RrKCCLzZ1YlPR+xOzJV
ffG2eFcFrLSFbqEQNxOu47bIw3pE2p4vyr8zJtfjt4zDbZL+JWcJ+QKeF46q
Bz2LIBPkVFRbF8MJyJFdaigTgjFLyne7ueo5SNNho2Ug9A/JHO91Z8Z6t0th
746FnTwBna/XUKbRTL8warydHRigo+sN+TFh/Lo6/izsDKTGRMlvDgmIP0sB
7agonNiLtAAMxn7hcNPT6ZypBBh+tQR30vx0FtJ8pKLZF3qpDRk9XhfWANhW
H2dlaDhr3XQfnmRIL7Jpta9VrnuXrGuDSXB9vcL8ZjvlJZHAJlzVUIZMNnpx
NSQ1GgoQbxVtXpFIjs/4QMgq1LCdWSF8cfX4DVh+LXPP9si7OUyPOWvMSeoj
pT/niWaOURNASpqb46x54eYMf1vyLVP0GY6ZPJ3FmHC4XeK6+lp9ArS+3/lj
RDAFZvobueyFysIPIlLASTLMgvMu53Kf3BuDOXpw7f/Yegvoqq5oazgJpUoL
LRSKe6FQtHhxdysOBYq7FCvupUhxd3e34AQJmhB34kJCXK+l7/vnXOvcC++N
f4wzGJTCzbnn7D33XDbnMCBqxtluqYfb45lQuHgh1dFV/00RUk3MOV4tBR3m
jn6n7GewiKWDFacd65hhVzFlDwyOD+xi1WOMFUnGyNPmkMMgzNbXZJUgpXE7
GmGDgOYZo7iNiFdEsB8LqATivspUINz/o8uBas4HfxINsXpOHwt1avhA0217
3kMlN40SVSPDEkVn7s7pzLhErJd5LDrfbkO9rHtdC0hK8/MXA79S1VywFMdU
mnpM67iNw2dHqzwaVqjKFpnSyO99J3OgO3Zd3YRdTVJOd8q+/lvO0+n/+fyd
H7zfFnUFJ5Etwzs/NyzfFEsLNnb2xuaboq3ZIba0N7ZEN1PkJVvAhlz3WRmX
+oOWyERMBTxnnNqOZnhc2hxLs5IhVHNipmVZ7ThaUTAAzLk1iN5b7FrcwnJV
+Am+iPAjNP7AaY5D8P7YrMt9sffjtzZgvMmysnb4fKfkU1sdREySY7y+o5iU
o1XB6lrgVMz0Xumd7TbWRBXZrcze4DTP8KP9rkWmyczZUvLIJuG0vBd6FmhK
vE8dHp/VeWLHkLhHmuQXcJhF0cyYBHTM4UriIu1sF5VeNPmtzQvdx0712Fs6
dYXAVlySz1OmzHs5++Evas9SA7wCEfsq8rTXlw+6Oqu+h934QzajPsaOHI1/
zJmvz+xJSJCZwl6/F6P9x7Ci9hY4avxKtf1ztRF3zEFrOKmRpv4Gu+NhB5K6
B505O2BcH/6yiz0sNUx7jXinZ0Ex7f1M2T6X37RyIDzgCRS02SUDL+d7ZV4f
iLOAY0EPRmXdHZl5e0jWtX4IMAECiPKAA5w3nF9dWp4kyzq8mHocS9nuB68J
NJijReYyBobAgYwj7dMv96HKEHUbGMmqJRCec37kCXPo/gTN2U4qg/MUyx63
apQXW5EpYeU/l+IFZWwXVov9p6HD0jRXTjpEGUBFOvOm02te5X9tFibNaDue
/MYWf90ccQKnLSgQvkvqwTY4xUJmV1FvdLeun9hTBORm4MwgHhQYEQnQiFVs
ygIly7jcM+vu8Bz3yTjysLzNHnPynk8F+GddG5B5ust7u0qe9DAX4aBcpwK3
2xoj+Tho6JUAVszW5QpASNplSmU28+agHHfsIxCz7TRBkIwlLVPZxHKDNd9w
upmbPZdm3x+ddoFT3lEriGYPOhUE8aYlZXWadKvkvl7UUK3IP8T/UjQ718hZ
HclvtDXYvn3+WuSvf2GF/YNarFq9VKOiNa6DKgxby2jwvtyUpE6lBSnKJ52W
zN5M1zpCNcPxYX51nHc6XqTd+G7dCho53rbG7Ll4o3+JMBYMn8qBy34C0cXb
ST3fM+/+GMsrlqVs4YessZfyk91sqa+s6V64KIFLyZ17+TGXbGEHLf4bbe5T
068ORNxELdzpFXCgPO79BSAX9ym5a6Z6WNbp4oJ402toEdzVW5o8NsCa50K6
3p++e94cp+LEZfQli0gH03Ej6pwl9AiiFfPLedl3RqoqJugZ6d8UpkcoViaD
JPh2rLD0/kKaECgjQ2kvkatN3tecgOk6RFPTVNqMuQpiZst+KxaZ9PzVCTKL
OUfpmfjKhViSn9HlJ3CT9cVMHJ2IBbBsQhZQCFpbYvzGikGttqSuqBm7uQEo
rnS8jAIPAcWl61acqznxOe0DUr1o90YfATeyCLC+N4vou0SDJxq88ixWtXxl
FG0+ZMk07fOwa0H2kPf5Qt1S2GYJ6jKxrO9Uzg6ofoJhKTK1ggr3OSzJXvT7
SuUdlCqzKd1Il0n3gvwnKXQPXlTr6lnQTft7pcuIvUYfXY/tFQQNEAiqv3/3
ZjRlWDjyvIgdzpILbc5k14lO6We6AsHS2MvXGaEZdiuOGLxH6eWrwfEcKaz4
SqXYd0wJMZj7Aata0gV0YmJ7pPhNpO5vzfMCa+bReMR6Nv81tsDNNG8N2U7R
Nv/1yduaIXj/4LjUzUUlZbQqB1jAInw1rLDP5JL42NhVdeN3auq4T/ajCRYv
Q83Y/O6eCW8qM4iJlJwIXOast5Y0X1Pic/7f0P3sFXcbn3qxB2g/YkPDcqg3
p+ZviG6ejhuDIT8f8CUipqCphtyoxIOdc+4MBJSBspp8V+X5rsoNWJHrszDv
1UyATPaV3gg8NfnsP70sv4WA5N32BqnW7kHqd/1RPHgaHQbf/dsQj0UnvwCP
BshHnWKfasJdnqHSHkOhvKhzttBdzFs+mZp5tX/ivlYxq2q9GFQIpySABcRs
f3VnMelw2lTGWSxCCmylxj4dgRF4nqjncpY9P2DpBVRR/3GPLw1L9zZs1T7X
xPlkfULZgWoF9lRy2SXq/dtK4wMLbC5rGI6IHVsBwNrx2k7nGhaQmWVnhCSq
yazpdCpgrKwT94+0KKxrABYRtbxO+ALy1YA/OAEnYkGfGI2Xv/ICOXSVwj1A
4OXQIl4TSgbO4yBJzM4mSac6pdwckOk+Jc9nZV7QrrzwU3nR1/Nib/OKcs2L
uJwXfJQt015L059MybjaK+Fw66h/6yFutYvvEcou/Op0oZmzzpJzP3YtAPj1
HlHUd3o53G3c2kbJew3/Vrsb9T4a6MTdYIVUnn9+9NX8t+fycZr4rDC5T6F6
8PF277Y2juBkXyWGmQO+JvEwiIThJCudA0V9JpUFpKuSTPKpjmk3B+c8nWHy
+Zu96DE3Le89zZli+Gt5R59fiaP5qyWds/95TJ2Z3z+XzqKtue4zMy/3JZCu
qxu08Ef8aKbsxnL8xH9CWclAVhPPAqZhgXvgcrQqDtlpjr6Qn3DfkuydnxGY
nxUCvsdsZOprcFrqvQdsVJwEPcNjx0vkcFw/KQR0dNEjXkMkza/S+rP/1zgO
/EaXCGBRrJL2gXCseFWt2DXsg+XQ+t949bUiFgIlqgZNrYg7NJpk7DOkGv7/
H3RiFqLXF8/6FHJY/bJkA9gc8I26mTNh218KOtpmL2TYke5QA0eKA0wq4zej
fMj8qmFLpT98UwNOWOxsjLeQsLdZ/E62poOTR66t/3YVpy1C/qIyHtF4CgUG
gYd+MgGBz+Gs4vTyH/qpVtUm69vRNOFwS0RJ6Vf7p9/7I8t9RvarBTmeS3K9
lmR7Lsh6MRuHV/SG+sHzqwEMaULRs6CimQZEoJqPetFvyGdsKRCq6BUgS01S
DrfNvNSLOdU380XE4CTP0/dPzGmvOacs7m/WFC+6EMbd+S8cK39bnudiOkKe
7SHxSB2/aYxH2BYi+/qGYf5CJZBXg78WYlZZ3VrVc5YNQh5/5fqvzg3aRK+u
oO2MDb2WUr/uzoCU893i99K7BHQOywwPH98C5FnDf60pvBxcGCQkbGbV8JU1
OdJrt5k2vZpj9l9nfnvAFHOB7coJD2zvntIp9d1DIlvMNVv4EZv/JvOLuVmu
g5OPtotbW/fFkK/vdiyACPFIbUaX28u5bC7p/G9Jp00/uGz5ocD28rQLAa0i
K2vMQ8EoAImckRo9v+j7uVtXrtjLLZxONaS09f4fCVwbSzmvLe78z/cua4vp
RTM4fPL2cp/sruxysLrTibqfXBQlw2e9vyQJGV88aFa58MUyfyfdJtRu2sPu
99itjaPW1wtewt0HDv96QJEn1PRjvV4VxsAJESlfaOJyo+UnDzoDBArhxA+e
VDpiYfWEdQ0JNWe6ZLv2tz4dk+85y+a3xBq4whqwyhawwuq9wPp6uvnJ6DzX
ARlnu6bsawX8DJtdzXcUoOxzvMSrvzpfbORy7heZr5GEIV4u4heclWRN4r4U
+2+jJOr6Uk7E5DnPrKsIOAMcS3rOpmtx3zbF0KeeaQqPxVn36CaD05A6zLMr
eo0p/nzg1w97fIpjQie7DR2hnp+KUGHpoFlVpafIaKvLdhtjfrMATDs/+rzt
3WNbeoAtL0bS/inSapIlow0pHLHPjaHRJO4k6jTIJ9As40q/xP3NgY3YJkHT
KJrhPa6UN/jD5JJ4/mGLDWsk9mHe7J/7bIrJbzViFt58knteWhDHxHIiTLlR
ptwIU2YQGRrI/9ujZp9VOfdHg7FEb6xPBR5ZugAWddO40dpI/IKViW9RYaI0
ePiMSqCI4SvqsKdlW+O4vSIjebTd++PtceE3uNX4HY2iN0iOcX7lgOllaWc5
ohhHb/qzERH8RCdJn6ixr0ghvZShDId/mSFAwZ4oHcYvIU2/rJ4bFfPfDBsC
ju/JNIcO1fqobsxMNsyEL/4palkNwds6kavlWknJYlWz4ZDsn5Sy4eyYyAxS
/HmyoTcIZkLVi9mV3s5jwUj6XupTX257M0b0IFSnu+Qi6rzWP/f2YFwm1wF5
N/unHmwVu4mjUjjlwXWBJ+pooBVh+xQDxyKwDiOXklHbNaZoOGjy02rpJRyp
NFBL8aB5brKHrkaiwdt95sCNwCIw8Iyz3d7vpLcRUBeP96mEhJpv1KUoEnPi
z8gSKocZGQ+y4qbK/BtYTcAhHrbXErjV5r8WlD7v0WhKPx3vSCWTpQZjx6mh
6s1aj2bebODXnvRMrBS6guZfKsYu3Gwua5dhh2i/FedKEGM/3nNOaVEv/Toj
0KBtFo+F+MvJJzokbGjwcniR+50LXmjKWZJdlZy2lKb15NrvndaVcNpcymlL
eerbHxUzUGpAdS74tO9XHGEQYRlDNWjE9y8GFXnU6wvX9tzswD1Fsw3FndaI
Ue/KIh+uf4rS9XJbOf4dsMELFPx0ErGXIuppSy2+bU04xXCsPYn9yU5pJzom
H2rFIeKNDahRMLOiSCJ8DXqGg4M6onVlFoY2Afz9hYYiidz1k2cDCnmO+i5g
Bg2jsSoSD7ROOdMz/fqQzLujs9wmZj2YkPNgQubtUfiTlHM9ko92jN/+K4iB
srJn/b6+JWjJQZhaTkd/NiQdzjfh4YhABjvFb2yp4DlVQCOZt8StXvst78kE
I8yMOs2O7vdP2InNVfTKmvwUu94WfVpt0czuU9h9fagNI765VYFm8o0KSPnP
WdsY2CbaxUmFCmmtyEJbPTUrxHI1v/rTGriBLzTuLk/b7HDQMwCaOmQxxpTO
Ivy5LdWbTrIRx2lD83QqztOUAy2NSHNqeUOQc2wJ34k/cFBoUQ2sVY4Tnu6c
dWsgQlqxFDzIxZOEIz7AsBQUC07EL/hq5oRbVGbzW537YIxUTxrRRGwcZ72x
KaRJw8Weby8oTh+i8zapXNDsyoxZ1tEvMulgu7RTPdKu9Mty/T333tice+Px
q+nu6Oxrg9PP96GkyfYmQOC3S6qx034i+0AcsvYv+33zYS7DjmM6l4F3xBHR
aWU4/D6rMnX/5JJ4sLwaA+l8BwD2hb34omY3HPViX2hxumyAaMm4gahAVDTG
CaVXkGl/GaB2yKV+fKl0agB/OgerdXInYtlP0lktOl08uGX641BbFgRPdMGV
fKLj++MdUo+1pT/jMkR/FdVwFk9S/UdUNR2PFEeDzsuH/0UBGcqMi99o7tMJ
nGII2M4WX3FnsyY8ArexvHtEL/voS5aIU9bgLWa/lbnPp4PbUJx/R1MwYYe5
raKZ/Qyiq4VdB15cLfYzraruDDjIcLDaQvbawg7TbA6xYcAms8/fec+nZt35
nSawe5pH/c15Z7wRkOTH7P2Q0YZOzkAzPHbt9AtdUdOBZiAG5td/fYRmN9i+
kuROlzHpx7PG3GQEGkxz3my3sclnuiRuboQ7fNL9yyvNiC27qwg3K0Uc21TG
aatCWS3KDiC6fIifO+gbKfqUxRtE7IPoDyFAwIxKb8aXej2sGIAOdwhAA/rt
rswPWVeUPuPLChvXim+d/i5Kw3EEoQersaCA8NCtW8FXQ74Rk/GqajKOPY6j
KvN8D7F++C3zSi8OXJ8USUl7dyJO2xf9vsIeudTE6UQdmonvFYcR0Ev8HsgD
2LnWii4nzwZ8g5UfNJNDK9in8TuaJ+5v//5wp5SjXVIOd0460CFuV4vYTY1x
1DJBN5FuYkDm660LgOnhc2j3XM2JblA1OGiDjwXg4BXgrwVOYAAYu6b+R0xm
mjojq10pz5EUL3OqD7NMyS/o8hZ7CTSGVPwFPeVTj3aI2yCS9dLho5Ly+Ebn
GxjNMKD6OMjYJymlq4hVP8fTtKgNRRgejjS/WYQD0RJ5nm3kqX627CizOUp8
eBPMplhp+Q43ZYhVbsxlcwidBQzxpd1NmSGZXTVwAvWs3sgApteYYhzomF8j
ajVbCFR7HyevfiNOQye6mdJ8bJmB+ZlhAEnmYRC20EvuBoW5fFbk3hudfrJz
wsYG2LA46cB8nktrgWbdH3X/TKGMIDOFjw7PPIHe5VT1yXD93fRkKg50bg3/
jdaALVa/jTjiLW+W5T37k5nGC710lsGhXUOKNcIoBL+wN/kYUzZ/FKMDI9Wr
OFAWpT3A62juFr/+F4SxmuaS+qMMKY8o8XooBxleGZ1CRnD6WsDt9ZBvXv9e
5KNZiRLqe85plAlltb9Fg0rfKfQRZgufotm0cg40E+HBKqoOoYJdH09Vg5pS
oWtTw4TNEsBua4J4JP1Uh7gdTRH9MYU7rIjaZ1+VVhOsDQAaliLHsgYVAhoE
z6wC+ppAoxkqDmXfHW5+Mdvmt57etZFn2UlL9Y+b5tjrCNyY1A3ZYwkggwLP
z+CQKW2tIpbUwM1jbavapHa4aXsbs1u00MVPke7WgxR/y7o3jEKjPn9bg3Zw
4DTiOKOS8IPMaLHeTS88RL4AKETW9DueWBa896mI5jGd0tnFXYxyKGWJk3Q5
Is3GqQfbCJqNlFHTjYpm4jPuBoZpev/csOOMvU11xNCDJp9/sp9OSr3YA0iO
JfG015c3WrGpbL9YdasrJXjavh8LAJcuNuIEyuMen2PZqJkFCFL06toq2hC7
th5OGV1deN0anZHp1eRHgeaBjIGeLS/CC79ZU4wm4HsrOx+r5XS5SQF8HXpz
8ynZDXMRNZ/pwsaA20OxhhE+44nl3BqQealnysmOtC3eUP/twhqBk/lYsEEQ
CZ6s6wKmp7a8tBcv56JoeexnZ8DC9RYF7nf6zP23rxFxBEwpHTy3/NtFVaNW
1IheyQHJyKXVwxZWCZ5d3m9SSWrg9y2kfuvkezVIIHdXstdBqtFODk8DfwGc
H6w7cFL5MFH4p0bZGcoQ5T2bafGhUZF6odKiCKwp1WHu/Mwad80UcTIveKvD
SZyWJfOr420izLnbnur0hv20qNYIFXR53I0pC8NODgiwQ/2+6ZCOg4mdEgCr
xGf4QabsUDYXyYXf56X7mZNfmuJuU0ghYH3u85kZNwamHGsft6kB7tx3anmt
pb4c/K0mixBySkjLuRIsb4S0uQxpFzEZEnU2P/52XvJra7oPK2KZoWa1e37/
xBxzhSYsbxbhG4FRi/tSdXUTpj2KqHzjzNLSs0IZdrQIYjcH+knpZDI4rS1w
ky3yMPON8ddoyRp7lf6eEUdMIdusPsvxdzKuDUg52Sl+ZzP8W3Xh8dNW82Hf
0YZmyDdKqNjTMonW2ATMleQ/eGI0sD7aAc8N1CX5YFtRVZKa8kLKk6pKoQq7
aWfjC5mkQ+iq7uTuhh0emyTJ3wZzpk+6L4ohZBaxiGK+FJwnyvlL8x5hTUzB
QAuBZjiMRIqwEjWa5lAaOnQOkQ1sjQO8ALcl1XDgYnNFLvuZdjxLa4Ieg7bh
KwDN8HY4O9+O+u0X1QmuCcMlYIJ7v89lNVZkZXOtoQbJrpInpGfmgC3Y8rbw
U5x3izqbF3XKFH7UHLaH03/eyymfe3uo1KRaAlSpBSeS5m4y1uRo1n0sUpZe
Ip+ryyP5UIu0i12ZoHs51+y7lgbWYGURp8yRp7R7Ryv4OY/GMRY42oZmFjSy
N0xzWL6Rkg0zqDR/oe1X6LLqOtSjaCZNy+spXgQmCW7w/gk7J5PF/CvxMUIS
S8x5VtbEkjX1Si+c0T6TSz7r941r+wJnGzPYpLe40Bvs5RO1P8Gju91GNO2H
FOF0xrzKRr/c7uZph1rjVAX4cE5qU4PoFbWx1/zG/oCTgrY4TQhouyqxmgAy
BhADK/vne1qQAyoPVWey62brAqz5Dv2W0xl2J2tscPqw3Pkdz4FiOO5T7WqZ
QziWdaw9aAPuAbwUdAIk6mpL+oyAQ24rS/BcX9wF+IlIedMPTtvLFNhTibB2
qh5Fre+0Z6Hw5eCv3/xR2G9cscAJJXH5j//ea1SR18Mo7CBO64Y26cHqdn9M
LV5UNijf5aaCZr99BugLmFwxbPGPcevr0RlTWbeiWchBa9Qlwxkz+Y2iGS0y
k0DPXPOiz4sB02IANf4Vgiy6Wo9jhw8eNdASXweP7qD4Gh+vy2QdiDFeAR4U
jjYdY+EI2+lO4nwtfk9447HXre+fIRK0ZgSAPnFEK90Xr16dK9nO5LVUtV+w
bg3aP7aENmm7/1YIwZqKSZI1USL1F7H7ZIcGTT0C1pvDDuXHXMpLfERBhlRv
c4qvJcMHByWXmdh94rtnXeuXfIje6OxZIjczOsC1YqhWkvz8BT/qptPPxz8U
r7oD+bFqJ+puSvEwpXnhV0vyM/O7u2wrDdvDVtWnk6kMLGUyXW/SC1HCe2Sx
N78b4rqq+qXOYuLq2DQJC/VMV5D87FvDaIxya0jWtQGp57ohjhMdqrqAEUAN
AJBlUxn3YE9jL9YU3KRmqhcA2a1bwY+qDCrOw3H7l5RdLcxpkZGcvKZelmb+
Fc2mUxE6aHZ5XNQhnE25QtWLDpxFqcDgaRWCp5f738Vc/h7HOtAM6EFT42FF
VAnkUlOns5IrNtzG2zCPjWdL4cE5FT+yzWLqiVN+oNaBW6mXG3qIPOftASw/
vFCT7woAUe7D8dlX+wHhaQO9ohb9TEUJ/F7XAg7pDIQM+Mqektmmke5KsUxi
p1CvrHuj8jwWEHPYXnJM2kvOMvsRts8UuM3itdDkPoV9LCfa051hGaUsWb6X
4SM8W1zP+3yBo0E7nd6uqimK1q2w0zMf4JP/MnzSY6+qvDx3U7I34x0wtAQ3
SxwjHUUzRCt4m+DGOHHudPqEht31xX7oZ0Ms/eqvBTQwx9mn3hzSL9cMZxxH
2IA51/qJNrI4AO5uwQHthTX8J5fC7T3o8glg4UgtjV6dgGkbfmDsCSgDSgAW
8CLudeI4iZckAIWYUS+ds5ZgZW5j8SJAYCiMjGf+bBp2YsYNKq++P9AGP4iZ
mfElsZZutnM53VDRzHltMafV3zmtKuIMHrjiW+fV37qsLcEfDVACFgGjRM+K
HbxuHIj+4mlf7LUvHnb9DHeig8knxMpnf3Vn4DBu20H25BPIJxlptnN63Psz
9vtNrhi8qGqcyLzIUMlgYK/Fdw1XTpQRaeL5c+OnyuBksocl8R6ZTNh+6kq5
jcGeAtMAmuFtYmvgHkDMENqrAzJ+opSSOaIIKMZfwIbFBsHZrYOEePKq/WIK
2kjNUpCZxGfW93J4JXsww6BenGEHTH5rcQpnXh+YJqJttC6dUpZdTAMKiYui
ISMAvgFwCPqzEjs8wfkPt0ewj0gk14u9bfnhdEi3xd+zJj7lV0tyN4tnAZYu
wkycPpTJ2s0qP7Yqm+EH4/NldEKgzHNEMe+JZULEC/u9fWrD5I7YfI2sWObl
SGIzgqxGI0EoPSZSvHAQc/AHp/8bNhfRJ3E/hTRD7bTKdxT1RdXKOXBKOcrv
LNaermaAPn6Fe38wCeAxz/xmASf+Xs5kg9z1fkJ+fgWg4VTyn172YxFs7TDU
QQadeXG194Tf6qiCnAVVDEqZG2umg1jaoIjEuB84pzaNE3yGAJRxkZ7x+lON
PCr5TZe/NqkMo1RRZ2IqT8w4sOvTTnfE8mDebHJZ7Ck5bXmeqrHO8foENMSb
oPR4yOwhn1oaNE9OCuqzUeXs0TiLB/U/rQGbGAzy2kYvXb+VeW/m57lPBMKn
n+lqPM8FP3L0YBC9ZhTKtMdYbbO8BhcF8wmx+9qnn+iIAEr6HpdYgjZZQvfm
R56isWn0OWvUKVv4EVPwbqvfKhxV2a4DETKDHiOIC5ldBTTs9UCa0iLieCJd
6DgIwGk56bm6tnZUZsi8Pz4Zd0sVhVhXW+Jzm4Q5zNyCHqR4mBOfUog1/ATQ
DPsOkWbijqZeExnjkE01F8yX4h2A6EYrjpfi1GbFRJRS4v9t8H4fx3YAYll3
R+Y9mQTgJX16NA5UKvNSHzVJZ/FiUpmXwtAuNyVwYVcibt1e3mlXBRfEmGAd
wJ/rbUR5bwjdvsKMR9TUELK7P5pQ5rUYe4RzDb7LTZ7z855Pz3wwFg8QrwkP
E08G+xHU4kGXT3G3+Mwt5YBmLsCxJd84Lfya16JvnBcXdlqmyboSvAEA6bGf
KTKjWSlOaTXi9z1Zj11wYIz7qtM/HX9zS2lJHpbkhd/vYNnC5WhNhoE0x+zx
6ath37KlgYKi3JuckL3BLBNgiqw76jRFY3CCpPoIXwqiqVyKDzdsnCtfgd/f
eU/GA83idjQFF8IrxoIBmoFGKi0Eq8SvB6rzfDnXsAB4LMJq7DX/cSVD51TV
FZV2QuTl8SJ8loF9cQnFIEa7Y4unBpcFAWb0JWvYUcYUngvpXneuG84vhFeB
s2j+iCMSAcUdivO4aEs8wiueXBNLi81HfU42neqcfRMMcAonxYK3WyJP2mLO
s48x1pW5ZZzFIfut/utpYHTnd4SB2lzkN4229dgXCmUq6U+LutnU1UzcRv1V
uoc8mYAQksd67BVKCGYGIECW3mZDuEZHTW0pnqxhRZ6kqfeLWTm3BmF3YOki
6Ea8BjRQTV17T1dFx/SQzjIYLeUBa3H/FHoNpgK2DcxELPBUMzZmbR0EfeJQ
YJiH4pkQOloYSSoEdzrTh21y1RhaNOYIRGT4MyqISq8ac2vjS/pNLR0sTEzl
oPVCUCncrDyomoFmU0v76sj/6B8cchOOaDfjbGflZoBoHDRgMjdbMnlC9k79
N/7mQkPOrt4TVV7PUfRQNpqfD7bOukhiwL5Wz4Um31V0n/dfD2RDgIkgLtt9
atadwRmXe6UekU6hFRSeJXHq941bl4Iysm20Zyg3A5oBK6gE8ncdUppj7bWL
mx8eQM1JBrNRF5gxjjpNfbbgA3jmtJu5OxyRrJpZhMymORe+i0N/lX3v7EEq
/XZetfA1Ep2dbA8czn46yeS9ku8r8gLWs+29B/2y00M482I0mbywJrD7V7kZ
vgi2IRYAnh4fVBuG5DR3a+Z0rbXTvc5SahxOxzSVYXfUZAFfLJ5yZG81p9p9
lum0Gg+74+3oj7a4pt+EUi8GfsUmCpFhP1iT9OlgdRfJpdM0GWwQZMPjj6J4
rQ7VgvSz3QCM7GR+swjPnwYQgRuYq8Ru9ZyX/WRatmv/lLNdEva0iPmnLtYt
QgNAIo4nkMCt5Z3WFi8ANFv8tdP8r53mfeU090unuYUIa0sLO5OqfUd+CLq1
uyKZz6EabOVlN2/tArgrMfYtsIdO5QYrQ6C6tZTztrIFdpR1AQ4rmp3+hQVT
t26f0qceTGBuJa1cAMntA+9LLMHbTBEnTPGuimaW9EBbRihbffA6EAzGMzTD
VzM9nQhGHb/9VxBan9E/AM2ut2RoiTvZWd7oYZZ8nRR/m7iAJGBRKU82hPEN
f+GhOTIdYwncbgpn7sISedEaSbVn1jFD9lgD1tD44/YgHBYcPlr8k+9kZnqf
9cYpxuNeBydl3boo8uiPMDQwaY8+LNd9BpAnL3grW+kQUwDWIo5TqCFgIxUY
Ho3FGZdypH3cxsY0RZ1aTvqBi6gQHGDTa0RRjTHtMlwdsm4NlOGstTQ+iHPl
AE5mqKg9cJyQvXP8TSwbPkHYEh87DN8Bm2DCWI2Ra+uHLaxKeU9ph2ABcWY5
h8A7iKW2LWHn5gX+awqlmrQp6qI+lrygnZwLezWH5ORk53c7eT4Gz6pqjBF1
/5Re9s2NqZYPCkX26oyUFJ11Nofd7KImrdxMVAikH0Nay1TlCXwVoXH08lpY
6jKcy9iTPWl2tUzA4KshH6TjtY/u/6DZ4+6f3mzpclrCB3anV+fqZRG/KVvZ
3Xp+5nACBW4kUkitA/vBHowCcCHGAdXJ817KX1/OBsRRXedab+xotZmQLm7S
A3wXfKkbdrcLdux3cML9vBlY9M34HyiAsLJWnDKoyz1FTpAj+VhmJFFEs3Om
aKKZJeSg2f8fbf9Iv9Bd8nJ1gef4ymoHhqOTDX54aJJ/iJhfLWqdMWqt4wxq
mW2NumR795i9JWn+5swgnm6ZgYh0LImvbPHkZhZ7pJm8uzltGYcUxVfAQaON
eVzVXZye9i6IhyOZ58p4OJp5ZvLh8ThCTQD1zFm8wwUqgsAZS9p9as61XuD2
XNLzq3uNKQ5qd7tdAQDaKbHIEc9c6nJca+v0sMdnnoNwXpekpA8Awd6Mh4iS
03Diy8B4P3inOWizAlrO89nZ9walX+qZtL913IaGIL34EQiEb0rqbEdlp/Ul
WGgAGZv/jYFmc77ibxYVAmEjbQOgrf2emAa6Ja285D/7qrnsr15gX1U2CQM9
dnP8AYjnvKsCySSuPZVcDFSRssKNFmyaej7wa0AQ64ySqdCcOV/umwVqvaSh
E7WL/xeavWD0F3nagWYJO5o70MyRAwQ5NILc8kbKDosWpwxOB2HLRRHCyLxD
Q1pTXeBoXu7zPznuF7iFPT+skh/Br1hjrHF7Lcx1G5V5qScCitg1bG3FIY4g
ne2RrV10iEM36TWRx1FAU78P7QnBKYNdb3o2Kc9rGd4FxTCDtsp7WY/3Qru0
W0PSz3RhBnVdA6ZPOdzqEP9kfgloBhLFZrb1wvDPdtGeKJZ3I46xZyDFw5QZ
YjbFCCujcI1FlLisedQV5LkQc01NRZVkyshM/fDF1SjcYS8d4vcqRJy0u0XG
qS4cmBUhYhn0O2+LdWUzs7QqmSPPmEJ3W/z/5rF+bQDWXuzGBngRfhPLcnJZ
MlSXRXb7ZH0cMSwA8RIdhtMitnalmZNhLyh+VS9VqGpUMWbtZlRkGwYlB9lU
huUB8oNzJGFjw/i1DbDa8RywrcCj6CgkHkkiyct+YEDWwy6qwO+cfqJ9/Pam
jmDnUbeCN1owF4HbOFyTme2jNdn0bnRPdXRhLkL1wBf/hMgRjwjUGqcMlqVY
G09X5yZEEHkPR+E0oYkw4qltTXFLeHTA1RcDCrOTs52Tqp1cEf0l9bZ+PeDb
N6zW0V5QHACNyinDKM7w7sQZB94ObgY0y488Zg7exzl9j/nZdplxrCVOvU0q
/Wo4p9VUov//F81ImWSsSS2zWcFM9mBTZWawNSvMmhHA1Fnic2vsJXPoQdpP
P2FNE/+WEwfDiqpE572unzjsKfGEEUnhfIleU0dH/gllIgRHCZrwY/YhUJo+
SBvbjjzvNeYnYzOu9APaRK+uGzCDTcV4DreE9TFv2YC1GHB11/bOj3t/4TWk
mM+UUh/y/yfb050TcdObJaaA9daQ7ZK6PMBx6ZBtZK2eS/IejcZtsLFhU8OQ
xdW9JpR81u8rLDx8shYCAFYrvnNaCoZW2GXxNwXmf+0Mbrb4a+dlhZ21qMpW
uuJO/5Z0kYQYS7e7q/BCfIfDTsev8BvHTBbn7n9yOlJT+s3qMeIA/X7QhbMA
zJnPKBthJ5bi/M6CtRRiDtmiLzPFlPwK1AIvwh5puiMAZNDkvxZxVuo5cjOs
fK8/ij3t9eV1QbP91Z0daAZmuF0yjVi9+I6Au/vdCmLlg66Hzqmsp0Da0fZZ
l3tzBOnlLKo/4acDZ+jOs8nii+W0EI8UyyPleFsSMzFJx4YFIKvrtypLq6Ox
un7cbu9EfQbavZWOWMgyR9JeksDs6/0zH47jT/FcyDyA12IQ5hwGLL9TG+Qg
ZTRYt5peno6oMoOmLp8v+hby+eN7ohliwA0Nscukw3OwKtExkRt/h7Y42SGM
LsUZR7kZhwrzwi1ZgaJr5Ap8lgh9AscZDrQBUEQurxE0j+1eWjoERHwwKgUC
c6/NBr0nvGOVIvZPeqx6O0wsR56kSbr3YopgXOgJKI5YVdt/esVXw77FXnAV
W089hRHWHfrZqMtIVtnldANndbGnFq4Q2leDWTQHRaQ/Mg2+2QGesOvX5IOc
h0IMzhayQ23BdSlz909dKk3NqRI4uSzzSENZetBknYZ4+GRgKb5F9Ib6LBCP
L4lIR/NmYtQu6PozXWC0rR1//347l0e9PtXGg6DZFcGgYrEs97fOOEVFFzBz
2lrdH51LT6vhiHHSLnYHWibuaa7qyjgLPEd8Z/e151e7IkojQDNJnRXQSMqw
TlhfP2FvMxnjHSZT8ysswVv4diLPkkJHnZbBZAQFq8Hcch8w1Zm4H9ysHvAE
j4i83e484nCBob+M9stJa5Ajf6JJG7XMRqTJYDMd68EjL+GxNfqMKZg+s5kP
Rqec74Z/C8YrBklF2FMt+UztLsZKZt/y3waUZV3ri2jCijAqcLslgiN7WjDl
bmUz211xsD1s9l2a82gCpyR28EwBDgOEOb7axvBoA9qDuyISx8PxHlbUb1oZ
fThSQessh+k0s9cykTPaw+cTfoxnN87WoM1m739YInEdyjL99iZhy3/ynVr2
xZDCD7p8ilfPJrcqIF3OwKu/i7K3TdtCtCKwSrJn+F//FncSlHDeCd5VidBx
oIaTKoRwU/9C0HBo+onqqbNaZGraRI5jJ7fuBV6IupTvdO5Q4/6lrJn7fCZN
l3Dzkadtcbf4cJLf8EWkeIEtUws05iZiK7NUAdLOdAeaAc+BZu7Mm7lg+xz4
iRgLENvCoTBEnQyNNd4810TzjdItM57TeRR2E42gjCt9c+8PZ8gJ5g+cAX/2
nJ/3bGbO/dHZVwdgheC8iFjFoT8sWrxoJgGakngclZ66IzV0n/Ir4x3JuNnn
LArITxFyzlQJlYiuD+R2eDCKIHB3eIbUB98fbhMvkvicaRKDD42YEP4AGZhD
5tiaFGSNlAUiTQ4aEG9DDrIVKukFMB9xJcXoTPEGMaPmcyTOYs5TCJpZfFeD
ZmRe7ZNyqB1CgAgqjrL9PmiqgWZhS2vE/PsLRwjPdc+5N8L0Yi7121nlv2B5
d5tt5ElP8hOfUNw16jwLfIFrGYaLggRIXeCcKqAKuOFbrQvgpSO6dIR1egHQ
EGLgz4Fm11rwQUln6ZckzDTcqaqaNmzaESc4uoje+T3z3sisuyOxdNPETpSS
UBs4pR4yqyIjL3lcDxVGWjobNnx1nRK3MXOumiSc0+z6iWrdOM4g1RjH4r/Z
kmjm1rPgC7sFTPB8Rtysb+5tmXa8nfpN0EbnWj/W7y72SD7RzhBXX0FhOqaz
hhZWV9Nbws2u/uqMy4FmCIJeDSvsP7G0rAeZCRU7FXFOXEzJjrADTJ1FnGeu
4+1h6luKYhIWCVgc0AxgJfapZexyMUVeiayW4WnFSfafHdMurGnKcBa3PyjT
+yfcQWmBlrRgdggkvzAxlXqcwgse83VGOHF7MxL1sYZVE6myqFjQvmROpeiV
P8chwDzagem+R6NMXhyloZ8gsCv5lTXTn20AWcEWR99R7E32sfiswIszOqkW
/Cj09WvxsheVqnbGOAMOI+/h3wPNwg1W3JLDR7eGmJ7/ycH5wE2MmMKPsBnP
3o9nDdhoejmTH36mq2az/WdyMPxRry8QMeG1YqUhLttezuXfkiRgwK5/irHh
jUNVxdmzofl8DTB1ZeJ0w8I4L8oe11sUuN6G6SnVyqCQUXvqMFPUqIOmyg3u
qjPyiBGAZqpsliiFAM3JU10qaDPpK7jru0fciRwH8OCGjb9njr5kdGfhFZzq
jOWE5aFo5trK/i2qOO2oYDSH4Ib3VJJE389a33RC8K4NGz4G1NCIjYm7C93T
bw9kWIHz121szsM/slwHZ57vkX6sQzKdJesG/0XnZT3lWT+lF5uLTqJRGaAa
fzQwE3jOzpy28pqMnknGF+82NXq3u2nqkTZYxqkUaRdt9hMiZbypYfjyn4Nn
syiGvUmV0Z4FRbyCF94+Fq3f+DLaLwc+mXK8dcbVXqqraTQAx7sB7SnvnBvJ
2VJzHKJOCoNkvWUNK8mdchCh+6V4Ojbjcs/3B1vHbjLQjKNDk8p8FGkahwuY
A3tmeLjsZcEi7oaMLT/iLBjWcOwVbAcatHkuwLtIO90FgMzeP3VFb0s0w/OR
uWMnSavyOlzD5WgtHjr4vzIdU4Da+EML413QI3VFTXxI0iFamXMxP51o8ZgH
jmH2oyic7Q07FvCzMi725v1vbvB2CWWNQSccE8HnmjjLD2VDOIfsFtXwn1qB
0eigwjoJLp7UVNNVDVWdHWZ2qKPLQ7tKm7c4EYDzg73Hb26Ep4HjhrJ4JzhZ
g6WCn56gPoar69DqaBrptMNGQTvNVCtAJps4C8Chg8FFtOTNYNNo2u+uglEm
vzV4j4j7mMh6e5TxVOAWi/dy9u3c+dDPRo2RyWWZJxS0YaV76HesAnPGn+8u
fv0vhF+DGEw3SZYA5w7LQEkczmKTgBTrTdFXLWH7zL5rmSu42T/5RId3W5uA
4FGNXzQKSDZGsf0vcFYFPOf4tfUd8wvyyWsocRNz3Zb8Escl07OmKLtiUhTB
7f1LRrIhO0EPANqidlhHTpbidoGIz2mIKWjApNwftClBbJJAOR1jvkxMAFea
A7YwAShoxt4DIFvwljzff+hdKElgoBmQPHBWJZ6kfb/CAwejwBqTZVBgd0UN
1ghfkiJz2S6YQGmj6jxb7SIeTjdaUIRNezbc+xZ+PlBs14Z8g2MIEYdDz/zl
4G9FcPIbh+wYHpfY8LFTTnvasWBAXbLu/yHBpsz+R54lE0tww4uQAOcBAhwW
CAI35b2aBfKvvaacbPqjOPvN2nKJskXkRyetAuuF33PG4Scne5LE2bCAHPot
zkpq+Kz6OX4rJbMST3ZIOUszCIZ+5+j0hD/EW2Y5aX5Vv4llVR4B/xxBBMOo
Ws77Zavae0L4APWnSMjJwRPONY8uHji9wtuFNaLXYndQXDdhb3OsDTpG2c22
GGCOLaXSGTKe+cEam+yFOgmOilsD6oZd6I5XadLAnJHgTeu7Z+Z0b8aVORHA
MROu3AjgG1O+CQ/4MAO3U6INyHO2C+hN9PoGmjdj0kyau7jRjIKmNhgzcWHP
jZxA7C/Dy/eYAYh1ZaoEzD9oq9H7d6YrBUAW/4TXivWJRwQ2rmgvz8dFpbGA
ZjgBLzQ0OlcZYw4pQhtEMeJM2Nk4TXIyuQ/HgjNwKIwJpSNYwySWwTuoSOAx
X/tMZFq2Lu6fArP4iZ1dLjYXKZtqXKt479pTxwmskUbkLk4HH5xHcIjfbO1Q
PlRlLebVuZHHl1QVU9Yg1nF+Ct9OjXLwcLAk4jYQyt4uZsCrCMOp1X4crX3U
45P7XVQ66RN1V2T2qS8TgzRVmVpOJxDZZnOivURt7APBqUESQg2QnaA9rJ++
WZT3dGq260DthAH1VeT0GkthUvVxUINCmq/NpGwOn6E9C42tRHtZJgoOWsWU
gX0C7+5a42+ysB5+giXCN0vzHuJ066WGWTiMsFDVu4cuSBPKUrJvPjdI0qam
yYdayEj+KPnYTeSQ2JJp3laJCHiAcjCQCVsqjWcG/ffugTnyJBAVRJH1+i2N
mVmdImhM74nCKkOtgtucoZvJIcoEFQcz0Gw6w/CgzY5Ik7/iEQVuyPNZzqPt
1jA8HLwUowXUmNkscNOenTtRx1mPtgOi0qab1GAdv1Do49KvLtdbF7jVgV5U
9J0ZUIhzK6OKqTWhVtVDFvxIoem5bBMKnEmbZr9p5XSO2F8nWWRuhZN3C6tF
rKwrVoZ0LQeTz3083vxmAdsAQsQqMfYq5zLibmA3WSKPAu1NvisYLl3pnbyf
xdmQ2VXwTt1/K0SQEUw+LCVgMLRdlZx3VHbaVZX/qS3NrGE1YsALBMYCo0rz
+JIcZ17G7DcHHnc3T93fOuVAa9o8bW+GRQvWFDS3qu/kcp6/f49/gvWJLYBA
6WRdl6M1+aDwiNgTIj9lv1BW6qU0pAwdQ84en70eSI0+lurmVVZLHRDCyDW1
QUVArcURoKy2ZLhLewMYy62OTjfaOakuH/aaZmJ9J5RydOM4ZM+ZgsPrjjjF
LP3750ygZfoDxMxZH8YNOJgTeoDiyU+nUj5XctcRq2qDmuKV+Umzlt2Tgj4R
H8b9NE2NjRayOz/8JId6KPd30xZ1JT/iNCPQwE2IyrMfjAT4C5rVlD7GQtjI
oMEn61O5FCcgMxJyFALKsMbwmvCljPliHCh/VYv4u07yrhbJpyT3+3gKK/7k
nMaMpPndPXbORF3BHqS/oQdVzdkws6s5BZQmlcFBea8rfyJWKV4EdWxKOoWL
QeQHQ0ZRP2bFUzp7sXpxaWevmnSofillQIZ+y0ZiUS2msfiCH0OX/BS+sha1
O/6pi41Dq5rltfAqcef0qZHxLiwPKj+LhKBYcnOQXw1SKT1kd/DkGP6cSoYZ
995WrLZc75/3aKz5xaz8N8tsvisRYNp8V1i9llk9ZuPPaeR3skOiKDeGLaIt
DpgYCD+dqXGNKW6oK8+sBGIgy1iq3qKji0PB6K4J3ZUfcZSDmVGnbJGH88N2
01/PZ6nJfVqOq1SgDrRgLn1BdcNkZFJJlYXn1ljCjFwS1UfbqDav1Wc5ISXq
gi3Jna3mphiVGTebU0wUbU4ismVH/pf8nLaDgZty3CfLy/pVDLkq62oX1QIS
Hm0ypB/i7Iofo1nunWEcc/ZZYQ7ciPu3vd1vCzuIkDM/dBvbDLwXm90ncRDj
TNckCZ2o+ju2FIUBScILsEHoo6wCFp5mw/CfF8RuTNuEHnb/4knfQs8HUdWf
slrTygTMqxC6hEo40ZsbJuxsEbe7dcL+dnF728TtaRm/ozl4F3h15Lq6QPiw
pTWwBkLFQk6N/3D/OOPolrX7V0Rhmee65dwaZHk22eK10Bawjt8i/AgbCyOO
U2AtZCstM17OwregJ/L2ZlhUqgikXX+AKYS9J+0acdhE+7mVeB2oYYTG2E2U
8mhDvb4Xfb/0HCaJXxD1hTVoqriuwbt/6WsP0o5FG77kZzx/n0llKf7Z/xsW
ZaT3AB+ipTFFM1x7PgJ/zaGdaURAU20r3B6zEGMoHRkwraLMX1fgqPWkcl5i
5UxFi96fqdsvcEzEPJ1V6A9cAvtC6RlP9kU1wEg1U5p1ayBlOnxXAW04Hx13
25boBvKfn+7FQ5NGLU94EEQcZ43bYx6JmUwxi6hpNR7EgLIxJfDJPip5MaMC
IyxtUTjRUQETO4K1gJCdtoijhE2c7JGnsTtY8w1Yj1Ai694wdn1sa4p741xG
f54sF5sZVsJivO5iVOQbKpS5SAc1WRnnp9Ywj4SgO+X6bzKltZw+9VFnqS6S
JNNt/C6eWtFmBi94G6JOGmlJhx4+wXNUMWAUW3RkxnljaeZJELpyNEAE6Djv
MKzomyHf0pxiUCGdtaeoEf2axUDtN1IFIJ6nTKriA0GBaEEyhQPvnHZf8FP4
opqRy2qzb2TxT+ELquG8DphTES8Rx7SDL1HEHgFI/8Kv8Pn9ZGR1UCFsMclB
FcWjVhfdUDnE4zY2jd/dPOlE+9SLnLTNvD+ebVTPZ+Q8m5H9ZHrGw1GprgNB
wpMPtXq3vQlgCpsFPzdQ3NloDDSpnLoDG1az86uGLa8J5KGC9L6W2CDp135L
fzAq59XcPJ+VJv/NpoAdcm3M816d/WpB5uNJGbeH4cwCMXu3i58fuhBnaxWV
eGVb8gzDHDNqfb3EHY0RjWZc6Qc0U08rqoskPjNlBjEKMBPKzOYMkyXNZCWa
mXKj6KoQe90cuNP8bDqTG/ubxKxlYI4n5s1gVt1mf1CB2YCJ5TiLsbSmiDY0
x89Kv9o/++HEXI9FJr+1jLuDdlmCdpsCt1Ee02d59qu/Mu7/kXK9fzKH9ajB
TresiWXFAbbwk57s6qeUVtsCV+lr5nK12ae0lG1R8Hbrz+62+0QVAimr9Xsx
v9El8JbDZleNXFKL259u422yTnA+1Ow62Hp/lPXxWNPDUZZ7I8w3B+Re6pVz
rnu6Cp7vbE7L+A2/xK6pH7NSlWFqqatR3LYmou7SLhMx1O0hmY8n5HosyPVa
ZfHfjAdCISm8BZ+VeDUgrtq1yKrcEqKZuvPgeL3T/hPcPIgTaCT2zrHaLrKV
yDaP1GZG5ZQhmEkrEOCGW1cXydsUpXvO5FIIvXHaUjZwSc2QxTWC51fDn/AR
yecjOAUx43QMlZT4+dikLOYikqruvK+aC5tV7FLD9Bn/hRSOpm9iOkmxnYE8
972Hf68G7oZZsFjA48Npjd1Z5Bk78C24tv7UtQ1VQW53LPBI1HQdPbSsuEmV
P+1i92wu179y/dabQnfnRV6wRF+zxt3PS3ick/CIaa6Ym5aIMwCHXO9leKSp
V/okH22H1R6+siYWD3nL6B/UGolLa0xJtfHConq3qZFWNtnB6D5DekvWYzmZ
Q/czsRN2xBKyn0vLd1WuvRmPiZcFP+FDcKt3OxS8InpTOAp1Zvak9N7jILjT
ztmhyS9SCfXebfs19WiHnIs9Mw1JqI3UG4+/aX3/jClryS1zuDWNs2YcoAin
bme2+/Ssi13i97YIX1EHO/pl/y9vt2FleU8V581lXYBmYTOp/chuuimlvMdT
ysMDgDPye4clEK9h3zmul79/x/ZdceAFtnuPK6VteKIfUjF0DrUitYkXvw+d
XUmbeOlHZv987E2vESXIOoZTANxzKDhhMf1A+pXLFCpuVdzVq4Lv8Rzf0DAR
22dfa2yQjLOds670yL7WJ+d6X2ylzMvdcWClHm6ftLsFdk3s2l9ICBdVD/ur
MmgMVqb/DM55Bc6iyznvamG1yGU/0y97Q0OqT+xvBVKXdb676eagvAcjLE/H
2V5MsTybZHWfaHo4Eq8s63KvtNNd0o50MGwIEKzNr8bR/j8rBMwsI2P+yvc4
GIJ3lHK0lbQgjmboBGoXfop95mm+rJubY0VQK5mXGGqYciMsqc9zY6/kgUu/
nJVxpTfoH2fnl9QMnFMFD5ZTG3hcQLNRJbCqA6dUQCgnFpx14zY3USXq7Bt9
8x6Nzns10+KziITQZylIjuX1HLCd3PvDs6/0zjzdBaiChcd0DQKNKaW1xq0i
2096FBQzUIqNPOhUAJudpsZiRP5y8NecDp5QMuDPimrVGrOtQcLBZu/Pdk65
MSjt4dRsj+VZAXtyQo5mh5/PirqaFXU5++3ZnKBDub5bsz2WZrpPS78zLPVq
z5TT7ZIOief41mYIMOM2Nnb4XSbsaIZvwZaJM11xqxSqchttdp9ofTnV9mKq
9ekks9sfea6Dsi/1xN/BK4hdS+4NOoGF92rYt+4yo01u01ocZ2S4GCQKCKaX
wzpN9YLAeYyOmr5iMzqsqM+oUnTSmVwWWK2agTqX/Xrwd7SEU4fEVk5iLklp
TQKmMrSfDH1gVu6qGa0I9ASXwRAAGqggtRTkYcp8omQM5DKEE8X67VFn5/ud
6BvCq70T4k38K6qkqgErjnig7tRyiH3w/FUBPutyb6ruv56bH/CPKXSnFYQ8
4ng+h5eP5UcctoXuwJ/bPOdZn4zLudqXlgo7W0avrv9WDOh9R9FLi/7sIr+P
b+o/rmTAdEpLkS9tp2o91rxR7UVI67eaLdkBG9n0G7DWjCjg9VyT21jcA/gD
64zzq2PbvuhLCVM85PONGXFrmVtyFOIm3ONTqhyPVdE5WlEkHW6bdqFX9t0h
OaJybHl73BJ7x/L+tTUjyJQdajJF4qKpZXaYOc1PlTOxR7I9Fme7Dkw81p7q
oLPKvh72NeILvHG8gh3lnP793kmMmEkzCEpTSwufcRhslVRJLvLSMVT2wLby
GMXYjUNeI+mmoTbiSs+IWtPLc6JKht+50/+UgVB+vr39GCx3XGnDNWzcD/Lh
HLNSEAucUFbn6OkTPUvm5RdVNxzJ1zcAw8SOwPGUcqx9ysmOoFUpJzu9P942
6TDNCpnx2NRQFSpw0ISpmewCxrlAACZ25lMoSc2y3674OeqfetHrG8RtbsRE
38FWySc6Jp/plnqxT/rl39Ku9Eu9/Fv6xd4pZ7uC/yQdbAMipAQDcTTWFc4X
HR8LnVcF11u5SY65bWmMj7I3TkxBOKzKMMxpZwTYcqJFXT/Rmveelme5kdbs
kPz3TykUGbiJSuNX+4B+sNq1shb4nsOZSC8+H7sfqOZ88JXpO3+ma9rVvhm3
h2c+GJ39aAIu/Cbj7oj064PwdXCAJh0wWKtqd4gMexmVWcNmcZhv6iT164GF
PrK8LCPORz+BSrGsdqR92oU+2Xf+ML+Ya/Nbj5D2f2LP294//C/15f/L8v2f
7ID/8Gv6m/+S3fMTXPNjztAAy+fvvGesODPreLJj8kE5dLY2AazhWcVvbgSM
5Zjz3pZJh1rjUeOBp13qm359QMatwRk3BqddG8gC/amu+grU4Z3yI9PLSyhh
ZHrdurMOKHqtdqehJsYclmGY1dxoctbcr7ZAsLVm4Fc4Scl7x4p68zhq13iO
wNmq3OkL9RS70droctfWUDsDZPHuaE1t1SAb1CCdGpVNPpi1iaKCs/5QDnj2
+lwdZ1TXWueI7ZYNBcDT7nbhHbqJjYgmqLX5h4ttCX2R3u1ujmVPTu423vJy
Tp7fClPA+ryAzXnBW7GKTH5r8jwX5zydnnlnROrFXgANatD9XRcPDXuKIpPD
S2iZRkXJNLHDz6dQW3U2r+5ohhdNaak7I/KeTmb/zOu/AGu5XkvyPBfmvZqF
OBTLW+a7fwXN1umeZ32+utuebhcXmhXg8dFQLC1+pV2LYQkxvBjCbQRuUj9t
hig18+Ygy5OJJp+/Gb3GXGSuL9PfmvNWprQSTJxuiLflRbFoi5Az/hYl4/zW
4bDDksBiiFxUzW9scfDba61AzzgAuLWUsw6t69y66j0CgkioiEiVDSyaVgbM
SoCoLB4ITVG5v7jRfByCHnTZKK+FEsdn8pJPYN5gWkWqt/EHVZI/p7ykw5XD
XxSNOIo1q5KhETdXxrUkzYI1rKJGlDPa1vjdzmb0kOXVPGEvDv3meAXxgjb0
yF5dB2jwdlktVbmk0CWQTcSRaN6KP1xWM2xpDeAS3jK4HAi24GTzhD0tkva3
ThY7VyAkdhD+E3+OAwt0In59Q/x9/FvcksqS6EBZmCaCVtYW5/QGCIpTjjJ0
otaBaNGbw/bYoi+yxiTduRybygwFi2bhKemFNeYqFYe8l+O0TT/HaVZ2ICyn
ES1OTBnloAmy7jX/iXTDZAwubJBi6Vsav9/TEssv5VTn1HPd0i72wLvGr4AF
Qv0hNvsRPTYaNx+ifpR45vhkkY5kMPtHMc8RUisZUcJ3DA9rkEAKdCuOgRUf
bZd+idYMbEby22h7e8IWd8uW+up/coNpzmWm7ZHFkopf880p/5mS/jNF52f7
21KfMaMbekSLwixGXOiVcVzQdTfvim9zoySsgGw7JZ+wvzW+S+rxjgiNcb0/
1glvAe8lbluzmA0No1fXZRpWcN5nQgnN9IJiuUumV2XB7nRQm6H/5Ttp9xty
Ul9CzQCLEDRzUw6ZQTXaRlj9esg3ADp2TfSg9zf+4bXWxhSbY2xHGmiZtNFL
Yyv1GVfFXc7ytHDWCtp9ATTV+tbJaxXqp6lBz88+oFz3z2kF27MgCLOOZhPN
hlP/kPRMOl3xHPD0Uk91zrjSL/cOzTKkO3d+3pv5Oa9nZT+dxLPjSl/8BRys
eG6Rq+q9XViDHQXjpK1oMHuWRKSRfZKaqTYA888KOJfxkN9tafb+QDtKXF7t
Q9OW+yOz3cZkPx6X9Whs9oORmTf6s3+A/R4NAbC4Mc589flKtOY+GMsa4pnS
j+ExtLDveLscH2dY2mZe64142eoxzyQeYSy9pXpackONTmAmZFLM7Afm5CmZ
QNITW9Q5dmR5zMxy/R3HYvyaukHTyuL13Wn/CWjz4RoUOmDVaRoJFac751XW
7anbXy/6sc5DpMY5CCxytdgmbRtfGrBmKLCJq4L+3lu8bIwpsI+gUjgbgz5B
qspKlkBTKW++oFqYZInx+1D5E1ygVQ7bjkgAmiAGAj3sL8A7jvU40WqL2dII
eyF2YwMSs/X1ASnYtkAqle3lP1lei07Zy2qGL/9ZoUwvIiTHwerErqmPf6iB
D6kCru28KFOMz/y3EVCUBamVtfkPRQSYhuPC9BQeI1fWxRqIW1f/3cYGCTua
OnJBWAk5jyZIiWG9NWyfLeqM1kyt7+7ZElzZvRNxxhq0zeq9yvR0ctaV3zjN
uq0pzkdKpsscB1tBlMSOM2Jwg7vOorP22yXV7M7aNKVN3N0U2GVcIJxaVpbH
gvvH19e3yReN00rE2MVxuKzDHZKRLAL82VWw/sWrokHi/pbsaVeq6bfC8nav
Oe6qNeU5u9BNiWZLptlqMlsteVYbLos132yx4T/5hxSmTsrPCafZfcxl1qA9
FuY+RITSi5NuB1rhAOIbVDHADb/Ebm6gzz9pezNElAxLcf/bmuLNRm+ojyBI
KbfcvyQtJ5fyHktLZQAaGZqYN2mtnOZrnXnZjTwKqPut/qcyn8fdDdWd56K8
ysrUkO8k7/GdGpKKed83T/sWAv6oCp82nGO36igiUOtU/Q8hLX6v4RVCrQtN
mA+XRkpnRz8AgFRRFDdpaON8JMKv17N+hkK1QtlzGWMRSdhiYI+sN82vKsad
v6hxJ8Lz9Gu/4e3k3P4dV/btQRlXeqed7gLGjrcft6E+lgfbL6eXlwJcUS2h
apnP7t/6haGD/YdWqGk3wBLnhvpYToglmViWPlIgJH5WBhMvnfH52B3YYipk
9HKw0dl1s42Tw6RYSSknmFje5WQZll/8v6JcfaYTbhUHnM13JRuuYq8wXZbF
ShmteEXbXHwPk806fJodBnpmS7hN1yG/ZdhTqae7UXFubhWP4UUfdi0odW2W
UIE5oE+G489ilaslzQDJ0QtkEs8EGwdbOHROZYQeyhkMTJNo0U4eijt8BlVM
UmNGCRvtUroa7gkIyFUrfAlBJkLE1sIW1SBECPnBRdnJuUzEGbk4xz9cUUuZ
Fe081tcjuK3/hYi0QX5dVx8bXOqqcokmOfHtI2QTWPvpA6bxo+riWyN8i1vX
AB8Su76eAqOiogJg+JIabyWANcTiFts/QT6foxnr6hnAsqc5692ICC70yHId
jEMt58VM0HWLKI1wai9wIxtpvFabX4r78OW+6jDIYBbB1PzqWgXWY0IfLKPy
caUpUIwDZWppABoiaPomL6XVRfTq2qBquMTopH7surqOh8DbWyFMVdBM1YyD
FdAkz8B3NKMcYpkwyYdHrKgjrQtUZBLRp5GcdvFfb4s4SpdJrKvccBunArPN
4oFuNq7//vdloxGSJT0fgUOaLyOF4D2mN0tzHgxX1TV2kG5roskBXHjafP5r
f1GvFiAY1h4OGi2O8/7xvpZIYfSvauCNXISTZdUJvVQhBUTK7gIFaueBrSQx
nV6fqf2Q4okBZX0JJpx9HlJUVQRpf6ZubkOLyVBz4Re/fY2/rMTP4TKp2t1s
Mm9izGzSPdBuC679meqscbutJusM1zbtBzB68MQ70nNYEY9hFH40UtO0rS8i
dTHVAStMHTCq9NPGCC8rdF4V8YinUzaP3f2t3h9ow4ACv0oooU0mLM5qaxmi
8vGlmQMf8u1LSSkQx/rQnM7QHLO3KLweUcxnfFm/KeWxzSOXVo9aw7YNnCkI
gvDhCFjeH26DVW2MGq2r91Y8ynFjKv3xsJvLHWnrUiEgZv+6Oj/X3tRxpTg6
tPxnu5JYd5VgtfqvBUCxApvympBFF61kmzkdaCZXOv6TssB50cS6909M0VfN
gRsQ/KZf7pWwkzJNIFQINvETzzWmkIJELhU1FaP5dgYmOBZ3/6qdY2QpWxph
genhSJCZXRGxp9+kkrrFVF+I15ji9Fsf+4MCGoJT0jlhZdqShJ9OQFhmsCys
YdAeXcz4TzbZLq+p8WDw/KrBf1XR5FuQPfIFZ2AQ6oBEZsBqha+saRC2tQJr
/zZQTCNP21A/en0Diu6ura+wRjXg5TWVYhGfF/8EFmTEpIDTFQpudQW7fpK/
pvdTg6xGugtCFxo4Zv8nBEOt0+ltqBt7/BbyCureHGidcqx98pnOqVd6pd/o
xwmXe6OYeXAbm3N/dOatEemX+4D8pBxui8NUU1s0bZxdWZJmZbWlDQ/WS1KU
3qLVibXhP4mC6pql1JA8XGJquWF2NHHvy39KuM0souAwyDALNHiGFI/CETOr
ssT1hvo6X83f9RHLJO1uYcTLd4fRUylwg+3tMWM2kDbQSfQEIVjZbJZ8q9ny
8aXe6HJZ6FOJv2lKsKW9wRFsDtxlejVdVGU6J+9vAcCM39SEhZtVeIw/E7JW
1NITJ3SZrJMl9qNHvl3IYnkLQt3JMGexpuwvmVhPw4NDfOGpV19Y4ynD571v
oWd2pR1aDkmMyTbO/oUVVYhgIvvsJd7KYq9c3BCcGfLNy0GF3Pt9rsGsGk3S
E1zC2KutnBye4JIpYvVTXX1d24rTn2Em9ZkqY9Afeeh3tGUfWVR7JHzHlDRS
djiqxkrdhz+66Gspt7HipiGwSFLjr9E1VSeSNMXx98+y+H/hcby6Nu3gl9Vi
unh2laAZFdVeyoAysYo2TDYlcafX056fGxx18Lcev7O05zfhh0Ct1C+u9XZF
jeg19WL/AYvGZT/lV9XhJp1FY3GvESVeDOKUn1oLicWwIZeEUwCwTI8GkS2l
venWJghADI8kj7/YzBlxBqSL6ypHXLSEmNHb1JxtM2cC2RTQLIgFUl+b4u5Z
QneZPBdmXO/3bt+v2Ms+U8rREbLLJ9daOJ1p6CT1WZbJmJja0JCJ5f2twBNS
TnYEZU0/2Zk6uiCuu34FrtKbeJmkdGaUC5DqD747njYLoFRKNyqh+th9pDTp
Px2srArO01DZLOQwkv56t7Ux9q8DMOM3N0TwCNjBSsai1bqh5txYaZr64dJc
nCBkFcakjLZq4fGCp5GWIHL5t4EGobFyRf/7ix70Ei3i/olg2v5EogIS+Fc1
Xlom+KuaXKSF0ghahSXLeXL/GoPLEiJPk846I6QVNBNAqxv1Tz2ERbgZoCsY
Y8JGUjUWLw6IC8nxDnQhOd2F14lOKUc6Ju1vHb+zGbuz1nzIa/FrTiqjOIYt
5igx6+U9srjvqFJ6apC/TcVTqhg4s6LIDuOGqwihJeY7wnaAmIbzYYIG9Oz+
q4p+ZcfRgJ8evbp+9L8NOfVzoLX0+A00UX9MpKejrxiNc+Y4szVdeJfNalbU
sv0vNDMR0eT3NovJyv82p9hyw/LfPzZHXLD6Ls58MDb9Qq/Ug62wALDkmBlY
wb5EpY7akxa8SG5pYY1QCeftxweRDVgdLkce3+CcyiF/8nGBsmqLkfQ/gN58
Z1gL9S/08fVUti1lnwd+BYyiJL6YDdGfSN1+gRWTxX1jamnD03xMCcGWIvj7
GqOp0rVi2k32tzCcvNba+VorGmrQTrGN08em5Azr+n31QviPWt8Suyb+wPYe
LmYjA8Nj5c+qrMLL2BGr/2NLqAghPXMVzQT9lC0wqppWMfhP7l8gD9ewHFL8
hOnl1fRTDcSBnySukmB83uczu7em4RrsZjejf9LHiG3p16k+rVMrBajXyVyN
j7BmSCc09crojI1zxYAnmrp8IqUNfDIu6s1KGMuy6cTSuDEg7TugGXWHuoOi
53nMtQaus0aeVTQD4Zep+ffq16xolm9HM2teOBvq4t1s4Qdo0nFrGEApck3t
wD85JcoO504Fb7RyAoOim7C0MIFOpB5sk3Gqc9bl3kC/LNehtCa59lu6KMxj
P8Zta2xkdWZXwUv3FQMXEHItkeBL6Uln799gfOQ3jU8DG4oB0d91cRZjs7zf
1xI3Q8nxEx1ZnUSQdbB1kmSGgQNgpAy1ZlXVZLX/R2VQRxirMSxTcNREAqeq
E7mqHuueG9X1oBm+Cy6e/ri2NpL0UYOoVbTlwkbAv9L0kQBmRUCuqgroNG7w
tAo89KcaqikO8xrDPmYpMTkc5+AaezCrAalcESvrakiL6E/4Rs3oNXWUN+Le
6DC4pVHCtsZ6SzjvcFcSCdahhcQ8dpVoKRNgxfY/R5+MEYZ86zFUI5SiHx3x
xZWz/a905XSDuemdc9fPNfDNuATMwYEVLvBOqcciaMaq1oHWwNuMGwNFG3Y1
x/1irlmSJbkB5s90mcVi/o9QxlzZf3YyJoEn/59Ng1D8HfzGZM2mSXq6Z16U
q9lvZZbbxLQLvcjNNjfE62ZRhh01bOnBUuSF/TLPUIBXewsHoHEVCXlzZAzE
y6wqeKZIkrJEbnAqHbASO8iPc1MfrD0kyuNIi+ADOxIlZ6jOGkHzKobMBXet
SIXAKWW9iQzF8MxfD/xGG78f00O8oGbkdCJJVZTVJkwTdE96FFT81NkuIhIF
EpVRVwxfUDVyqdD71bWwSMCsYlbWQaxB3J5fnS2aUnrTTA4rbqOLO3ij4YtE
f6USQF2H2xFAmJe0+hvu4cNL8LaNTGAhJaXqqqxmwbjcuhRUNd2PLTKVFirO
f0gfTSrpZxd95QMRsUR88jOR3nrW+3ON8Z/1NlJ/oMrkZmN/CJpZHm8wWvXf
jB7gaRbflVRRi7lK/aLMALZkcFgmmUkzc5r0MiUxk2aKY2Uz+ZUl9p45bFee
55LsW8OBimzX+asagk0cXqDcYGg+E77HKjJcRfY1zzgtcq8IiB5NyHk2jW1y
TyeBFgLTUs90TjrUGgyNe5nOsxXwhGkTP6Cwncl/9qLfV9RL718YT0NnGH2m
lAJo0EF1pfh77vqV45ynOlPI+upvmTf64wJyqrg0UA6fz+rbwhrYhnhBPvJS
8Dk4nnRr8z9xjSutffjqhYT7BybgWTGTvA2UrzkeGkgmtgy+FKgRME1SNL+I
9Ux1KdfK+TupjBqKaaEWn+w3mr9qyV4gtIT+IM4RzCG9N/JsCGDXN+C1tr5G
soZdoGSoEFBzDy5mTZYdxUI8NLbVIBf/S2kSI/e52Izs+gucWsbQo8MNjCzu
PZw5HDYbDy0sq7HIq/5FXvb/UhuWtOtYN6ba7mhxSsHNaNubZNhGaF8cIeIv
g5txdmNRVVwKZZoA5PjGhvo81PYz6Udh4SfjcRSaQ3bTheT9E1rcmt/x9ATr
suYrWOlvjOtDJo3ZM/sfmrAsbRm+ebG3rQGrctwmpZ/tkbSnGeCdr4NhkdGX
CBAOmlZWLXu0RZCnlQPKxAlXm29xOmgOQc4CEDbmdfkYp5RjAkQaRB2c5P+g
GU2FRC6ATa1jeObKxGIF+2klNaOVvMKW4j3WCJFMHbuYJpTRsqCIa31pOK0L
w9Fyg9ZMcdGjRDLteGvYI9oEgrOGzboL2M+DLxK3vh7wPGFH0/g9pO4cGt3T
PGFnY6zhmDUNQheK2MX0slp3Y8woSUJpjipulF/J9D5ErEYuQkgdA1j5y4an
ydBv1arp2YBCwtC+chfYeWywKcPB3JFJc9i/AiiEn3yrq0sXGDtF2SxaBGcr
3VJE+lXa7L/UKoPoCn7+fOBX2gQCfku97r/YDO8Q4c+5P8ryeo45YAsnGhLE
Xlwm6B0dGqqmazHFmLPDzem+1kQ3U+QVc9C6vJdzM68PZi/T+nq0bpnMqRkd
APcZVwxrCSGYFOLbZF6WVIn7NJPnfKrl+K6gcbPHnJxHY7NdBxLQVHdRfLRB
gxkyUyjeeKFsTez2mQpL6iwnHVT/FCNOsWlAtMVZsFtDKJBCZelpJvcppqcT
s+4Oz7ryGz2GdhnyQVg/xnSSTvdgOw8urJdj9JJuVjPKA595ZP9TTxst3h8A
62M3GhuxcJ3u8v54e+Bwon0EnoGMQCWWh+cojU2+fTmUn88zVJY6h4mkt9B7
1PearOB87vwfpWmhPhs2tjSmj/PWJuwMkdocU9lr6imaYSmGyBAEVq+jy8XO
9yoYgQwrKXQ+4tTV2B/Ue4Id47L8dO1ps6XWnuTU++JRDyZXHzI6+Oxhj091
1kxrZBzcwN4ZbB9N/aO4/7iSvpPL6VZV22i8OJwURj5t2U9afFGqwyaT1UQJ
ds3tYp9J2kVGBFhyzG9EHqfIVZqvLSeGh6Y1i8GmwBciSr3sv3fkzRyhqMlq
SsxPfWOOum7zW5J19w9E2e+2iofdQr5o8GEjxLNbXUsYVT74zwofEkQrmZaM
3sDqMx47ba+BAzubxmnpeW09QHHokppv53F4x9FQ5+AkRttq/2/UQkhtcNmt
PaGEDl/LmcgcLB2LpK2Xmgn4EVuagj9Hr6hN36s5P3JqZjTVAikLINYej6Vt
TFNqevHtyLCeZNcJAliopMrzKtu7rJu+39sm5VgnoHrGpT4Z1wakXx+QeX1g
6sUeyWc6pxzrkLirZcTfdaQdhV1SvlPLci8wA1bU0I4eUoQXS7FFlGdqN6we
ahrPSssNrX4/RjP3gYUUcNx7yfSiVEaUpH2wPtcSCUCp75fyxCjgL0cAPsfR
Sy/Fi6HfaS+ucUtUG/gaIbnhkM4ShnpC/aBmoPQe/ae+Co1mXOlrejgq981S
KstFnqHCcMor2otnhbHNLC+SDefZISI440uZtdgrIHI2n8XsqKTDaev4DfUB
LKpJq+lBsWWsjGVsKLRc53w3QloKPgeutQSstwWso848bQ5GpV3tm3qsLaIk
Dn6K9q/7b5zJ1cbFG61cWMRp43K/o8vjngV1To1aqbMq61grlZ/PdaW3BZWl
Z4t+3VKL9zLzmwUggTn3RzIlfqSd6j4BY701EyKmMFq2ttu+FFLM5xT2dKBZ
VSx1h0RS6rluYjczhAh5d2TmnRGImFIvdEdUi0MwZgP9JR1T8MqTBS6+UgNo
Xr0/0/o4B7hE6ZcLnu+iOtbYu22/gvjRnPRgSwbIB+RI3dE0dlNDkE9O2S+T
oiRixumyCKXo9mb4d3rAef7+vX0xcG28HiY9P4O+488aZHAw9V3V8pNKBOMh
4+i/K37HGtHYdXhYPKK2SVcjWHA8H3w+OK3fxLJa6CHxYEWYZQ5E3CCTrFxL
9YR1Q3vILLSnQawMUaaIkjlVDT3F1D7qrDXhkTXN35YXazanWKy5DshyoJkm
/7UQoAUCybBl5udF5Sc9soQet3n8mXZtYNL+1jFr61BBenpFtoiMLeWlE7V/
GAkibzUSmlYWywDnLzMhcojEbWO9mGmKY23TTrKJmmotB9hb+25LM1BlllEW
VqNY9MTSWutUQVdHCQDP55W9zwrPh8NNMyvifWklVya2WnMVne6Seq4HLsQR
KUfY9Bunuc35P2rvlgKaDFN8TM9cdKJZPVA8pPeV4gwzmZqmPvxWTnCkneqW
fnVgzv3RJvcZ5tcLzF7L8rywCxaZXs7OejQmy3Voxpke9MHEjxPFBr9pTAy+
GU10Amq9GKQUixSdC7Xv/+LqRrV0GCsIxrjN70U1TUFWOegbnQExygEyjm2E
nJJD43fp6gyUQ5jsTl+bLz42EXZ8OPaFI4vLkHNUMU+7zahqy8hSL6p/TXrs
WZClLPOyn+09wB2zr/XJeGyX7Ig6xe5EcRqypvuAjOmoplrDmLD2wvZS3dR9
Erfzqc7Je1tyjBFAMb+q0WgB8jy1dJiYynEEWBp0c9xpLE4N8MCN1oBNFBb2
XW3ynJf7dEK6K+0S2AO8srY41hX90APc1JgiudTU6Upzzp259SxIF8txVMam
8DgA+UQ7Cn89GCX+mFQY5of7/8ufBWR7NjXzzu9ZZzvbjeqq+tpl2bBgHnZj
QtVYKr0+1ZDcd1Qpqv+J2kYCJfjaZ1zuRZHkJ5PyXs2i3Qw+9s0C6+tZpsfj
8lwHpZztnryXesLYR4FTKmAx47h5zp4i5kDudfoE3wUXi8tdCmgagapcqukB
BogFv6kx2zvPdM662I3ThRe6p5/txtEq7Kl9LdlnuwHRUx0dtNcN9WrIdzjg
jGEWaRjQbnCjrtSzoJD8z9Wl64nCaS8e+np0AsfudGBvwM02hvC4oXIpQo4q
UE9vBfGL1zvXo4QPf/j3eP540UwmLKYmAEIzFqekuQ6nEunlFmbwWP9FyLy6
bswqo6QSLbMGgGvsaLaFixCNNfyILcHVku4hlc1kNmlY7UzM/H86NDTqtJgt
OUx9ZHpbYs6b/Dfn3h+edKoLHiNiQ0TWHIcc9u3Lwd86kvbkACJoAFquzmhU
JFteC0siYWuzxH2t8JbTznZhBxRO3luDEA7jpM442y31aAcAHb4LMJmej9PK
SyaEbQlMc/UsqNtWcYZ8Y5iotUwrY+ivbmgISEw71jHzUq+c20Nz3cbkPZmA
qCH34dic27+zheZEJ7otr6uPJwnSaAAaPrzn525GrdPZ0Z2Ld0fLdTDAMcVV
EAZnB7tej3fMutI/9wHnkqz+FIfPjzxhjjmDi4OKoQesgetsbxaaH45LPtox
gcJERtZF2Cb9Kz2kue6pHHNPPqwfI+vuLrCj0TTJ0jADzXQwk/98CFtZXpP2
f6k5tA8JtC50a33gYJhaIOhBZqJ7wXHEG1HnGHZn+Y0vY0/Ylmf//BSppEws
h0vTfZoaIuWeUjpYkk5s8txE7+/MM51SXQfSusVzAb44FeYRAsRctMTdYEtP
/C3KdwDH3h7kCLznoiy3iSAqySLeGLOxAdA+bLlO/VRlvZ6Gp6UdWqbpdGcY
QssS78X88MCNlN8J2Eh5EArvTE6/PTjjdMd3oqAbNKMiyAa+5q3WNJtWh9ZT
9ezKzyIwqDr2HwyGqPzclx5MnvMdOvbmoO3sv/JbbXk9N/PBWIS67w+1jd/U
hNZsk8rQEaZvIT3+7tkbqp/2pKg4rSUmlA0EVK6s/Y52de2o83l3eN6zmUB7
x/3rh9vezMfKzLgxOP1ER5x6OOupGkQjvG9EF9EotVPrtZndjqGzizhNf/Nm
VAmxtK6uKn+UL7vWO/v2IITkufdHZt0Zyu7oCz3SZYZIg1ntvsarxIoSPbfP
JKlCtLzTzpkXxQyFVklv5weJkp6fM07v88XHqWZOJbeVsZ1mtEy60FCsvUX0
9bxc5xrbB0lasZpGC9E+n2NJM/M2gS6iEQurM1LbwHql9MK1TD7USi+AMPOK
WxprfwhiT03osZ645KfINbUppne4ferFPmINP5dPNep4XuJdHJ35OZFmLalb
c6VpVi7Nm/H3bM+wmN4jWDAn3LKE7sp6MTvzQteEPS3UI8xzeGH3fmyDF52W
TzTYMdBmEAXbuVlmlNVcJbn97uYsCl/onnVrIM/Ep5NN7tPwK1ZU5u0hGRd7
YoHZ1UFrIsbXxk45DQvaMyEy1tT7M6NzYGwpCtNh/a+VflR8+GVRcxIDLIvv
Suq0+65W1SnEFClnu7zf05JazQurAQa9RxnpGqxP4/M708KDrEb06Mj9ZATS
SLOc6oxwEh9lYipSbKriXM2JTxlhpbyktl68G61+Q/f+j/fKtGuDsaQT1al8
fnWVB0SwA94OCqHtcw+FR9kzD59qX65CmdZqtcEAX9PPPkJI9is9ddqzQStM
+TRpqHP+PxcWEiiE45Of9fuKswnDyGl9J5Txm8bWAq2OydgOkxjhC2jda/QE
zjCa7XWMMWBSKaagZ9DNJGz5T5JFb550rF36hV5Zrr9TV81jDsJAs/86in0F
beOvAj4MDfCWZZYEnJw6tDh/19bH6Qw0M7K+q35GiPF/lZldB6rQK4unIGZB
mynSFbCeyvPuU6hwe6YT4izsaywDGgD1/sK1jSjo1ndyOBpQfUWEhb0GU/H1
7XzRGt3dFLwOaMYjz3Mhp1kDNlIzJ3g3++H91wKfMx9PyrzSA+dX/JZfERPR
DXx4UTBqoMGDzrr9ncXwhavRg/YEFUIW11CPBoQGWG9Y2xZE4v7/crWE7bOG
HqLKEzXf1lo85mW7jQebwvmuoogeEinrRAbQ4EwjpzMNOTN7qYlaFTip8h7W
AF4BFV/X1UesyuDrwXB+C2wlBMjPpzCpeGtI9sVeIr/cHKwGAQJCYBVdxIdw
1q+tM8v3LQxOddluy3VDWw07Oym9fyopx5fSQqAutLLZOVwDNFPFlZPSfM6B
mlqUOj9Wy3D6Pi13fqOF0512To+7f4p/7j2iqO+UUg590fidzSjyKd3dQJVM
kUJlZ/7hNgS0f8VOQpKKIK5AG5x0/jMFxlfVoeTI4TZYThyofznfKsnb/Ljr
2Ia2LL/8vIh8U9z/mBP/MyXZTMk2UwoTZabY/7KDbamv2B4Zstf6emHKjUHJ
u5tFrvw5YFpFHEbYIHQhbMtmVHu7qUjHdP9Uuy59RgmaiVYtky1H2uCewcdy
Ho3LeTUba5K+S96028t9Ni3n/kh2wp/omLCrWdR6CqojuqGZL7g3BcQM7oSH
aXiIj/g+cELZoP+PrbeArupsooaTAKV4kaLF3R0KxR0KheJW3J0ixZ1S3K24
BYcAAUJwCRogbkSIEvfk3tzwrvXvPXPupd/3/V1ndQW7cs7z7Nkzz8zef1Xl
uI30Qdl0QbmDAvZj/eSEHKe3ZsB+Rtu3f2L9U3D1UDuAvGg5VhA1kiJ4QdvQ
pW1anMtmZmWrm7Z6lA+jX4bnejkjvmGJfcHptvQADiemh4gbhX9uwitA3Nfg
ExkvFqbdHEJJvb2tsW2R4BipypCiz38roGzQtZc2d/F7YYOA4XP9DCmsrSA8
0ppeUfsSeWQPbJnL6UKefPGgpDQ2F4tpQwrr56e/bS+H+z3sbSTTOo2VXwfn
jfScRQAWXvDVQtbW46HMluaft7UA3w7f1VpnT2itvr5+4EqOEbGba5ZxDKqN
W+xzkHb9iPVNo3Y2iz/QLulkD3pp3RiQ6jIi/f74rMfTs59Mw5X5YHKay1jc
h+SLtBeRcekWYLnSatVQcUwbZYGNoLKgiMDSb8rGzoPp+CYeQJxt95NRVt+t
nJ1/vSDj4cS0q73AQPCBwc+tHkP5lJsJmjlcakGVTqxJrFUqydj8NwXNMpwH
mZ/NyHFfrtxM0Qzvwq7gDyvSX8xBKp2ABbmnLU0GZ1W0oRluLw++JV7Q7Xdk
UXVFx4P+r1Vx9ms14tlpphDrGUvIOTq0YvGAZHquzXCbx9c/3Q0sRc52y7wc
qmhGkeQLLewdm9Gf8crPho7oi36GrTDWUji7ZVqDNyLvALBzzX9YAdinZ6ht
FPdqP3wScD+OjS+k3ruiGe3j2/NlVV5Ap2CUUDlJm+V9q1IN2z5H/vDuDxoZ
uI8v+WbMD29GGY6093vlw2ZXwyCRpqET7sl6DqLeYC9aUg5XWjuopPNTQTO6
SMyuqKwSz5pQhhz51sD0O0NpKOwykgfKQIBLvbFrkFdyxHWZKBVr783oYqy9
jJN+oQVVQdtidrSM/7dzyoXfMu6ONbst/OpBxys6tkTesHx58L8EN0v866+J
by2Jb77Gv8gV7wMq4nr8nf14VuLFAREH2yLB9JlZXkxD8t/p5IB7QpLZlICs
zj4iIGOH7IZu1BMMdUpVDk++0CPtNtW3st79RdEz3+1cnz5WI6RX87E+0536
x5/tFr3v5+A1FO3E+nkzuKjIIWofBTU0dNwGscZ/JlXaEKTI+qRtgI5F4u8J
rKasVoQTbXbDHEEsQdIyX/2ZdWdYomNP0vt1DakSPLEs6becb2r14PUgUiMv
qbWGLq+HnY7dmuLYM/P2UGQH0rx3kCKuoGTJXmyAV5sSyhFESdN7AKja1+hb
Wd7bKLR4YyCeGrZq4LI6XtPKI7dV80rtdvs/e0KMaXpqEP1Rgme1M38id5Im
nJC1DdgJI63jxriiDJuoKKgOhclZXl4bPD4UnmkgpMiocjlNpeJ04JLarFps
a4b7jOw77mSXBMfeCRf6JVz8NfFc78Qz3b/8y6pL5I4WFLizljFVnMToBJ5c
Hqlo4Bye8oTICBKPn/a25izDoY5xR7vEHe2ECz9/Odghck8b3AHpS2zMeRBr
l1GAONaRt0uVAPHIa2YlcKfITQaa0X1JknqeZvpsRwjmgvHdTqvfNwvTHk5N
c+oTd6ojTbqX1lJdo3udHcDNsBpPNOBwgUp93uls97hf3jcjiiDTkTZg1s0S
z3ZJcxoIvM16/Rfl5pCz+O+jJJffnlxwp48r01/Ozbo7GIQ8et8vXC1zKuIG
qvI2whAfWQ+HZ73zqq64x5SynxbWDP27IW4CvVOdBmQ9mmgCyHivpzLnpyO0
qFOR/E/HSFy9Npre/mVyYQnxy95fwlY1pE2VevF0ZPqmc8RqxINkGYD8ql/B
d6OLqL4cblH8wTZYySAncoSx2uK9Ae9l8lpr+rgsW04xEAtSz7Puh93HY98Z
lbDUQV9pKvcLd+s5MdVVNnWxuf21Vg4kgZ0dnvXKR7NUyU1AGAJmVw5cUDVI
5o/8Z1XyoXR8KQAd1ptzZ4erbSlNc6oR3UZEgF2uejTKwe8jsujNBwZi2fjO
qxayon70VknTHLvR0e/eqMyHE7KfTMFFV5p7w8GHEWgo57ileciSOvi+IlRo
LTf1//75oEI8Sh5XxnNWJSyhkH8aRh5sHevYI9l5UNLjGZnvlpu8tmb5HTAF
nc76dCEz5GJWsCN+NvkeMn3cnPlyfqrr8MQLXWP2Ng9eq/5HRRCSbv1CbFfH
kOPi9HSqkQOiCRCesooiJc27saDK57WNY3a1oVqInLGa3sw3G+qU+78GHSHr
o6PfZso7v5yf5To06XIfwyFiYTVPCu3SiprCPt2ZMtynBni+V8MKvZ9QKmBO
tWBCdIvEYx3SrO5gpPGiig/6lBN1m37o4ZdB0ky+O7I+rM56OAYENe7fDtrs
BPoHhNHeUS1eUYpkhMHnSYnVDklUgll7xJ76dNoScSc34S0TcPNnUw51onIs
sSZzDH42ZYfnpvv+L/4xVcU81uBJpV76FYEGKOQ9q/KHP4q/Hvg9aDy+Cyfr
O9g7d7QOHfSS4SnZGh8m/iguGASKiL+bcgZKBmBxxe5tY/Rerm34aXEtrC7A
ix5nEM2MSQc7TTOx1/RcSfoTSlKOYB4diAAsX3ic0THVsWfG9d+y7w41PRhj
ejzB/GRizoPxpjvDM68PSDnbM+Hfjgh/uMP4JDzFGPcj2zmGFnrLPhkeknKq
a1wZjynlPWf9BBKuk3rsa1pV2zhwX8PuJk4GLa3tu7Cmz7wa3vMqe82p4jOX
3QKqjkUp6R28yWkXegPAiWabmxu+MLcGW8801+b4bhJdIw4V5vhsAMQhU0Ps
SzjVhao1y2p7Ty6LZ4e1h/B6WsTAj9eibB0NhUVt8jU9mIqr8TduKb/+pV8z
745G0AGxscjr5/rtwsVM8+MarMbMe0NAFYC04P+Bf1bnFNjQIkgtHxqZpoMK
jNAlYVqZT4uqh21qSJy0uq4jh2WuHXiI+nJh5+nUgCv4NIVkfTZTDPDh6KTL
/QD4eH2sN2xbRB+QBCE8DsjdLojGOygTWDc9pMYU855T5dOKBvz8R9olXupD
s/IP2L/r+Jl9tlIm0WtDjvtSalY/oglj0ln6StNxT30YBxVU6Se1j+f+bSgS
r804oXxLdQZ+L6S+D+xHWllPJiaaRGznfNbnjc2CVzf2BdObUvb1yCI0PO1M
Uneumd1xopn9oWpiiVuLmECXInF8M9BgIpVkGLz2tk44QzRIdR1J1aBX88gn
X8+nG9qDCez3u9wn8VinyO2tPi2viYX3bkSJ532/v9/N4U6nPM6d8t3qmPd2
lzzq4PxuWFHvCaUD51QKX9Xwy7ZfEo50SXP8NfPmYKznnGeTc1/O+N+r2blu
My3Pp+B3sm4PFpv7TjHbWoUsqQegfj28MPDketu8uNvH6lJn72A1XodqUDEM
6fO1lnZ3OzLvxt8EwwmQuignYgxz0smIHUgWyAmDz+SEnsdTNoWcphCr7zaK
4Twbn3JzCOh35K4WQStqADzxXV5Y0UzmB1liApp9HF8qcHaNT2uJZknH6VCQ
hmioPtQIf0CwSGdL9B0CWsQ1Srn67jZ5bDQ/n8wE8FQP7tOV9MCiRr0ka1qN
F+U0ipJh2YetqBuxs7khgXhvLB2ifXbkhpz/GvOYxCzzs8zyxFnMCRyXyElC
kk7ViMzg/yV7mj47Z/ntpfO18zAgOcAZbP/92BKIesAZzlW1z3Orbb6rbfPc
6ihWOL3sEXdYpf+juPeMctjpYGKsTe1vE3+8Q6Jjt4RLPRIv9QY5p8jVsfZ6
xECzNhqclRT+/52krvb3u3GQATuOpY+BBtlj4WtepaDldcM2t4ja38ZYTvdG
M596vyzbawMFQn13mbw3ZX1Ym/FyQYrrmIQrv8Yc64AkFMQSiwofTPZyAWvX
bj6ODPT/jnF8SJF3wwq7jyoCuObR1bjS3hPL+Uwqq5fRYjqhtOe4UmxhtR55
4/OotXGUeMFnXO/jMaOs1LWaWf0Zv3VoiKvpDpOMSCs3S300OeN63/iT4gO4
tBZSb6AZoACpE/Kdf2uIs09t+1MNCAiIHRRIH1XMmx5MtW2Guek3BiEjoFmD
x1qz12Y8X5a55KAhw21uxr2hQIzYw+0BsIB0MFsy4d8LyCmAg9JplUzHy4JI
UL/6UDv1x2QDG0FS0ewkWdnnC1jtdP0Avffbkv1+OdCM+kiH2wNt9FgWL8hM
s6WBZmBNtMrqRG/3t0MY5vz/rAGKG7O7VdLxjvi35pdz6YDsvYkJju8OrSsi
g8A3Sns2A6l08oXecYfw+dnaB4ASidTv73bOAwjSZPasGLchycKCvE+jSaSE
7NGVVpMG2FwJh9qB4IEwJPzbAXnKl52t2HiwRHBmVHFsHJA9pJznm9uJP479
8ToO4kXicKFFHqc2WIoOr8S8EpkUIqnh6iJpWtaTSebXFJAxeyzn9W6JyW0O
OEmayCGCSASvqOUxtTQ2xaOe+cAb8SEJwqKtjWT8BvWo8zzo/d2LwYXfjC2O
kBqwjPN3+IfUUzrZLeFsn4Rz/XDFn+kde6wLlj1LWCtrIfJigz/pX8C5q/3l
n4nnh2vSlkJNVeirUpmL53QDSmO5dGIJEStH/UmNMsj5XjqbQIMnWyUh7AJ1
FYJP0xPBdwer624z0u+OAv0GY0d8B0V5P4ruTo9EB0MkzhyMNHx8aaAZOI+g
WcfUazYf6q1AMx6lRdy0RN5V/1OetQVQdlU7BJLP9YxFsrmGKvS4z7bSGecx
fy/0enhR5Wbg/wBVJX5Zj8brGQo9emIesR00K5wzO4YATjL+j59Bz3KzQv6X
/NEUfpO1O/e/Mu+OpBXv1magmkxVGBwdqL0jJkR4QJQe6iSHVjyCpwUeywLr
tB++Q4pjr9TrFPbJcB2X9WBCluuYNOdhadfpSZ1wsD2Ije4yJBFYh4/7facl
nfsyzmDsNSpslPabhSSuFlu59tFZT1p3xplfL0TKQ2vIkCOquY0f6OsKfvtu
EXnsxT5kJmtZA9cPL2lyXqAxFhKu211omuPaLe/DXvmw4x78mu9x3wJPfyv0
bEDB5wMLIynQC+uNHSna0zuCVUEPUXQXDfAmMfvbJZ7plnnzd8+Zcua4sRk+
ZMq5HnLmOCnz7UIaZ/huZtFM6mYgvSDhaU8mpV3tg0QeKTPrZuNLPf+tgHMH
aj0h2TlYjR4TNqdp3GT6SgwpDCxVD6aonXyyGdI9ywOp90tNAmhCb9bhl0Cz
NFeiWfyRjlT4X14bgUNNbaSQm0eFQ98MKawWeMjm8EmAZsjvqIvC09jVZJJY
2+rF9vkCAY1odtjit42Kc0/Y1cZ+p3+agPvhtoBvkF7SCpCWrxfEXg03+cmv
370fVhyMyH8x8V+M3bsm3xxoEvco9l8F7M0NPEzk9NsHYoDcM/31wizX0SlX
+8cfI+DTc3l2JZr+9Kcbo1M7kVlolfeiqKECKx53Z+xDFomcFFGSh/j7WiWc
6IivkyKGZSkXeyMHxO8gENAqdFktbfMD6QVkafYKPnamAR24zkrdDMiMBQNi
g08etKAGaF7cvjbJp7ukqUCZ25zcD8uBvczHvTeyhP6Gxgrg5Mly2gsWDdKL
p8bX/5lJMcX2xdRDBfANmf12dne653mEzTu8EC1QZ5ZX7QJpyjVmjjg5taAq
eAL47YvBBV1757ve3k7MfIldO8uK551Y3dFLvRxtd8DwcfORN1EUa0xxNpCv
lCOqox2wKsAEsl8vMHtuoEHVpyNEmNDzVFUCPqh/KGLi6wXYtuBC6rDA0hnW
z+8F1PRQJPftbVbFQPuQVfUU7TUZJNR7/s1XCz2fG+5kiXDGxdJZ6Cmz/y4y
ELdZqS7iUED63VANtnC7nslMulauwHMoGDu3sg3N0q/1S38wmmd2lIxm67ug
WRgFCXPirWiWQHH1nMicrODc5A+CZgd5dOXyDc3ovDbQOLfiWVJbXnc72T3o
TqlqQBkboqS9k8J3J1lMxqfNeDoDtBBsgQdk7n+xwPhkcuqtocRkfAvcJSQp
YJjDiumR0/0ehsKkUs0Po3n4G7iwhrws1yc9ux+MRSikLG2Q8Nio22x/jXlk
ibpJt6Dgo6yEv5kP5Ew43oV+8X9WMaBY3Sja0QTzWiv7S21oo4OfuTXa2F1t
S7la/OnNDuSczp2NC6kBQA8w+PDXfNJpwMIypzKX0k8w9mAHloCcB0n3bE3O
AkiTQ6qcUNOv3FMd53eIds1mi8cqcJK0++ONUwAQpz+rY5+CLtJntoERamlo
WJmJz5kG9ldbMY6/GJCfrRSyW8WDqQ0xE/SM5+DzQeyJk55reCAOMH8+I+ve
sLQr/ZKOd1EmD/hlDUdazvSQBXeYB5rjSyKDDl5ZP3x7829i5q/mU9vfbzfL
/qHnEF5NkmnqascXyfy4GplCyq1B8Se6UAT4r9pAWrH+EbOPVgQHbFXcT5u3
OOBUcEZcUc53T74zjG1soKxBPDPNDTlFnyzZSnT2fL88++nE9DtDudoPUpnT
WO2DCgKHgZk3RW8B1y0e3tkhg347mtxV30L6kbrTSeruCCAPi1r3R6e7DEuh
JlgvIDwp8Zr6eE1d1fd78JzUph/IM02xqcUnR2qAJIiRa5ueVvdIvTMk89n0
7DdLLB4bWBqSTj8e3n1YgR2aeW8UT+sOtAlbXR/483pYISwe8FWwvoNV6HK+
raw6ntvtKm93oCq9isCvQNiutbVHNura8zvE0xeDirwe/sObkSV0sOLlUOqD
PeyTX3X1EeBA4PFv8QpbfrTfWIIexOuK2+EHYBp+E3HwdEMK+GPRvhlSELEy
aJ7WtVpK0axfxqNxFve/QAZYBRU0AzdTNLPglwF7+aXclyJhxF8GLUE6oNwJ
2Piwp7027KnANR03RhUn91tmJCZ0bsUtcpvNU6SAg3RAC79MQPt8nVZu9Cra
luWxOvv5NHAz+tXu+zlUcEDR7Kn4bstspiAAD9wrhS6vg/XJ84tLvQGV6lRO
ShntmpPwISfjE/LKXEusOSfBmEk0R5nNn0Uv4r2o3xwgmt0bnniamaaqvKqH
FEgmciKXTnnFro5eVOomHLKsbuSmZgkH2MqSfvP3rCcTCKHeG2lXGriPZxkB
u2lT8nEl9hpCGLY8NgLiDmn/HxQPV8s220SDHv4ycZCWObXd/PZdgk+qBSqH
KPGNEjw4cQnmGX6dro4eazMfTsS9AhQjTcaHBxrgAyOsX5STLETG001Y76WJ
QwN7/tCQYIIYij+y1bHPi32MslB5fHmNyox0/iPJ4mSxY8+MWwN5YLegJgut
PBnsqJ59mS/nZH9Yylorgp3XJjbevF9mejEzzWUM9kXMQemenVUJK5a2U63s
T9XjUtwjaLa3In/GugUs3O7AfhjaC05G7KbQHLA9+UQX4BVCBhPDNwuY7Lz/
C/gJtga0THcawJBxkAZDuMkAE9xkbT21NSWy73FqOdvhgk5JpD+emO2+JEcq
KnStCr9qCncyy5kUI3ggjzUzPdaZXkxPcR4Kmk0r3qXUR1LrH20AplyV1J0Q
QfD7fI70r2RrpazJnikuo9habGQ6pzhihlBL4z96JLEu92IasIh2NqozvKgG
Uv53w4pKIdrBpv6E76KzEhpfpLXyFzyRtJtDsACycP/fLMQ6pFeR28y0RxOQ
R1OFT5RpeV6/oLq6OT+SEor2095sZ2iwA1LwvbB+cMMpiMEg9RuggKzSYz0X
M4il3z5eBLS1DNau41Iv9sNnoN/6tDJug79HAMV6w6PcVS7PphJ2G4rbrSlu
t5o26HbrS9r9A2Qrz8d9SGoLCF4Xm+cBM7zeNi+i6u2OoIgON3/Jg5iL5JqO
h7JC9la031TG7u+S9uuLOawu4rCiqL6gPV5/WzlyeyTO11uzgRkfAF9QqvTI
BFsmHhNztAdjsU6oTy6nPIAF4WbUwye4Bey3+O7EWkp/Ojn5+gCJuU3BKIA2
bowmebRnT5pA7AA+dHWcUoHBfUNjJCZYdepDzXzBf485+BierCX8ojnsIvEn
gHVXRqsn46jsero7B5bX1PWbV0lev7BaL90HtvTKS2uYUcURpIL/qhm6hWky
vZBuD2FfOohl0FFSvvg3OekBNIYQU0KBMj3WDOEwbOI782cns+9eukU4D44/
biAzIjvIvOoiEpk75rG6O/3gMYlDN3jirM+Lhhj7iLCtvP5GxvotVQlz5FcD
j/24kgzt+u+Iknhxv8UcvWFDC4eepIt7YKHXQymtJjWQ2uGbmtIO0rEnljfW
J5NubAFC2XNLomdOip9ak5iTvdnMH3Wfj8Zne/aL2UhVaO0kZig0wewqVd+m
4rFV2+7fuoyM4EJYHlhLuMCFtGbFXKCm4eh6ogELzpebW723+jDpez+2BC19
V9TBXo493hFpoziQVgUl5uG72Gen3R2a8cyYPGIm4rE222MlbkvW48mUanfs
hg0StqYRHtbLobQEvdKSx1LqzrlHLiab4mN4ow1NM/GsP4wtg3cBLACl40QH
mJqZjyaQLbycz+vFbPwSr5+KNPMkmxyQIvktquE51WhAVc1hnmYOK+oxjq6p
YG7UxldbrrsijuqxBjkI7V0+X2W5I+our0hn2sDhaQbs5ZN1m5V+dxSbQHa3
Dlpe20PMs4BdWBu4UWyZsN4udp/ijeb/hC8bs72NnEz1AtRbPGnMbQ7mmSm5
AegfT/APg8pmfViNFQugTr7Yh2i2if6VdHg3PJHzK4F/0sfBjZhcwn863SuA
23EH2iad64pgmv14Eo9lEUfoLrGZrZsfV+NZZD6dTEC71Dv+eKfo3a05nDWf
9vTqis5zqC5sbNAcCpzZd2ZlrB8d8cAKpH/fc/GsBM0O2E0l9qB/aV6pvTHv
FlMx8kr/qEP0dwM3w4vghmD97KlC4rS+mN2KwnZ/FbJbWMBuUUH+sLyI3epi
9mt/cACybfqRqSKiGHjXIV2EdXjpKj1QzW53ZbttFew2C44REovZ49WWyovg
h3VF7Qw0q86gjPSWaIZvMbaU/+zqn9bW1xMroBlufvbb+SavtTyzlroZi2bA
HKANwM1/r9lrM0JAxpNJ4LdAgKgtzYIW1cQmYh/Or8b8nXqdPPst37uRRX0n
V8AuZr/Z3jYIcIZbpZRerVbLZwmVgUdzcaM8NmS+XZzxYDiIX4LmDit4/gsE
0FBFK0wwh+55nvX9Th3Pkb+EbGyA50VRLyfWcMCEzf77uD6/POXwTlaw2pRz
wtoUlZvNNNOS5vM1/gVlDH22ssnzen9sGc2atWr6QHgmB0A6OtzrbvfCCp5B
spZiFXMMo7p1TFfDHOlMio0Qedds3Q6GP53rHymOvZRn+i2ogs/MASiZy9Du
MiwG5m4bmhLwz/KUkP2owOTAw3hNut2leFMcHh87O0SgmBLx9EYPv0YK/WYh
EjF+fnD+6RWlgkGWda4pK73/sjZlt7eSwYKsl/3uSobL8/5KdgeqOBhez3XY
YPmf1Ck/kAE0CUjLdsRDbVIdu7qPKQ6Cqmkgy+nnemAl0Mv+5RwWLZGG4Hq/
1JijvDUo+XQXPJ1PK+rh7r0aVsi1Fw2OsQiP1qIuNz4V1j/e/ai4giIXvoOV
M+Bbaciw7WNHdz920cvsedbzWYBK1idvDko9z0wWbwHehdtIX/uRVB3XOaD/
C83YZ3K0nXiLG47z5sBDXOG0l3VFFp8b/ehrzEM+x/CLlk//slD8Zn76/XFa
JQ5aURNoiQeHeIp1jrtEY/e2PL940IcdDngj73kVyM0Mb/FeqfdG02ETyazE
7tzPl7E2GL6DjyPemTz/plnJvbHqX8kmAemx1JBn0ysA3+aR96TSdCteWzdq
ZwtlxekPRtvaD0j2Ag8AbUifxCgHgIYcJ+ViT504wNeXGlpJ0BjsTbXJ0LIt
T7VmaQs6TRipVHZnRLbbdLPHckAuX/bTMfBJpAkENLz+x5XYxdg1sYeJZtih
r4YUBblSNPunFAEHyPNnQfvZ39vNyM//zxNYW1okD/kVYY0J4yYpgrEOVs56
aXHsR+AYSR3+2qqidvgnS4vwBXGtKgyeZvdPSfud5STTrG/n1Mb+UU/20oPz
BMypATTD/TGMax+MpQY+J4h3MrvH59cmHJ4CyMMFYZDny8a/o+0jt7DE7SFd
hQ/6GCQWKO3SmbAPksPsbF6l0FX1GMrlLcRMHPRvE+88XjOY3bMAf+Ibwjr2
5n2xOzwqxE9enOtHiJ/Ond3tyD4iZhCs+1UJXFnHVpdLu48EbT4fAXBSBFfN
af6WjM+WrAjarWaF56SH5Yipx9cvrtn+B7Pdl6VLvy47NFbWxT79L3JKp5n9
418d8AGMxJZGqy0MHks5RB468OaE38iNfgD8BI8yxT6l6iYWLTJB703IrAGz
+O7h2+i2SSsithqWxBIiz5nK1mssiejdBsPPfjqR9TeQvc9XLTFP6USMfNkU
QT8y+T9hLdU3N/YV3hQrzfx2ETY1FmHwmrqeYiKMUHWtNYu9IF2HiRisY+Dp
75QFs7UM1gzLGmD+u8rb4Y/2VswDVEGkQ5Q8Vc8BpA6o4tzZ4eGv+V4OLsTj
iblsDkfSl3isw7s/mLUZVry7W+tgOCcCAC/gk28W4glq2ZBaZ1f7JR4Vi7Sl
dcBqwM2wKm5ISeR4HYcjNRz0tP1wDfpBkxm2sr/dyU54Djev3wImDtG7WnGw
93zPdOff011H4LZnPp5IDSLnIanX+rG94bC486yuT3HLqeU4gjG4qI4uvpKB
Ec+JZf3mV5UcpHXciXasSbqOowGHz1Y8I3P4ZXPkHcuXx19jn+d+eWGJfcH6
ZIRTbsgJMDc84oyHE8md9vFMCo8PL/i8X37XrvYANOcO/D8IJ3jg6+FFvSeW
811Umfnabmqkp1zrk+Y6lmLmgYdMIadBzPhMP1+XJpCTcua11fxmLr5L6qVf
caMit+oKqYzFpi092ogoy6+k9hXThfNb0WZmjscqIQaHiTZSlEMQFEz7mx0y
T6fhptG4XM1ebZk4q9AF9EDtLQsdJdkXtLJu9FaiPT5MhstoRmrPNXJE8q8p
5CzbV5B0BB1HAM32WA02noyM4FAb3Hav6awl3m6XB/nj3ir2AKI1he2WFLCb
k99u8nd247+zxzU5v90MwbTFBe2WF7ZfWYSZ45piTEg3SClMr7+L89ogvw8o
w19QNFMoW1nEfnVREj9ws+3lSO1O1ufoFp7FK0nz/WdWCVhVJ3xbM6b5F/uk
3RvJNSnfgocvn46xaBl8mt8i4JD20JJ7u/7B0uuxDopm0uNdUCvnTm143WpP
HHja/3uupWllkA8yyNr6LZ9Oyfm4kjTPd3duAALKPi4br7+RZvLM3WVw0kUa
x3OiQYpyzJ66EcoQCpEm4/UBNaCCgFB2mCyoGr6u0Zc9rTlEfGMA6BkrFYF7
uWZiHlgS3JmjpQWZ04OIY6n+JDZxz79GXjV5b0agB9SAB0Zta46w6CXn4y/6
FXjUM492zGrthd+C09DV8C2wqpOllcVImQMPsUQf8yAn7lVOojtenGYica8A
bvh9c+ABfCmwFPABTSVoIjC7EhXyp1E2LWBupU8c+2rKSf+LvVJdR9LokKW/
c8wlpfRnMUdmm6LNOXFieB2TY/pMehbvTh6IiOO+FJEU4I/bxfbOYUUf9sp3
oy0zTeVmima7AF+ljVAIQDNiYlkeFe1iQYNMif0SNYkqF1rYa30YwA56Znh0
/t0kfv8v7uNLekgnCfvQtjVj15kUonmk+3Bi5tNpeLjpD8djOyD/pf87QGBD
A+DS+wmlwApAerWT6nRDIhj7zWrRbkC87IlmeMoIJeRUgM0ZdGz/vLGZYQOE
xO3WgHSXIWDFPEu9/hs2NTOpffSxxU73n1PRc2JpZpqioaE6cqw1TTXakOJ2
t0083THt+m9IlMzvpGj26Yg5/CqJ2ZenuXFunH3Dc4x+YolwRhynt+nHZanM
qvqBO9EccwGPNaVKn8elu8OdrsYiUWNWZoLLa8gRsGaCA3A3cpGaBR3N+Xwh
N+IK6LQ5/DqpO0hCwH6gWfa7uWkPxqRe+w2RAqSCA6Hzqhkd16pLw3nnEnqM
HrGuEVtlTtLwK0NsUjmJH3SY5bjPlwDLXIqh5wUq8eIbst2XZD+egLWKZ4QH
EbaxIb3Lpxq9tW7W+wPCoIEDlCPuRAeyvvssofAQE1EVCBl2nqIESJM/nQCl
BJqlP6UebCzQbE1dj6mlQeNvtmUBYXcFu40gVEXsFhWwm5XfbuJ3dn/ktRud
125MHrtJ+eymfWc3/zv+0dKCdisL8a+BxfEqxmt9UbsNAla8fjD+CGgGBFtF
KJOffyDQMdMsa7enssPROjT5vdPJgTNlI4v6Tavot6ym9Pa0TT6nUDMZ+TJl
Cvx3EcGwXwKPAvDJlnmiscqGZonKzRYyH0cEsbmi04WkDRVipTcGmFnSf7bw
fNF4wT/MvPcHMRMMxEusJBEivTbhFiGmpz2iSwt3wZ6fw1bX1+7op9YOQM53
NLe/0kL6WAQtEYh9plcIXlrLNmuT5swmEzYogvhh2UQ/YNkcCCN6EeaEN2RQ
kc5fQ09mv1uBsEhidvAX2XFMA/GUn/2aH2imgpBP+3Gh0kNkFqetsX9j/m3H
cQ/p1GXjHFZOpDMNEJEPSl2LmJnsw97dqHuktb5b+b2ch5FF7GurHoWiYmro
roRuaETac7JTilP/1McT2AHlv98SeoUkgfqK4aLemSC214lyLBv5NTPsKzAZ
bBAr7eNq5FzJp7pH/dPUb24VLNRn/QqC9l9sSQs/0C3kcUgn95S332ml8dvk
0iOnneWUoTHpO1yN8KKe8qBneJpa3HYfU1IzkagtLTymlOc5+ELpqt3chJ2o
J7uweuY0kEoCrqNxZboMT7sxAPl17JGOEdupPStDiKVeDy70rO93Lp04P3ix
1f9tyHVBPPXudCDxRgShpMOkcv5/1qAy5I7WsYfbI6tFUGAfwrU+SKB0aptQ
trWpELOqiDh0NhQvsG+qmKOKfbTu1i/bsQJ/IYeXBEG6uA8DZMDNGPhin5nj
eFm+PPwacYMjTv77sBeA0iCZeublv7A6oAYv/qiPvUsPVlR0yEjOGkr4CprJ
mVc7ohkg9+k0NmMABBBbI5zolRnpDEDLCTvLYpTPDtOHxazb3BiQfLarlCNY
sbc55hh+Z2NL4P5j2URuaiZVDg4jU+cNrMN/D6tArPvdZN+m9KKTAWJZIpMV
m2nwQ37+40RLJiBzqtqkjbC5OGg8tZzfohoh6xt+2d024UxHOQKYkPXuLzki
OUzg/XzBLDhpCTqW67dTC8JAs7jDbcMRQ2eWxw0HpOA5YhVtLgXSZY/ccH4h
u5kF7KZ+7zApvwP+P/17+7kFHSTftF9ZjH9H801wOaScWJabS9n986PdpjKs
/G/GVdoeL7W+FP/Ohh/s1xW3X1vCbq1QuH9KcvXurkRWf7oBSQ7AR+qWpY3J
ph2GO0bG/dH09fu4mgVA352c8PXfj5vGr+a1HgiQ/XwaIi9AiePnBpqVVjRD
YL3c2rAjYe2li93zfvnejiji+U3mhd64PFN+MDrTbbrIsKxQGRZRxJqEx4RV
iqWLJYE48nEii654ZaQngDJplbHHTZOjXgIaDb5H/6AHgjIK3R7olHZvdNar
P3m4Jn0gZqyfLw94Dogr+j7r6mGOloBdGc/npDkN5qDczhYgSFgwKsD1TCfc
jYHlAsggvCaVAf6Erqsfs+fnxDMyOK8MEJFLiVmiO1Jac0aIJSssJ/OzOT3Y
nOjFKB95k/TJaz1Ii1QaO32RtiK1aQvUuaHNzWL3t0k5142KJXKKweGLiJu0
4kqn/2COKVagTNViE6mGnRWWm+TFnrrQc/j7yJuSzvaI3Nzc/89qyCPw+ZHy
4xGwdFaXBbGDVQhoyCh3VnDY+ZM9qVp5ux0V7PTnvRXtsQjBzSTjyyMWzA5X
W5Im2U5z8ATxoMGBfWZXQdZGURRaA7DjjkHkdFekM2mI6XiyuDnXf1M/cYRI
NZumzO8k2oyqgC0WBoKdYTjY2u5Sax4OSkuVvdQoOB9hPeqlBKW+Ea00TnTF
+kk600XFHDjbpZpFyngpi1dClb70UjQA96Cs2Yo6UVuMYXmteeqEHSMOoCDm
fk7sQ1ymGFcKjIRfRqYJbpb7fknmw4lJl3/FP1Q0017ux7862EZBn/XNK3WP
kr5GlZ6DsRwLch6Y8WKWWDOfZg9SxA2SwKh7WJA8LUKS67sXwQskP9V5MIId
bhfdhBczRyDgiGkF/XdIhqsEr6wfvaV1/JF2iB3pgsbkTkGHqaKAF4y5b4nj
CudqjHQmjwo6bPLdkf1hKfPNG4OQUESTJzcKWiSvP5YifvjM78eXxsrHasQf
0Xv9bBdEoqzHk9UIjzls2FlTONvwAGtYmQBn/JGcAvRDpqlohnt+t3MehKdD
1VnHAH1aVYzFrsWF7BcVdFhQiBd+MOpmPzCL3FTKfsuP9oynP3H54dpfxW4f
Im91Xger22lZdVdleyxUvCbADUD3j0RhxOKdPEewP1SVhPBSS/b7gdt8GFlc
5ojr6qyKqBYMxncxv11EV3ffTRSKoQf3VumdW5X9ZnH208nEnIu9Oaj1TxM5
/C2t2gJ3rJ6Y6vaIlfmsd95X0ruoR2Oam/D88caAtHvDM55OyHabrjIdrCTf
GcaB1mOdbEVLpBvUkOniIGVtOaSrw2SZ2ZB0y9zvKv2EY1jGDLIBGlPm0Zkv
57HKBxxGZAT9DrvCKBx2kb8M2J3ruTrF5Q96Yu5vA5hCFok1j22L7fbYqgzJ
GunAwmJVWU5SrUb/pX/sykAGgY0Q9wrYBQRjXc5kLdClBVkSPwJwmAL470Fe
gxWoTXTY4GquHbhS5Cu3tWDAPd+d1aeXcwjCSPARZBPf2lyWREclRQAt0ZQT
BczMTfUhycT38tqEpZXo2DNie3OEDG3S4NhyG7YVnWnI6hlSSDx3WR4Octnt
s54LKI7pKcDROnmO13HgPHJjjgTKJDVPc7Rs6C1aQLRXECH0oBU1KYxJc0Yq
w8ce7RB/srNADS/iNpbHjlbq0EqN35kV6XEwsjjWg1p0gYPd65rnmyVrF8oj
iJBgXpm5KOo+UlQoZ1cKXFodz4gy/rvaYMfFW80fKfK5vgE+FRXqZlX2mFDG
RmnU91B1Trwnl6cVF2XNmkUfaCMzL78jV0LIRsZhQI0AAjEh2sUc4WRCmAg8
nOW9zfxmbprLmMTzvWL2t0Euj6AmShc/6NTt417USHcTjQXtrgwSBksNhPPd
GZ5ezGV7AAAzwomvjPXw5ak52pXpbfBJk88+HkG+mI0VRTEHLEWiWXXaVk6m
GMt7kbmmh/iiGixUcvywPSnHowlsL/HhTA0/fIwLZeskUwa3xLdASivnUAdM
nqvotIsN69gTgBy2qQndclX8SuVGJ5ZF3oHACrIRt7cd0AzQBwTIcV8KPsP2
8uCT2aybsbGEdVqkUW8WUh3iYp+o/a2MDo1BBUG5zzflKgLP/6cUU8U1xZgk
rinMPJE/FLPbWNwBzApwhIxAzzSxMo/XJiLZ+oVAWvTiLxtypx+rw7+GiGw9
ybLX62AVB2QT+Lf4yzc72CMIvh3MpnrEdGRAIuLBk83Me2Ozns/iERVYk/dG
djJ7bUAQ4cnvi7kgb6AZ1Fvg821k624VHRJbaZRZJ6GmT36Zzf8RYYs95Buk
T+nfjmnnezE9vzWQjX93R+Bppl5nuRIf4MveNno+xdPwYcQW25AvcIxoVs/B
yIZ+trvdLo9rL3tbNsQVu6UpAE31XhD1LO+XMZ8FIDNx3i0CXJtyPi7PeT49
4RLFXqjzvLy2dXK26DOr9NBDKmawse39mGL4U0R/eWWRwXFhjzEjFxK9yDvm
uLeWVH8gGGfbc6LFfpeWuzSsSXhtibxL2u+1kX10Tv2x62kkvaFxyNoGuCga
L2hm7TCZrWjG8JrgDoSUNDMuh97QaeactGxzkskSTcxESov0Nvwy21qeT0u8
1CdyT+ugpXWwSpEHGVl/a/uLTdn4faIOu7KRdRp9GtWNPg1eNQXH5JScYaIh
TwEutXCwqdwg19Y0CvkI9djFnAj/D1hSjXr1q+tRlVTVR/f9LJ5KYjW7ry09
m7Y1o1HIyro0gl9QBXFTcyix/SoiXWEFqfbc9ztVVnzaR/Tx+n+nXg9qFkDP
7rkV/RdWpTnmuoZiOG6Y0NG6YgUNH5Fie0+nNuw3GW3RvVSpEwPNltXCbY/a
b2v6HScuMNvIkUIcTeHXeRgd4Zz7+QbuqinkJGJQ1se/TW5TUm+x3yxmd6vQ
NXUpDzuxrLok2EQUOWo3Qqc5qsgKbK5oxskgt3ns1Qk9h9c3Rd8FmmV/eWKK
uscHF3TM5LOLEw1Ppqo/JjZg6IYGWPkqVk9jiMllaAykHx7BdB/LcYBiNgZ8
pKRwbqijJeoWKKU5/hU7EuPfMSMAsgGcwxxNgUfYHvZyjqIludnfDSm6MrOi
KtyKQAFtXnl75ZQk9mQHpJAZD8b/9zTQFHQcyTJPTPBLr/XIXlNdRsiwP5Xf
PGeye9a1K9eb9rsC0FjK+NF+aym7LSXttlrPLlmhrSwFDSBYfRnYb8Wwe6cD
49rDnvkf98n/rF/Bx/3yP+lX8FGv71275EOAYwtxa+pmIDSfqvdtJetYHIKv
nsJz6v83aQOeWcnAAc3K2ZJHcTOWhgBiH9dwxOPNQtBm6uPdHgTiHX+sM00H
RMUOZBgL3oZmN38x1Ie0D1ODOxcVfYVqhK5uyN7CA7RDpQLtecNgCz9LGeRn
yU3qIaNhgWIoR4HwOjZ9P2A4kk2kQhyXaGV/u12+O93YASgMkIAWgCizqYk2
AYrX6qiMhxM5F/N6nvn1guyXfyLFYNf0zcGx0ixNz8c/eXKKLaZppk3hlm1m
g4tyjliGYhTNaOVMNPuTVRfAVNTdHGlsY45pjlKxfV4m5JsB5iTSs9yQ8xaf
rXhfJBRxJ7sArlXPR90YgWYxMgWjJwtZHuu0zUz75QCMrP+rxp04YJqBZuYo
HmrEv2Fc9tthcpuVdK1fzEEey/pwbJbMAQ+Xen30WWbQPNeYefqpRuS31ISp
xwkU/HCiHn8+3UCKV43FSr41G7ad2+eRx8cJOENSdVJp/zmMF/+vExmN1TaJ
QfD25urmptL3YZvouUajNJrE1fRZWMV7Dm0fiWlileU+uhSRZ3jhV0MLqsav
Zoj45WsxgjGca6aUFXO6impjQa+NlbWCrU7cvvMq2fyz5DVLqGCmSviqiJ+K
wX5e2zB8F1srOcx+b5T55WxQ9K9+O//36ag2g30NvfA1xFHa9Q+Smbxfbno8
hscZR9kC/WmFiuCVNYxTfxfTWOrdCWxOLMsTdsk0pdmmK0UapW7GqMep5Bsy
lUzXcmZtAfsYud7OS78/BllbwtH2rGvhXi2uSd17FZWaWg6UGIQQgQO3N+FQ
u8QL3TNdhppezkCanBt4OPfz5dwoV7IynkB5IR3gsRfCXLQLMTnwWI73OkUz
cLNoOQgAmmE9K5rR5mkMjxhkeh2ZeIvow7/QfenW0KwX01QkkzP+/ntzAvZy
2tFzQ+6H5aw1OQ9JPtMjZm9rnmnOKv92BLtWsOs5syZU6lBV+/2VWN9Q8o8A
ekSEL8C1zjcl7oFN3e7mcB88/PcCIC3v/ij6fkIJr2nlEfI8Z/3kMZMmHe+Z
bhd9NazI0/4FXHt+59wpz/VfOO/v2Iw94ScayDB+EyKDoQvEES2DniFxiN7F
PgpwSCoMPByHj50DQJMzd0kGJwAcwKmSzvaIPdgB3x0rCncbOTgeLpa9asSx
01g1ezuyyeGRkhwR/8Qy9p1HgwDsYiYOu2mSiMSB3usiPRG+uQktdxdUxwqk
PtvQwk9+y4+NeacThZg4NSnimaBq+FlkPx3udpdukAH5cUs5jDOzkt8iDoey
SLKXba6JF3omX6M7ABV0bwzmz5d+TTnJ9fntWH9McZ0Kt7kPqEob/UDHFtca
rB40qCAkey+91jOsR9wwx7tZ0nws2SF0DDHHgJ6ZTbQOYWdFshcbwz5f5mjz
2z9Tbw+Ll/IIqz0bGtCAe0PT8O0tcROSTnUmYXgy2STtGblhbM+wpHgDJPFq
kmxK3cyUzFmt7Ehksqa4lzzG8tuGD4MvxcbsdQ39RLIDgID7ps3ktzoZWsoU
r5YilSiREuIcm4t2VlM2zV6WYUAnUdBy7uyAmIjbTki39jmwy3d6BSVahmSQ
2p2vafBfM3H1EAes4aKkw1b6RVIIa33DkLV0JqKjDXLVP7+5+EnWo1LkJdWF
4d3Iokqx1DqEvkLCUrBx/OZVAnzhnxvXvKrqJ0jXIZubmHiOqGOCeNuJ9eG8
KqHL61Frfbc0g2GR3xpqfjYt991fuZ4qBbnva+BBgAyZPMcZllD+wnkQZw32
taOAwLJaxIHx7Bjk4LBIx78SuWAtpyMBoerImoYgOYlH26ddZoEr12MtXtkc
fCw39DTFzEPPE8qAlr4cnM96PBZRDMQJWwB4xdi62LDS0+/rM+cnEidBM+rU
kfINwWbkYCyLWld4GAQ+lvAhN8mbgJbwgaWPaFceqQcdVzSjlppjTwRNqkYv
4TTrh0ll34mxKW4+HfrmE4fDNzYiDThFZ5ks19GmF9Nz3y/B58/1Wo+LU3vv
FlMs2pVl80SZLQ2WgjPutsqygXWoMuTp+oyVoqVmyHJeoiwnQcyl+3eP+xZ4
Mbjw65HF3CeU8p7zk9/iKkGrayH2iZJ/26h9v+AC2+f5zvp6/n9V5VuM+/HV
8B+eDijo2pMyR9fasdYKVCQO/GKnHfvPBWf4IGZWlIk8diBwyulSbxDajHvD
sx+Nx6XzX2k3Bqim35dD7fC+tBj+q5rPzPJYinQkkTlKFYdkm6v0a93vZveg
h91/1Wg9KbFYERhC9d2VNIwOW9/g8wa6wISsqqeTp2qhohVdrBntXuYQKCV6
qJZ5h8msTaiHBS6OsA0tQlHr8ZQdY9V0aa3P6+pTAX53K+Y+tBjrFH+kIw0O
gJzbmrPeMr+a97TyHMsdXpRzoP2+synoqvUAuBnVLaYaUwAxMpzIMumTCUhX
ufLDL/I4LOk9U7/MUAE0XvQQyQhkN0jsE54U+O/Kfrsgw2VkoiPHcMQBoZFY
xNIHDTEu8ZjOsepZ29avWPkIr0nvOISlIMnJrASZOeXUvJwCPOCwjNf67MeT
wBixVpG6YoNzNGYENZRUc1iL1YCmu93y3OnqIOakDlIQMHRNb4hxvEqbunSi
EIoqg6nGr3ouGw5xk8rQF0bscf2X1PJfbjMubBi6vonmgGJxS5tduhSJUdGX
PT9H72wbu6sNfv/L9pYxW1rGbGoesb5x2Or6ocvrBC2qSSsxUBFxjtP0hyof
4qdmM5SxGaV50uK2kvesymoI6D+zCp06Z4rT9+TyeAVVeGN9WyxC1KkTgV7M
O6oHrKiLz8kGyyMs1IPTUiD32Yz01wsz3Fdmflyb+XF12rslGa/mpD2akHhn
aPKFXjGH22O1Iz4iSuKtmc+OMsxk1T6PLhgji7K0OLm8VXy1qUTS9vHX+oIJ
ZHlupPiJ394c/4PscvTZZ/LenP1+Zcqz2ch0qAFyvCOWFiW1xXaHLkKzK6nZ
pa8wUjUwBZolUrdkcPbzGYbR2+dL5uj75rjXOQkeQDNLooFmuTH3OHYaeIQW
hG5zsgTNZP6rWbDKLE+t8HEypZJpNz+9gvc82f7rqAlDRwmxykq/OwJ5Tcbz
Oekv57J16umMVNdxKc5D4y/1ijtFs9SQTU0Cl1KKyv2PH90GGAPCqg8J7BLf
B3tcpPodKBUoUzz539EBViLjnzXCVzWM3twiYX+HlJPd0i/2y3IaZLoz0nwP
1/Ccu8Myrw9IP9c76XDnL9va4G8GzKniPbHc+xG0/XrQ+zuXLnnvdswDKLjb
UQ6Xe5M1vRxcyHruUxEcHuwIKxC3N+F8t8QrvZKv9cXFM/HLvRAXEk93jjuE
O9+WNtMgNouqgJthHaoPJqd9xWrBcPTone95b2pEq0XRG1W8p1lAaXpHzq6i
xtbirVkdS4WSvPMqqSsiOTAW84gf1FHdqnmeV+Vn8cpqOqOOWjaLEMksSmoc
pwz1gpoGZkoqhM8McMOaUa17PEE93GHxfzDY7Pf6FtTNtqpbE81GlfSg0nsV
STabg4onXOqR6jIMqxRr0vzpVE7EHSwnc7IvDwKyQ0wmXGHa48okNOaBOeyi
yW8n0IwNpY494w4ZaBb6d0NciLlRYnmTcK570q2BaY+nmD6szvY/kP35WtaX
Z9kp3qb00G/jDCB+2WHmNF/G389O2B2m10sQeRFionZzxBgpA74UpYFoWlfs
1cAir6TCg29HGT2rWYYhGdQr76Oe+UQ5Ry9gOP/ouQjOv/qtAC2lBn1L+jzG
lSY3W8qqO512F/P2EtBEZ1tdC5lj7m0bvZ+ulLGH28Yd+4VeRSc7J5zuGneG
Dr80zTnZOfZou+gD9C0K3dg0cCUtCOm8NrOyz7SKam+KjeYxvpxaolOcfFJp
tf8jZNH2t4zNesywOsXPyFNoZ1/+w0Qi2MfxpbSQzj0rNt8B1K6sGrq8ViRI
yFa6GyPApZzpnnahd8b1vhm3fgcTw5VxY0Da1b6p53snHO8Wt69t1LaWn9c2
BghIda6CzYROPY6x7N2HFdfjBraUTC8fuABvUSdyQ5O43T+DwGTdGkJhOrcZ
/3u3MPfdYov7Ysvr+Zbn07Bn8Uap53uBKPJEY3Nz3Ea63akN8Rw6aGNL+i2g
Ljr+CPcW/M0YaJI2qhz/nUyQI25S/wrZZeIbXvEvGUAjblJiK/CQyXtl1stZ
GXeZaeKf412wjOmoMruC58xyH6dRPBkQTYHQhTXCVtT/vLEBG93xRsc7pzr2
TL3UJ+P6b2m4nPqmX+mT6tgdSY2GYxYtl9QD2OLR8LR6YAHsGoRC584SHNsa
jioiQ6G99IXeDi/+ZkIZr9mV/RfX5ILZ2yrmZKe4q7+muI7JeLkg6+OGLO+9
WQHHMwNPZwWdyQ44mum7H3sh9cnMJKchcSc7h+9qgZ2L5A7PFOnnswEF9CyJ
8bqX/YM+ojAwkIpqCIXU8J9Lj4zw9Q3wrGPxrA+2TzzWST0OuCaPdMDXBNVh
BrGhYdjqup+WVKfqKei3WNm6j2aO8P96oP/X6gi4p+Sf1V2xPtcgS1vSmbyx
H6ZRN5V+nWTCYu42ooR4IRV+PaKgmq8hqXwzshD+T+O2kQCcYobb6ZhSgEGE
GyOIzyxP44+5kpjIYRydkf9E7KvmN6vKhwll1CbS5jn14rfv3PrST9xmEveG
SUQJkQQXFaDV9fEckUTgyWbcH2l2p3WgJfg425PinuYmvrOkeOam+eWmBeSm
+OKXubGPvn524rk2ovOLmcjfk8/0iD/AgwCpKTUIX9ckYnND3G2u/CMdeaZ8
83fTk4lIc/DKYGj/i777v4RX/0vx+prm+zXdHy/+Nckd7/U14jqzFY8VmQ/H
Yesl/NtB3WFUhFbq4T8Ch1lvH15U7erElqXom1G88AMwHFQf7P3VsGKvDPdA
20XKwdsyjG53uM+KZrhd2FmG1bsoh+OuGn0m6xuwOL+DnlwI7nHHOzO+O/ak
UdH1/hk3h2bcoRRzlsuo7DujM26NYN37Yh9kAVxReiyyguZZ5GkzGWUU0L4Z
jYnkmg3NqL02syLSajUcp1Wu8BlaTwqy0WlxSjkfATexvmWvMheYUB1W/NbU
xyNQeXAC79EO9NA81gmfnEzp33Yx+9vSG3EzLS+DltelQfBcxllsXlt1jqax
4pFtOLZLic9wDlpem27g25snnuqReKlvktMgTpXe/YPX7REpToPw9ePPdsf7
Ru9pRW/N9Q3UVB15pX4dWt/SpbcKEhZ8WtAqLJK4Ex2IMPeGs8PEm1MG7EGK
uEWGJj1Ili8P2T73mTIOlFNzX8CBVqf+yCkouLexGYORetfO/IlZDI0pxYyS
FvO15Jya3m00iDzcHncDYYiR6ARBADcKL8KK6HoK3bNcoMZtoq6sJ2h0jEJ2
1tleTqgZMVVXHzkOQhXVIDlQ0/LLEfYeZN4ba3b7M9dzE2uA4Rdyo52/xj3K
iX9sSXycG3ffEnX7a9g5zjy+W57hOj75Yl8sLcpyLpRp1j9U9P57mwe3zrKx
zCtWbh5TyitKIwvj+pRQq+ZT4h3fgiWRLc3Bc1gqWVOXfsESSpD80sB0ejkt
X2glRLMGMbotadiljf5BQy31AK0i9p42m+9ZFWlOyopBRdpGYymKBbMGazXy
YFzG78u/8pSf9Zce8kdYwDROtf6p2n+Qp+GVZ/8niEtWomtSjXdfWR0Y3frz
Uvskt8Hfv6XYVzEV+2KrwBLDDobVRSQpD8aJPuR2c9BxilpEu7IDM97NHP+K
hdmYBzyXDz6JzDGHg7oyDna8S6yG+78bqdV12N/EATxf+uMc75h4oWfqjcEi
v7yY4xKBh6kfGOmcE/sw+4u0zEXd5JiJ/0HkGjS+vDkICxVPh53eS2tqSdzm
XEw/U3FvxxOxggCNn4gDM41bQWVaCR9q8q6Oogg6ulv1shXVGdatZspMheZU
0l0QKn6+0n7G853kcz2YqtwayK7yJ1PML+eb3y3hxNbHlbnvV2NxZrnNo/Lq
zUFJ53siYio5+bS6nu4RBTQPm2uM1TbRayLVwvncZxqu3AgxvBaRKCJH4zHB
4urKbWi9Mb0StpvnlNLK5XzkM/MfzgNK1BDeLmcxGxuGb25MV7WtLSK3tgBb
xi/xm1RHX1VbEKY6YNBrFt+a9fOxZQwHQPG4N+xWR5fi7wugSa2jEvtYVtVV
4h13rCMeU+KZ7nQiPtuDLvBIYPe3wZ4Cp0WKx8NZRIrF1fzmG2iGPMV/QSWg
GbI51TOP3sqXSjrVOf1KX/YqIzvQHqTgk2xt5djUVXOIo+qzidfMakRGNrOd
py88Yk3Y+iaKZgr+zGStaGaYd3PjN6LxnDgaR+39GbDGCKXm71vp0k5RMmz8
+dW4ACaWQw7FTTS4kCoQqla8eCpJ78rAwiSuk9jVRqb0DwdvOT8iAhS5Huty
Aw6xyx1kIPkD4vX/skJzTaEWc1huFl08LElvua2MroAZouHQIVJ8KpnhjmGN
S49j1FvNZvtCKe8xJT9OLA8IFY97yqnhNn5eS19jKfLghwYh6xqr+j2d5elN
Vlt7QXlqv6gabhTAkMtprkIHfSo9xc8I+RorGGBxEmcNBiUX3cNlDYCF4l9h
r+laxT1neFpQlZxqcc1PS2oHWyXrbRd+E3+koMo18G2fVpCUxMBAvpHaKk0q
bTv80qN8RTNlaGqdyWbyoeSBcspfTNtygLTYBfiyhr/V0U5JlznRZnKbZ/JY
z6ayTyd4fKkDJpTJOmMOPMC2NPdF2Y8ngHRJz0/7mF2I+M0RYsjV6fnO6hl+
h4Fj388I1uBv4rI0igYibxbqQXl24EFT4GFcWf47Td6bgHVAg+TrA9gqs68t
9XBW1cVe4PqU4zBi1/QK/tMFvmSt0iRRnMLC1jTCM8UOAh/gykTyuLw2VjLL
SvOr+c0msdGKOriuwpoN2XjkJNCnfMlrWnmpgrJ9ghK1O1uCzyef7pYmtl/Z
TymJb/FcJ/quB8zBRywhp/Ssn6KOXuuyXs3lnOwV6tNiv4Rv5rfAo9ThLxD+
9+ONh2W1FhVdXCyYmRUQQPFpjVNOLEI1lpKvQ18GSYe5Hmb/ZPO0kp4Hw7Ae
v+k5A+u8Krg6VheyDK523JwVrOYBW7CwEbxw03RRcUXN4IsQYMcR0Gwmqsb9
GWW41Rt5BwKHbCIE/c+bGkZta/ZlT+uEA3LgtY/GlDzz2toCfxS6rr6erRA2
sY8WAo1rMH2wApr/wso8QRac+byN1s+ssl7szb7Hp1PM7xbnikx3ru+2XN8d
ud5bDRO0V3PpMnNjQKIjoUyMIxux0RH7ZWEN3Dp+vNm8fOYI9i6s+l+jcKnM
sHTAa3NTEDauWPzzZXV5T+ZV8hXDaOR0PBMZVsjmHktU+S3fk9/ya/cy7gnX
ocgNxe5qDbKXQiOnCTrjzAORmHvAsdzMcEt2vMWUSs/NnAyThf1IZnMyS9Bp
Puw5CXM0e23KejaVncyHpPdvYXU8TXERKvhiQD6+tQinANDUyZEheHSpj2PL
MA5OqaBPhAC1mA5o5Odif0z39v9e4uQuV2PaZKxRM3qiHI+bF1YFCLBKBv6v
ICOECiRKF5iuNCPrnEPEENs1BlmxXdM2gLrIbbUywzaAXa3UKhrpFZ/RBnEY
WVEPaxhPCtHNKDtIxqE291pk1hKxrkOlHFr6ECF9psPv5NLUzAi76muPJTq1
glaS8UAV0ERwoBeHeh5ORKA0v1/FEWND42sTLYnfLEx/MjXVZUSydT6an3xr
C94r275bJVX0dY1pgkl604IHMUc7JolwBE2RQG+ez8h+OZ8tQLhETz7j7jDR
e+lga8cVVmPdd0qcZlfgckWK/VetT0azViM1sgdjBzeIPdLxy9GO0Yd/oaM9
iPcWcUhcXksq89XIYCeW/jjWMAnl7RpBHzeasVr3r1oz0zJ1aU3AMgJ60r8d
Us71oCT7w4nmtxz+ok5F6DlzxA222cc+BL00Rd81RVw1hR7nn75bRli+1i/+
ZEdpuGoUuKwW3a+ms0ztPu5Hmw+yAhqxAlg9qzzIElFIdx/JlVTttrUUcqUe
4rwn+DskIdIWwuNI6ymD7XBBDATLAqnYEj+7asCcagFzBEbmVSWkzP5J3Uu/
RUaAobWg9196ZmVoJWyYZhTrRGSVh5IbGoZvbKTNcuRjXLcg5/XBAOlYuqxu
wBKpIS+sKoBW7RtD+7MKoWYp/UyDN2ihtcWXA21B9pIu9MatTrs3mv20T6aY
5GKj/r2RqTcG0jDuVFfmjJLLh61pYGxJ24sLZsrrE3iB3v9H181GENTGtrBr
lEwXVMfmwtNhaMCjGVVCCj5gAt/bLMKNWusoUjLcPfAonQNCmEu+BQSexr7l
gP3sL4p7YknzYhsSgCvHZKZ5ML2D1WETv2OyxLGBM8WbI4pBR4HS+GoJZzpH
bNc2UVHWHVbohdXknc5uv+V/2p9+jvoxbG2HYFOCaULp56uxI79vCI+xCOB4
Isyyt7SgIfKO1sYFRrqjhbghNzEWlZK3PxkOSJyssdLIHIVF4LljJ+LeIqSC
J6j9Oi1K/2nGLHtP69iDvyDEIFMDUUe4SXTsAQ6TdLJb/JF2MWTsLfE3QaSB
aYbXpPFeyD1LA83U5lJPyv5LNhTQ9HovZZAPRrTFX+Na1XMxLUTL4QWrcMAH
KWU0YcA92jH5XM/kq/1Tbw3NvPcHkE2uCZRPvz0E+zT5Qu/4E10AIGDs2Gt6
Tz6tZCymUeZSrmRcJAYMDfXDN9HuDVsbXxkMkCfmjr3YVXK1H1/t/K+4A8jm
8KdawQjRZvt5lSTZZ22cgDbnJxaQERFW1Q9d3yRySytaUR/pQHWdS78imU27
MzLF5Q+Ka90akuLUHxluwonOeM3orc15G5ex3ColOB7H6I3SoiUXie10QAAN
f83mkhB3iMNlIJaZL+aClZkCj3BKKOY+2zsTP+YmebGLQAzWLdF3ckMdTb47
ZFKGasZ0Ld/GswysNDw7D2vHBZ6Cnm8SPCeVU/w0plxX1wdExOxoYfTuHm4f
f4TlHTYuMrFqRMNHTgqwtvBRCdXI4u/l0Ru1RKz2kUWlBsLCF51MrVmDFjH0
ZEHrb4y/+FQTytgYo61fV18KCY7Amp7GlrStGcltq2mTnh4E22IZf9DQL118
33KcP6sDUbHvpBeFGQpIkY078bAe31r2ReyxTgmnu2FTcB2e64l8FlyXNr6g
u7LebMN0rP7Nq6LFRs19SMiR1/xVNVDois1zkB01chky18uNjFu7RwBlRqFm
RBExwjbG/NU7+52cx6nnu4jDN1J5w+wbAzNezKDuR+A+qmLGP2cd2BTFdkpa
A9MG3WI2LsP6PDfVYk74mhmWm/CWqbTPVvOzaRS+3t8G+QXQmO7nkuc+Fw9x
6UYwjgjZhj2AFFHE4YspLWFWOK08UxiDp1UXhiYBcVszhAmegXIhtYs71jH+
WGdsNO61o/RE1rgAWPu0lukM/vm3zkBrAvhfKAtcYI1Ba7ipsSDZkHakA/ts
aQc5kPmX6ziaYT2akvVgYobLmFTtGwGsHeBRC/6VHLbWUOdcrsZJpJpMmrAv
RhsI9t9galyjiinQaVcAoW9caWUF+ktNk6VoA3ivyluxtCbziL+xm9gzxjtw
ohPtAM4Bb3vwM5/qmnisEzZ4zP52kTtb2ziDWNTVwJ3kyaBcREhjXVUPXFYH
mKx9XAZh29YcSxe3OnIXGBTWJ9MT7d0CEVUW6qFEFznUZHoE+8ytbDypvxsj
xMQdAtkTLTLXEVgPFve/2ExOJrlWh2SNKhYFS6nvh/cFzOJFsIt1XEjzcTHR
Ew9Qsa+iypzRF10NDBmsL/lU97Trv9OXxH0lEh9qeUW75CS8Nid7f037hCs3
lWIm9KABoEXcpCSU72YwW8QCziru4SwhH9/MytgO7mMM8GFDrPR0fZTmMS6V
xdVxixjsdrdOONIu6UwXzope6UfMByc511XTK86VLKNrBtFsTFk59GGbNPIR
LHXjUpf5Qd+/HVrI3Voh1AXwYRIS2/K4vCV30Is5i9EpV9YGaDpRpWcu7hof
RxoHwSxjTi1n7KD5fNC+IMxLamiOTHqwjP/H5wxUTFusgEYo43HAnMpes3lS
xirK3IrEt4XVJSvETqklyRFJFHYZG5i3NNUDJqQzyqb8FvAdkfVo6dio/M+p
bANYW55OZv53489/a7NNc20U5G8CzVYAZqvqkR/hfWJZ9vVZT9Be/V7IrT/1
i14MJCNSNKMH4jzapoDzq0RP9t2h6dJ2btG280R3C5uaEpBdKpT9XxepmiUL
tC03OzI3yYMHtX57zC/m4BEDcIBm2Ia4/9S96V+AfQ7iCC/9RVq7o/W2LtRX
UkmjcaS0+miIIUNbUjtkVT1GB/AHBMTDbZNOdcbiSbnch42pTv2RqhNhrvVF
hpskB9DgTsA93uEVdZSh+VhrO7SP1PMpCRPBfxkGjjR/3PMzJ4kk4UpzpoKW
GPeskXF4Op1RncBzA5Kv7CfT0m8Opxb6cZ4QIWzpRKGgWQXRE5PzCGuVw4jI
kkVqxJc6cylcnrazM63mTSr3fkIpW92GS9d6vsZPPquC8bGX1kEqYdCqLTza
0354LTtIOtxEw1zgyjoGU0VCoWRVkmKy99nGaYXXbGmgkqNeTTSQLiEuk2j9
VUPOZJlRcpZncjnhnDxe0SFlmgtPIKlQx3M8cQpQHGyHyMhZA9X99trEaeuQ
4yqVSTwJ2EtJgZfzqRx4uQ+CEZg81jDuIV4Ktw7rk4MSAwrc7shjdzb7iRLO
K5V3pmQQdapBPoGZfKMX03I81uYGHDB/dsqNfZKT7GFKC8TSZadcVog585Oq
zFm+PGbhGqnox9Vgs4i5KlqInW7MdUpBwF1oM2FtbCkuxVkAamla2MwuC8QL
4tiNARkuI1mQeTyJw3fOA9UljTI7MocrTtNlADXPf+fszANpkxZjUwfxQxGz
1N++e/W7lJGlzoDoZlv8LOcyKatmVBeNR1BBj5PejSLgi9u4Id+hXbXS3FLi
/SijTxUprcZuhAkwZ4OtCS0PXllfSRECGX7JGstfNYRyV+HM/kyjRMOkWIgi
ghez4xlssdDSKIBO6RYz69kV9O/jr4EfEnysU5+cjLCmGGpHqOsWC/XLzlZY
uogO0btasXVhRwv8JnuxkGlqI5yOXRDKeI75dmgR6QT4/nm//E/Es0Pr8OzF
GqWt8uL5LoJjSZf7ZN0blvFuMUt8Iacs0a5mLICsMIs5zpzz/49mcpkUzbCE
OLbvu9P0fDZiFshe6OqGWAlY8Orsc78b/TvuWC8eqoo+oboQgqfZVAj0pIYO
kn/SgJtVoy1UncKyp2SZ0wC6IT8cR0XlFzN1ihzrmeH+3mhKL4osBgPl+gZq
m6vnYjY0w8IgTmoRcl19AAKtlo91TDrfk6tUNCQ5MYpcO8yRQ8HRt03Rt3Ii
b3BghEMoW02vFyOzS7neD+yISqTrG4HiapegcQIl3SPKMYxsemTR938UN0oc
UiSUc1VgSxVdG4ItlT1n8sD0ozUKa0+mkUeMLcnIO7ECMdM4LKumZUZkuwi4
WmzUi+tTcEzOrfj6rL7OrGhjqixETCqt4CnY+8P7McXwCfVDfoPTsaVs5xfS
XGHl+ey4+4EjSDLbiJv8SXw5KdpjtSOhIpb/TkbGCCczRb0eA0/YERfhBHDD
bcx+syTTZajI1LfTaVmQCmxqtWsHgT/XTEwEZDLORTymVcaf8rkbRS/9DI2c
8PQRaL4GHjZH3MqNew4mZk4PYqcc5XPDOAWWEcgBiniZYw05Q/XO59MRBCma
t5W6ghxqkD5V5TzGCDkywWnIoKuBS2hvfOKZbuwAcRktrgELLe+X5X5YmfNu
MUdX7o0CoHFiaFszihiL8ioePXYcVvidrnY67a6Lnw6D3R0e9cyDXanpCSsP
oxDKS3GJ4jHJMSjPBeQ5foOaGRw+1cM1Fo6ssrdaDDemOAcX1UejXRxeeiY7
l5mOHLTVD13bNGxDUy28KyPSngHsNX8pc2lcRvD6lttiMY8qrLk/CeEIaVXS
4snIH96MKILflB6bQqyHDymm+GzU9Kawg50HQ0bvRxPAF54dkgjcLs2teB3h
yC12YrhUevlQ5lbBh5eWDJovuIkpJDsVezioffaj3sYYPt5OBU5FSIrSJVhU
WXcHZ7yap0M0qhKTk+nPMT1LitliInaZ/2c2feX/c3ARzb7mpLNpHKCX+IYl
C5/N7BU/31M8Detg4eExAanw7qoG7NSG8whX2/C6LhNJ4u5Bz8cnMt3zcnAR
3D0WS2dVDJChISB53G5WqimucmswA+LL+azsef/HH9Z3c473OurFPZ0oir59
tM5DE5nFNWVez9pZMY1jdKozw2L13yr/0i5ZislZTybluP+V6789J+w0pVri
X1KONd03J8M7J/mDJeFtbsxdHiOCbHxcib9METnOkreQ5qtqimbKxzTBfyMB
VDtCjdU1RbBIRpuZ/S2h2bfiT8DS2vhN/bQ61GxUkPBSwwu76wnCcCZBqq9i
q1R7CbtjTJ9dAahlO6Jl1UKirZ6P84hwSmkptgt1lERYTyWkrPo9W+CEw4MX
afsri5zSYPPfo3Db2bS4DP/oS9UFMXGjpHP71Et9sLWRTnK29NMxCqvGPuGt
S/LgTEGie078c04RBh83eWzNeTEp9cbguONdaRu3tLqnqLmqtfG9bmJQXj/P
+Sb5rv6cR11l8VHxZXloRUmZNsg002/+LopJqy0Bu03hfK/cxI8cxcoKVShj
fpH+KSfVG5/BEnXf8vk81ebdZiXfHJh4tH345sacJZwunFByGY0+WoohMVtS
G8mUVpVTRMebRmAea6kD4L+LMlZUe15DP3HXESkXqV+nTUofJ5Ob4V7JCB67
1rHgb7SVQbyOHAEDplFdrR+VmaUzpwyejv9s9izRzp6nzw2R22oNH6kc08OF
NfAQ34u+4uuBBcXCBqwvjzjaO+igilpaYx/pSAW7u2dVZLhZUpuVig2N2ZW9
u411bP8X5DJsiNrWXNshmC3Or0oqLmQVwKiYqWbTQGC80f3eeVxJNdkOjXeX
n9nudb83meezX9lF+VIqAzL6WspnZnmOfyLebWA9B9uNIe885ePSnAam3xqa
dnMIIiBrOKe7Rx9oG7GtJTIyNqpNr0DdAHD1/gWe9srj0sNO/IDsdLqEKvqd
8ZEExodx0lA1zDliwHPYPimuY/CwZHYV2/muOeGNJTM4xxQrM8gmi8WS8+0/
E9LMXHMcjzsTP1IfOOCQ+fVCfLDYox3wLMA68F3oFtqNj+9KG2r6iS0gBzk5
cdySI5DXWztQDrGjoasJEOZTGF9aRndrhqwXH4F/O/A47/aQjCeTLe/FYjXo
qJjKXVMbJqqgfDpCNTnP1ZwUcxmJTPALbsuW5uDSmgYKT65gjKgsrK7+emFb
m+KxJp3qmnylrzR0iX05bZhc6O6RSmVsEd75zBCfFsyS8penTFj89+S4L2VZ
+1zPmL2gZw0CxPbivy2yWr7GY9UxK0NuRTum9Nh0c2OEEs6Q7mgtzXVN8ZsM
kQu5v9jNKzN6mlCw5KLlggH5jRY1uSgSiGXD1o6SDO4gftMqamFQUxWeMy6Q
Y5F5VQTQ2BumVTudfVBfJyzU+90csDxUNkcmkhxUTlyHkjhZ2Y5aYS5duKrF
bY1eA57TygDN8MRF0pkaMow40hpn+XRa5SVNiR+oyosryZsiljH3LWEXsv0P
5rovTL8/PunCr6odTXWRkcVljJ2Dtyp8fbwOXXEBBdg+YlZLxSdtLU463jlN
xEvZOeC/mbpYUS6coE9CAPrEYfk0XniOX5O9OWAYdRcJr9lni/nl3ORbQ5Ab
2sw+ONo23OifYTD6owTICZOXVfXCtzUFdU+/0jf1/ijzm/ksAPrvMQUetoh8
vfjH7aQDrxsn/cHfdKIQ+Tu+C4IC17+aLrXigr/ys4FslMXuai/qixTd9ZxQ
3mu2WBWvlQLCnlYy4NA+7l/WhKP2tmZn2jp+WsVecDDhKrRi1EeGnQ5W8Miq
x6IdCwxzcyqBzYasYAcvedHBX6wiDL3YgOfYI/FsF3xB8KXorS3ZqrqECtt0
ch/5w4uBhRC/ZNCPun9KRaiSih9aGQ6wl+WXTq1p5eYssz+uXUV9tL8Yaowt
6TWVkn2G88vBdkkyypR9d2Tq44lkuW7zsnA9n8GJeBkjjZUxUuxQ6m+MLekm
yZ0rp4ANfwT6G7a2l1FfSuhQelpNdcWPDDsoXN/oQu/02yPx4v/RinnL9UDl
K8peqbqC+kUiCf2a9YnKWlH3SOfer8i890fime4qfuU+7kfcCrwRfUJb2J9r
kvdMA4eT3+ZD7VWe4nxT+6st+XfwOB70tFchUEUzZE+4/+x/E/taQBlbIv13
UaAy8qYFUTjhDU8fkEEg+kfdop5Y0EEkiex+uTss6WwPQ/DHmGQxaqp4uEQz
aZ+OFGKW4kiDJ5uKLEU7415RDz8r7KspMtccTU1pXDJ/zcOy6Aec8vDZTOMz
8V+gdzkSpRnUYEScNdSVfy/gNvh72R3FCWWzsaiqa+dntKxV5s6nuiWe6Zl0
thd+AP/kc9xOSvlN3XRoEcDX0355daiTkbGHvW04SCswjE0Az2GcGvswppTS
P1bAwD+X1GbTznI5x1wq9b050l41vhT+Ml4c/xYvheXKUcq2omfYknpuiDg2
vdYzDXmdFtVW5n0/c3YV2IJ/a+h+i39x7K428SfbU+XJqh39NfS0aLK5Ud/D
imasx8Y+yYm4Zgo6CRDIej4r9frv+O7hGxtZ9Wy/x8bEWhVlKvuDVSmVcL4Z
daWws7BBVJBTE1v2ltwalPFihslzRXbQER5FIZ9N+IA3siT74OIPiZ6MTUh1
o25R0N5vG0J2CiLR2e50u1a/EvKQojqnQG42piSNZhZVp8H3XgqncwTp2RRa
C/nuoFFOqCO198OoK2gWG4sc9+UUf7vUO+5wWxFmr+Yx5kewXHrvtuVd1VBO
TWMqhxDNED5e/PY9iDcdzWZVVVU0zsWc6IxMhC3BoC5OA3nWcKFXoiiiAG2o
jzep3NuRJfDiHFcUwy8njvbYIxjdByv41UHL4/gAPnpoAvD/pzloD14Z5Jk5
jnEgztPw1DtCjc71TPiXSi/IrP3nVX0/thRWFBYensX1Nnbit253phGtfnX/
GrooDexONqRUDs2LW9irFrSh7ySSfTImWU69Bb/sIXNQmVZOlH9clePzNzm8
71a25r5bkv1kStrN323SuCJuX9Kw4etIENMxc0AH3lFFLXA/r4jCIW7m877f
Y6+BFSPHEcX7lkknu6U5Dc54MpVKrWAgVLx/hDzLnOEnPj7hFNfKDkESakpF
nH1qjrhBCdwPK3FbJMdsAVD9MKn0i8EF73azV3sysSR2+FfEHg9Wo5rfoWoq
GcQPBkC71NruensWe5H+8+FOKk0ZNGz8ndRUYfx1HUVbWN+tFArGBol/TkGS
VF9sEPyfmyXOzRL1EITNFHCQzghPJiVf6weWSEkxOQ6wdZWzxLqAU/ziENFa
Xz9DxMlNVn9MS8IHpCcWczjHrs2Go5wpJxJpC3dH7LOcsCuU+367CDCYcILC
ZaDoCMc2NHOz1mbJt8eUxD6lHeqmhnhMbF+X1h2qfD+YaHoyBel5luvojJuD
sdLijnYCG6cK8dyKauOl3AnLA4CP8HTTWhtHuNRZeDqK9jMaCDmvPbWc3zwg
Z1U2t6xraJxA/dMEcIFfflrJkQpNWPBRxTSKHAxLgoqLjbk+j9axP1Lb4VB1
kehUryVRWTxSk5I+FxozKGMzIs0BQ1CyFELfiuaxR9uB4XOq6OUctvJ+Oqzw
wpiY7IVb9xUIk0A0s0TeyAk+qyeM2Fy4hwjHFHYeVxpohq+GLf9PSUpX7a5A
dVBsHHAb0EJgOyiH36wqwcvrRW1rhndMvMLhO+S22YCUkONcHgS014YGV/w7
jkvgd6JYJSAQIdMUNEOUROxACoA7ptiurd0i4iGuo0tqgj9/OdQGC5szlW7s
A6EzWsgZEXy+Ckxm5YEWcvuZbz6fkXpjQNyx9ghYfotqeIwrBTJ5r2seJxFm
V8tR3YDU8e7EEhAlOkf/oP6GwGemz0hppR+YQeEZvQ+ynkzC+qcoHxIB0Yz1
W1Dt7TjO2gAxEIludCDZu67yDl0NtW18C50fFFLEuctER45+iPfxAuTm9OrC
JS5y6hSjLnI0LqfiX/mXQzg9xLXRgrHsSG07XRXqFyP28XaHqjuIjDDBDVh3
rqnD5Vb2Wud82jc/lgduAnsnVtQBMZOOGkOM1+KxivKVQYdpN4nEKvAQyfz7
ZTygudo3/ngH/RgfDYtkh+vtEGEpVnystiGUZ2jl1bYTBWNqs9xub+/aLe+z
AQXpazyt7Kcl1cM30mw6/lyvFOeh2S9m4xnRxSD8vCn6lin2IYseQBLE1i/3
TJE3LKEnTL7bTW8WZt4bRUW13a3paD+1zMuhBZFcX/3F8L84WE0ESH+yFzll
rk9VIsXvqwaaY3O1QrajzcfIouqvCjBXNeyMWwMzn07O9qCatPqJiJo0s4mc
zFBz5idLRiALXHGvLRE3TSFncVsoj397CEIqhe+kicLooNCJG2z2pTTRjtqr
bpX9sh6NtzYMO1L2xGr5IcPXX3CpcTnrMKmcwqZneuBh0/vlafdGgx4gooH8
qAOOOl/oQS0byUaX8JhSFk8zQr04z3ZPcxqIt6NY4odl1Frx2vjVW6ScXs43
PRiXfLU/AU0sXbzEsRH3BKwV8IVbdPVnh8s/26sW9LW29rdosJuHZk+SpAut
LUXXNpCK1fW1oyBmf5vYQ21AGPB/zoxsa64dETyjGVuKJho9uWIRfAFl1KZD
0KnMJ7W9HEXwtlj9SraXM/SEj9fm4gFDA7YAaZFP6Tmjarwkne6u9nzZH5ay
shRyjsmmwAtZGRWxXlm+PKRwvaAZFo8QadzDFoBZfH63AQXxpYBmG4obgLav
kgP2EdYSQjAhdNgPXpPKBS2oEb6+AaPD2W4pN4eYnkzOxloV6s6Dhi/31BoJ
b23+ct8cJQr2n05bfHdbPq4xu81IujkYiSqDnaLZiB94wDGw8OtBPBm0VZWR
Zn450j7xUp+seyPSXy9ku3LgYcrw4i0Am/hq+EE9K702Ut3r9pCkM11idrQI
XFbHa1IZ7MT7XfPiXmGFk9s0/i+aiRP0sCIf6BhVBYl29G5VmO+H2Irlke2+
hPVhcdnD2sh6TNtK6qLsa4uo5DX3J1ZyBhZ40If0zEmcytWQEYTqBa1bDBt3
ljIO/pJ6vleqyyjsaJPH2ix/utRxKCnsrDo6YR0iHKTdHwVAi5H2Kq85VbAT
gWZYYxebipJYLfs9VbgGdokDl1o8qDQ6ff1q2Smg4dvd0FObfvSWUqbEbmfs
tdP0ShYpqlUUYwymzhv7WsUlmeUjH4KJyL/0oDUnEnZagxVFRMA9PN04D+Is
3kusUR12V7InjFQWYXbxNEQGAeCl/lh3B2rBIU+ZWQUpiYpdi77WiOxnsyg3
5LM9N+DQ/wJPfMUV8O9Xv/253ju+ui/LfkQ1y4RTXZCSI1x6Ti6PXezai0k0
gBpgBfTGu++ogO3gYLPvoc16Rcos42OcFGVIpDn8DAMLfPiDLorqc6EN8PQP
fTEz23MtYj2ryv8fW+8BXVUVbQ0nAQQF6Yh0FBEB6SBFeu+9CAFEulQVRKRX
EUE60nvvvYTQCZCEBEJ6L6T3nlsS3/jnXOvcK+99v+MMRkC495yz915rrjan
UbcKFqwYhcuSH16YHQhAVRTvQhWG4N0w8kCz1MPa8y3sM2Pw+YY1035I7GEm
KHZ+k3K0mwRHhsRbYcQZSiClezPrQhU2iTGVFFG5d7KCrKQuvEUO6rdr4EoA
tBLkzaumA0IAHDft9ueww5RPsfGUr0y1XThL+HoJcKApdG9B+BHqhYUfZmXB
f4vV67cc1x8yzvVHDBW+qqGBtEV+iDoI3wihU3OeC5wO2J+rbR2EUV94imxC
25z9WU66cvjxlCPd084YnVGAoLhVhLSJ/3R691erENUIc66g3P6wHseakCF2
h5B5/qmKDxUoNbjGJt21sTIXDquGZdUle9C3hCizSC5rRSNyY+7rbJPEnSdI
ZhccBAF8gittWuIjvl7Srp6jOFfAegtc4Z1xZCvd8U3Y0vqwADApyme+trzx
pduqOWLH4rDgkUU0hxEuYqiIJSq+SdK/vBujcp/PtfisEux0jJAJ3vbddVyk
ko4+w+aQwF2cxHFfkHNvAgxUimh1sXwz5VNWWyQ/YEgLaa1hTWPcFak4rw7L
fzAp7/Vy6ouFHTEreSwwfPw9GrTIc2z88FvP4am7wlO9o13w8ka4Qxznh/0+
MKCvLB+gy1UxZQgSX4ws7QWzOb9O6IoGiVtaJx0mG3OWy3hOYfisJk4IJIMx
Kw74reev2Q+npF8bQoXizS2Df8e7qgZj+HhwCVgwrCD8nVbTsBNgyoD3uMmB
9/Z0Tj3dL+/W6JwX89llFLyH07hx101xLpwfl7Fxcr36bgD4zLo1JvkI4VnA
wvo4ibC3quIHYAZTRtr8ajzCf9p8nKHDVYcMw1gggE8YatzM4wElbNoxn0es
pgotbttW7F7KNQo/ao4m4zfBCaeMbyPe4Riaz1qVNUkU2VYROiyL/XDpG4ej
XxfDt5DAv7qhbGg3JttrGHoTMHdAR+RU/NbRpe8HT4aWeeVciVTG7OppQjGC
Y70zLg3LuT3R9OBH65OfcFmezMu/Py331qScC0MQmSbuaBu9pjFuW0QZyt7r
Uxxu4nRL4s89dYXq9lN6+T8rUf8Ov+LCb3E/W2sqPKPdw0sAxng+rJS3KInA
/sCaJezpkHka1mwMmzF818CaUVQryY3VsexQMkgXSH4eOAqQKfU1qZaiLnJK
+vVK6phcGZJyqBuLm0L4YNAdCF0w9b7XAJvRG+KvwZpZvH6zBhCbFSU8KERk
zSo/CattpoyCv2QVywoCCMQeNoUdpDyW6ySYCwQIESsasaY8Vejix1VUEj8W
HGfXhJsWwWJ1TDOoRYVdGnlCGY/JdRx3C0YYqNIauLnAY1HOHWf85dhtrVXw
2v27MnCR2KtizWhGYM2Ukk5dPEJFRhbO5XxEuo7lxa1tUvd3YVf/tZHZ976H
W897MpPRhOukrBvfZZ4fxNey7ZuQ5V+9nVUD8SZOlngfhv/wttgkMCOry1Nc
dYUoc62wCUZgBbGadoOGPXO/T3EsuuilKnmgqD+fHwCLIaq4oiyG+F3MC/EM
/FG0SNbiz5k8n0dy0VO9Y7e24fNOozWDL8ajwYSurUhtHXwjol1KcDahWYDf
R7zJAE34zFXcipmle84UaPBZbwrcSVMZcQq+iYK84Sc5qBJAIbB878U5T6Zh
IZKPktCYFK+za72eWFmrLeTxHl329XgmzYJ/N9K2mSf74KUBzhVQEX6XKJXc
ZKuJCtnE3rFGnWctwG895X3vOdO77e4YurpZ4OxagNaPB9NZaBkFN39F4DRj
zGEfejmX062OyDR997dpZ3sZkii+qy0qmQ03F36wKGS3tDsKfHLB8vVK3dsB
aCdodl3tgAJeZScnY8zi7sM/YleAKsWs/TrJppRtfvxDvs8qa/D2/4k6WxR3
m5PXqR7/k/qKyp4JLlQoDt4L1FrwaGrmuX6JO9oh1gicXO3Z4A9vdHGCA933
FRERTBnsGPbAWuofGQeZxqQ2QQvQEX0ciaYd2Bz4fUVmv5c1po870DnjfJ+8
e2Ol2L2JekxwZ4n3C5OfAxvwSnpKEagoOQJwCjdGpx7u/u6PZgFzamBpED/C
mh1qSHNBU6aiS5Xsl+PmKo5bqtLYArP984VoTzd1uPiNA4AlLDzb0pzLI3YO
WlA/bHXDmC3NY/e0STjcMflEz+RTPZNPdEs80il+X/t3fzePWNeIacnprIA8
hZuQnCFjlq+4A7fLV28QR79e9OnwK3U5K1EY5e/qtl3a1PF8e8db3R3xCVxi
upUGsevE7Z7qg0fLfzar4O0qU+g/8LNkWE33LcwKpxQvzEteOPu90/0sKd7W
+NsFUefYKvZmZd6T6di0gCLkR1rVMGhhHd851aVVowYnNBfWk7qYIVVM+gUp
aJojT9Hhii6StNvF2kgRxaDlxwg2gzW7bgrbj+A39+Gk9HOUpRA9r88CZ9aQ
3jA26rz9/hP/2dVJ5bS2edaRnrlXBuc/mKg2syjyeNG7awi48FFFaa/+TX1e
lHiPpMfh+8hE6jaLxYWDlCEL/vlzuEgEmzjCl0RMRJPzSuqLWP52D21dKO07
+RMmSVY1id/aDpsHmDbv5gjT4ymUMH6z1OKzovDtSov3ItOLWaYH43OvDKSA
1Bah9wecFjh0vq0jNgz2A5ZmTQVHqtiXpX797x/xEslU6keowiDcMfbM2eYE
h7gBAFG/KTUCZOAXeAZYXXk/8jwXmvw20L+EHrOGn2ZAEXEa8IZrBJzzelnB
s1k514cB/8RubQuzD2/OPEnP4gAwWz514BatTq9Hjvd6zFrQ8XVwvNOzmNsQ
NtMyrKbiTOvUPV0yzvUsuD3K8uxHoWVeSx7+oK1FQdvxQ6H/Ro4+eSwseDIl
99bw7DMA7R0B2plCnFpV2Ko/ch9Z+qUt92goc21skbyXpTHGaC/n5vtthIUp
jLpCSd9kspdQFjPhIctG4ccBpSjvi/1wiaJLQAKBP9WGyX0+pKRrL4dbXUm0
S+bSzoaeC8sZUz4NXlBPorAO6Uf7pl8bBvRV4L2Ug//hx0zRF9nu+O4Syw2h
x8wB7DrOez4758bw9GOIkVuE/9aAfSBjP1YlF7g89kV8V+btlE/YGL+qMRxi
8pHOZIl8OI1M3QH/MLGccM+c+sqcEVCYFcpZiUx/ts0kPrFEXTYH7UJ4i4dF
SBjxZ9OQ2TXhSe/25k47/CXBD9Z9Q0VDpk0F3VTYCBZGcBEdIh4TttpzVLm3
NpbphJ1tbREQy0NEm1GUGDDpAFpaAGvQqa9N8Y/YmhiyFyABOyf1VK+4TS2C
f6nr6VzJtW9JWBUEcXuBjiQBsqGyo4r8quYv78QuB8DI1/HAl8WONnI62azY
xbaszsPnkt6ZPUWVyLg1v3bYr/Uif28YtaQRrsjfvgr7uV7I7No4RN5jy0oy
ufjVjo5nWzse+5qF9V21nf5+73vh1vWArCrnuLacEwyawDNJxUiOl0FEN4en
A3kuDInYdU3i/2mfcbJX7rVhpqfTVYWN0CvhoerwUnwtJxwgjQRf6b7mZC9K
1USdw6Lg/OY+IdWSqPG2CV/GSNN/eg3fydXf4ppBeBb5e+OYjcyOZp7qmXtz
hI0xeD+pdZLcmLWWYBamzGSJw2Ux9ESCmcdGlME+zPUIGzn7IDJ2HM+ZW9vg
lpnGBB3nfVY1fLezLY/2w8kABkBlJkRegPfJL83pb01ZgTCbhTksZBQke8DE
WUKOWt6sx65OOd83bne7sGWNcLcvx5RGsAlHc6mNsFJLbZGE510cENS7DS/t
NbESUJZNeKUjCb1vj8p5Piv/zQqT7yZglYKgfxhiBG4lE6nXEnx+5tUhSUe6
Rv/VivwA31d5NrjUja6O2I0A81ur0eOsKUcL9ltph18+4rWgFH9WgyYIjUt8
+CvmSW51cXwysCRbWwkJvni3tlkSs9ndqY37kPl5sy9FBgsDtwIbUGdQ6KOx
oDQRypkm6ttMFU6tpsopOBQHWTwSDR1JjCDYYdmoiejmMDdCn0u23jlAv1+S
GGRvu/QzfYGj8HR57j/jMc3eK4DSzSKaAxDIEelbo2CdkvfLkObyhvBrb36o
zNZ6rdoAm0nukUmzZQicW1GFzdDE/Lkg8G+CpairtGCwY6nuFrVmsdfJYQLj
bONiSjnQJWpDc5xElbF42Id9FFrEudOdTRSELhMqqc3EkiGqyj49INNlLCXF
2fC5hxYMYTL2M1Nzl4kzQ/axjO6xIP/eeLiqhJ1topY1FmZp8n1Rb31wKY8x
7DELnFObFI6bmKghsbPLuPyXP1v9/oDJhcc0J7mZM/wsuRE6LkFFCbavuCP8
B2SisMijaZlnBzLwX1jfa2KF+/2Z9zvWiPYKJxpYSA2aaFM6bqxKIfvttVkO
QKQpm4HVTFufs8R3u9rZApNpWltkLTjuLowqOfoyA0RHW6bPAM8QgfpuwGEk
f8XOb8J/pzTY48GlrneiWCH2w85ahkgcbmD9f3diRJ2wZppMg1U5KGI6cP1C
rM33j7DxwYASz0aUfj6G3Nru4yvg8phQEQbTfWwFuFEVBQActQu34RvxaYhk
NbLGF6n9XCM2bXV5WxKmCoGrYtTDglGvdjCCJuwBwAzWNLe1xj4X2mfnfI9f
KIMVzhYm4lLAJ6wCbBp+zfBhAYuaktfI5hGwnfI0D4Xj62BXSpksVQ3ET99I
r/6bqWTADv21fsR6qb8f75Zp8OSvoCWMPk8munRvvuT8COp9CzwzFcTYEnSe
sGZsFMFrfzYr4+JgWLPoP5pLo04tuzWjDgXFtmiTcwztm+UWWyGDNwy3aBNG
p8pb6uuihDskjwrYmv9iXta1oYBnUetaBMz7DGcWe9Wlm9O1Dk4wYlriv9Gl
OPym23BmBoA5lZw8aVcHREZ2kXfajdB9JMGOPMmukvCD1pB/SOTiuVjaCfrT
Dq9tFjS3DkLj+/0+ON+WewBYCJt2DWUKHReVUWvmiOtXQWhwSWsqUFN1a01H
mL7jTSX66+5E3zeeoZMS50retQ/bJx5PzXdfwHISGT82UvfZd43KcuWKqqmm
N1Xdm8mK4WVUy/5KJ2lnasW9gRgTW+t4Y4dTXzMpLUVVtvRouhuPH7H4S1IZ
7+6AgwM0knV3LMJqHExcuQ8nc3jkzpicq0OVKEnZqikBNq3qqwnl3ceUVkIG
hGneY8lX7D+/DpWCWVJXPe5JpFoK2MIxGRiZxEewCWLNXpoTHptFtIiQw+t3
GmeKlXeKXE9c4fVDpZejyjzuV8K1p9Cz9+AOfzaITOwKXRAgJEjyn/1sjwBd
KO3E9Yq5WhTvSqLXhPum+FsUZYAhlal50oCc65+4l7l6YDAdhdY+bc6aSUUG
SEBnJRBjUnjx7arCkB3mmCuFSQ8L031gyqhdKHGHKZ+SrPTd8Y/NEWfxFAUv
fsm5NgrBe9SKJq+nUlv8VifaBNiHbdUY06lBU5FKGBDGd3Ud9tSneO7F1kya
PRnywSvncmxxsSlcZJzqnSURFu4EXtUafQlPx1pbhi/lxkTkmi3W8fct0WcJ
TT0WYufg7Eeu+urtDMJ1vL0LbYrBOiHYxP7cVFWSV1Uc9BJTRk1qSaA5wf6w
3vqFYdAoFtCSeUtt2odPgWXDjnXpUQwrcruX4+0eVANBlIFjdZ7isA5G8bSe
mjKacWYLq9BqbRArqsnk95GhWjPAwkMNKC+Lc3qnG9syX40r6zujGoB01IYm
7Dc71SPzhiFKyKYRlVhNekDzleJRmGaU4JnEiDlnDj/E9lp4yfsTtDc7Zn1T
0fWrrZP4QkjLrkJsNgTREmx2zrg8MPv+ROn53MJaT9wda5oHvAYzcvlRFEVi
uSHGnBdizQpQa0Z37Lc+/+kM2EycXJ3NwVlWuj/YNFXVoW/a+23udYNfHcaE
dYrER4T3OYFalqWXzGawXJjySDpe9lu8lrKyc6InIETI4obeVBFl1w3eD975
jU4yINPL6ckQNtj4Tasugsh0ghnHe+ZcHZ7/eCq2PWclcAREwUcKcNct7y6y
6zjkoNX/byoVuoyj7OZOSr1jz7iNLANMDuu063Maq3XlHJaUdQQegxFbUNrJ
sGZlCLDhkrCyf78XXwAsPepLPVM8u4Q5NAWc4DjfL+v2KAZQL342uS/Cc+HG
TN6/5b+cn/tkZq7Ld9lXh6cf7yUKg1/jHwJkiqov63QvRpV7bBOEutzBoH9X
Bnihf5eQTVpTsKDBs2ohUOXZ2d2eCyr9WgjYKTBxWSogp3rbSY0iZHbDb9qn
ADbuMgCIYE3b9rycESJV/j/WDJafohsBxGaIK83xDzTSxGVKelIQd9ss1gyP
BruXyl3XMXxdE3yIJx5n5MfCkuogo3wOj/oVI6Qca4gg46njpJ8t5+qQzKds
i7IE6g6/CVNWlPS8MPmZ1mQZnQXtxF/IFQXhRPJuNQeu1tZfIUwuq5KgIiZL
iE5eMpdxeS9/KXj7V2HY4YJYF7ZoZgfDgknmJMFckGgyJ9BNw55gV8fesYQd
gKPJvTs++Wi36HUtAPhfjv4Idw7QBZSyu5bTtqpOmrbCtakyUwHbxZrta0D9
cRxhWImn7KJhLS9iCaN1UWfrky3Zb4Q/bMYA2oxzpb4AnHhOsHY4s+cq4Yk5
5lJB0C68yWyX8WnHe2BBEUbB1T5gYdFJG0XwdTBosB6bqzjYC4tqykT+UpWb
nPZQttURty1Ncay3SoMrn+X8N+z+vdrWaAC+1MbhUivDbx5v4niYKoqO+6QX
BXGr3ZrBfmq+7o9KjusrOP1R3mm95g+rONnzh1oIgPM924aJBSZIR5Ty/r5i
0NzPQlc0ELTPMdJsV6YQVXNZJVABVmnME+4XJriqSH1R5FEmZKSBljHFyV4q
XIVj4jOtqn2sWHYsp0jCVzQwhu7P9xPGYOmSYrB5GbvIXmvQyul/5YYUDzYM
AxK/XQO7kSGDVJI3q+c/s5bNmtUImP0ZzhcbsPd9m3tzFB0TrJmwX8KasT1e
xEqMsiw+OSPQkvrCxE8+rpqYMr/fEZ/sN6eODlYAtLj05Iirq+i5iIJ85eB5
daNWfc0RrUOafneW4G6DJeQg60SIamHqk58yyQMXAEMdfYlZcd8NeF6gOG27
YsPz+IoP+pa48A03DBzuxgoOK8ozb7b4Q16LPmKkuVQiTfgjhdZMZ9Xn2mE/
3Oni9HRgcRILTxW5+bVfJ2z/JuVw19RzfQ1ZrsfTgRMYXb6YlfdkWq7rxNwb
wzLO9iNY2twKYbLf3BowL5xs6sfQjNhpZg0EAnDNj/qXADSFsb3a0VF7q66L
9AxeiIrakNV8bi0Wd2AfNrdUOpSUQ91IoM0xQNoxKmetaRy65AsceQ7DjqtA
TubBJYTFtJhyI3uO/ZhdLpyRaYy/bwsNJnAKIGCTNUwadONcWVgXhVxT/AMK
3EedZmUHduChIN4938JR+s+jcCpuHh9u6L/0pHKZ1hzh+MJ//1L72VLP9M69
MTzn+U/mt+u4Q2IumGPvMgCBzURgmHifwWz0GRg6k/dSvEnFZpFrmuE9+8to
AIkux6u+W10pA7VOPdJFtH0n5XstMQXuLIo4Y453IztEXrjEGgmFplSrOc1s
STVZ4swFEQj6hKjwJJAzrHfqqd5xf7byn1/Lc1zZ+32K48gDruz73GFXzWLb
PqUZwbWlqsIhboMDDZywDYDtgc0ISMaWx1kAIHn3R7Mkih72yrk2AhvAQh0K
hj+FCS6INHk/WUGcRMsMhnHTQRs2771ekucyIf1kbywBd+bESvA1WH0YIt5G
fWn6quOwq9Z/ItR76rKRdf8X2hdHc3SooSHwzY5fYnvH402ctO0WF5PPTYz+
cPnZSZpynQ7pv63vINbMYXc9xx11mBCDqWQK91OHv8Ws/VWlmO1yVFi4s1Yx
3MZeqUHgVZxuJeXd7qJ5/V0ZqZJ/Zlcvyrg6CEujTeY07+FHmVsgo+8Vwo/I
M5Zw6gbi/xZ42Uj5DnelNOHSBqxbTaqkgBzRxCsZ+rBhcmFjkHEDmCajZzjy
TFHi/cIUzc6FmvIpKfJfuQHxBYKLsAPAivn3J3OKig0VIjA3vYadW95/7uew
ZgigYve0h9Fgv7pgM3vLHNcxV5tMIhDDcgwHgA3/i8HmFpPHgqxbY9KP9YC9
xYLiA9lJO0SVnjgC8HJYSdVGD/2Vc4vU85LqFQyF2WepyrkaUTnMb+prtsTj
81NfWBJcEbnwHfqsopr8taEIK9jCNKMaojwAodMtGVbA7SKaYIqgLPWjV0pZ
U03ZBpuKtC6f9thc/7aYa08HDgg4V/ivJr6rXfKRrunnhHfizihY2ryHE3Pu
j4fvyLkxHOAh9XD3hB0dsAqcl5xVDREKTMqTASVw9hGvGXrKs6vD17sNL/1k
YEkg0lvdjQluwAB2Dg/mqCP91OTKQOCkuBQ+AQ5WbxKCkc1kNCX/2BIdp+Xg
9ssx5dwGf/CY7BbsTJZBZn6U+8jS+C5GSb9/ZdMB7IOFgB0WPpBd1ohT7DCJ
v8+u4MQHLAiKZiVeOBN0jyYDBybrHL0k5ewy0A/7OsFKq1i592TCP+F8aJV0
kM7adHdsrsevbIwPOVgYcxnbT60ZOzzhrN9dlWa5LUDUCKLTRLBSiUdEpucT
n0mfasevbumkne2zTvbOuT40T2XWg/f+G3XBnMhwQ8RYRQb6PWvGdEpOIC1n
1Bm2ajyYknK2b8KWNsG/fo53hddu6Fc2cNAuhW3VufranrGjpsPO2g77vnAE
BEJAxypA32JwE7grKUsxX4STiAA8V2pt7DyJkAxe8lMZ4PU1Z/jhws986qiz
rOcitrozTvxsS2wMr0lVsCsQFQKin9EwsKHYnAbFcB38Cr862qVaVcccf82Y
o2zOPLMx1dKU1ux4UyNrcbyxo44mHW7ocOQr/npYDKA25RoK11/w2lOPDf97
PnP453MH1e7cLU+tl/6JSnkCDR5pRGt5rpWjthw87MeeGbgbAF1423d/tFB+
b9V5pzC631pz4BZaBuCosEPmsH2EZLBCvmuZWHgyU/nJE3ZzsslA487lVI8J
e/iFjSzLd26N8KWNNF+KE0cVvBdENWzkw/5JeMKuj+xAZkoNPBzAfBq2Gf5v
8F6JB8fDg2iPLhXZZlQzrJnmzcSaMW8Ga/Z0uuntKjWV5JRI8eDcjQ37sXcu
J5Q9wIlPCqPongD4EbbQVO5oq3N/nuOJJdyENoG9sqNl0lZ68ySTLOfuNnvz
JJPMPnzpBHZnXjErqDAr1JwdZMp4q+pO3DaBnDbNcZ2YeppEAQh8AI3Y9tye
yw3HBH/E3rNKCCucYNnsOQoYum3VAMKL/1OXfa1qzRBl3JK1Y3/7xEq+c6ob
aUMZuCB7/4X+WVeHZF0bil8BO9PO9kk72l0VPzn78FNdAGbyR4m8IM4+Y41z
g5mx/7N52OL6sDCAHy9FTRWWx7UnLxp21RQe/bGHc3m7Pi9ZuRY3CF2q/IT1
hbu7PtCyclDAniBI1wkLYAle3Y1mLQab4yrgQ2AVdaxJez7zH0/Ke71U9cr5
6qR7li1tMRes0afYb+a7AZuHPL3Sbxa2qknwrBowjMwtDzTUBh+JGCsnKMWa
hYs1U5r0fJcxeZ6LFFETn8TeZMSR8JDeDS4J3ygtYexeuDOWQwE72kmlvh4n
xCcxIawdv8B7sRtapv7TMfNUb23UJPV66MF/Y6+akz2LcoKKTNSANlk4qFho
zhSDlszCPTZ5yktyRwRsLng2K+VCf3xFyJIvsZnhoe50ddCORMAeIpa60g9v
E+QFjIFVwf+FAZEODTavYrHYfwKnYGxOQ52TQ0whiFDOmOLvSAbyhc5rIH5n
D0/YIUvARg4n3hyVfoyddbDPeF1Yl3t9Zb5JZDRPtXAy8FVztlXDdCCmuNLO
pq7bWedlnG52NiR3r7RnUMmpvdaOauVOCk4DYCNya+R0tFFxzc2eaFrsuMxq
4bcEcjLWZ+A3MZKnmrOUf66Z0Q6to3/H5MJBALqztxzoyBV1fvsVcx9eRvUl
jaymcCaQxP7eBDrKV4vIP+b3B2NDv7XMLr5egZfAUS8mlhm/qGenPikb4cpQ
sU4YIeCCWWsYV+7N9CrYDxFrCM/SjrO7L+/BFHhYishHnbQBm1c6lWNJZ+XR
muJeKEPT7F9yX5R7Yyzh01Z2LlHSbhqpGknk/gOFUEW/tWHsjm/Y4P1wMru7
YYQjmJdj0i+DkSzzZvlsAFZrxngwhqkzADm2EZ4fkLq3Ixyc37zaOIacEx9m
UNWRl2NyRcZESxvFyIxPxvk+uXfHqUHmroi5hvuH+WWiFZGsdLPgW5ijkLKs
5K63FLj/knVjdNKBLhGrGyHWezGa3RrYGwDn2KJ7P3OUTeu0ow67oG2QnpVo
uGO4xaNNgOXYr3i1PakhAJY4e4gD+8MnCP0MrRYgkD0dldsWDhdIm9yzB7oA
T+LO8YpsnGBVPEcJG96AEtgA1oD1Zo/fcm5PTDvVD39TB/dg8TzGfvxiOIka
Hvcr8VhWEysLyK1cJXaJXs6yzSOdCHlFhEsH6/LKmaZMCfeAx4Srh3k5dtFL
tdHtPYYZzuNsZMEx/Wy//Nujcl/MZq9LwCZ4CqZnI05wKfGe4XqonrBQC5ow
3dh4cGT+0wk14ZdVBtq1t4MqILuLG8Lt6ecrgy4/nww26+klo04z6Hh3vTD2
DkuNLAEcJfZ7syr/2SymUI73AqCNEmym1ky3HBsplxqpKmHlHZv/Yh7uzRx2
xBp7RZMbqmgPa2a2KdpbTEnspcT/SvOglfbfYn4xP/XKEHxI6IqGPtOrs4m0
lwNni1pJme8rAS31jEw7gjvgmSPS4gWrcq0DMTMcLhyT71RDHJZNyEe7a5s6
Ty5j9v2iyX6dCbSEh0xEU8nuNLtEOJk4jQ0JB7twKGbh57RmZO8sAacDM8XO
PRk8h4G62t6g4nHpAX9R4lH/kk8HffRssJBdY5UHl3rQH8D4A1V3wkLDsqnw
t9o0mCNANV5NnHRS41QzDimflQwtaTHaGV8B28ire7E7PYu59C7h2qvknd7F
7/Qscatb8Ztdi0kCxOnyN44UE/+GdTqZ1tF7s3c1l2HYQgatuurI2H5wunfm
5aEARRybfTKzwG0udaKfTIe5yLk7JuvKsDSpW73b3EYzZngV7t+xh0RpbUhg
0l9c5Cg2+AH+KeuL5ipzbozW6Q+SCpLf7AYDCliwFC9rsjdNkKgjWcKOMKR1
m885iINdZPdSnJqcsZM+oYDLD6TLw7eT+GtTC22Ph7FlN6nRBPJURk2DWFFC
mCmcD+ZMHwYXDGOPsPb3fA5Jh5iUayxzAVUMYisZm+I44TRmeBBAScDSMe1C
H0maLbQYA603C5MMm8neufwYaTaOYXib4VeY6mHRgrjfeiBeHFidLcK3PB36
kUuPEvAsWFa7ljT5eZoQzNu9lcJ4beLFqikRCg+saIN6jVe2Q0Nwlurkmw1N
LgCehO1t8Vu8drJKLqqnut7KZGXX+ULARYGqt39glTMuDUnY1wUfgqDbZ7pk
70eWpmEfTBLj50NKwpo9/3+YD31sfNRSzqbKAKWlh5Mp61Hf4pqZV/0ymXhl
iKRlBfLsTflUjYN2UGSd6Zd+ayQCc7xedvIEGDSeFr/N2C0UMH3wPWAnh+l2
tlWxUZ/JVVUJ2p43U9IeaXWuoNP60WsaayIl98rgrEdTTN5LzX6bzaH7WYCO
OlsYfaEw4hypSNRgei3mJr86NP1oz9itbWHNSPRK9p7qhGcsktYNW/4lHETy
fmMiEltOrVnRuysaaGAPmBhppiqJhDBIGNgMoJ0shUE7ze4LMm6MSt3fBaGN
35w6nuPK47bxoi53YAsWcBEDtEZO9sTUcWmE0EkHUuJ0c8SbxOHFHsDtac7B
VmMdxuD3NZlwCkIPsIIZfZkyne+uMDGCo4Fj5bEw+94EEaHugJ0PkKBoRMni
sGS3bByJFOwWaWmOpI3+GMGLl8pqqOyaSLBRXWJ85ZdjygEuSnGZnWDYruQD
aeNocCy0cjjbkkk5FphkWOMqzRdBO5no+hV/Oog8S/gQj3EVPSdW8poE3/Hp
qx+q4gd8uPvYis9Gfvx4SOmHfUu59ijuInrlN7s5qJe0bS3OsChHEHwZIBYJ
4Vd+JTy07VMOdUs/2Tf97IDU8wPTLgwiOdKZPohGAQCSdnV8t7FN+PLG/j/X
ZbpJdhQ+zbDP3TnejjvEqREvWYWdWktY3xc+jb5SfOGMDJujIo5J/eUW8FgR
orY4FwCewvATbAJ5vSzv0RQqFe75FoslVC21bNRh5GWFWSMF0K9fhK9rQu6C
q4PhmKzeSzi9GH2Gzki4a2jEbNw1sGasz9q6bkzP5tKa7W0P9OL3Ux0vIfJV
RnS1ZgxYZJyQ7nhfB8RutJn2YJnz10Yto5BzE++s5hijPkt+aR/pmbzIts+X
8zOvDkE4QPs/uxbOmtuQjxDHAbdcE1a6q+0NHpv3YLyjctMJ9yDtAAWaBxEm
aQ+q1zh2EWM7GWP+ogSE4IhaG6TGbRK+vEkwFTNJrGqTmy9nYyBkNF2Y7mNG
qBVJRjJEKDBocFI4X0K+JEDuu3JKaqTT4kCV/1kzQWgGta+qPn1fxc6wBF8m
GTPy/uFEyMWnuNfX8dGgD9yExIkDtlOrCV1AfSbQdnVMPiHo3WUCXCfemNl9
IcA5+xkez8h2GUcZhZO9OOT4R1OcX7IbTaz0YnRZZSl50I/9JGrNVISRdah5
tSKWN0AwRcahc+xqU39nDtrGgX0OAhxl4Bm0m+SW3ksJzG6OwRZN+afju79a
qZK4pmpJrAc8SQmYepF/NJEkak/eLfuC2BTxb9Q5U+Jz5hzywtmbYUkUGpw0
IZdO+Nf8jgCe1uwqQaD7grSbtGaR65oiIsarwFMoO8El4dMAGpeZFCe5DFJN
ITsypMZpAYZ+CPfEVt75eMyG9qlzBONMhrxZbgrawlnF8OMKcQlK/f+Goct/
OoNE68d7xW9vzw05r44kvSuo6pz2CT8ZRIrXFyM5P/h6QgXfqVUC59Y0lGhW
UXGVZAt/iEbVigaIvhF0+EwDMjcCf5gCaclgRQkbG5cdSt3p4uQi1aUnA+HX
YCQpXMKmndnVg3+pHba4Hj5QdOVIA47Px9fhD6nGyOCCyXlSGA0phY2EN4Z9
hYtnpK+TVprU8JL5bVo1kjUJvXbMesYvqhQQv6uduHuqcIrEajPAFdYxp1fH
v1Ko7yI22c7zRq68viVkvLEMR5BmVAv9jWU4GUHqlXVtJOCKxXMxeUoB0sIO
wLzQdyD8xO4KYBN77tPpGdeHc2huK0Gg0trrkVEFYZ+JJN4k7eeyBpJM7pV7
ZxTglpZNScsW/9ia+pop0OwAEhCl+5lFkkOw2SHz23VszRWRBZ3ZtFszwJLn
0udJJY6Z1UN/ZSRuZ5bWVhBJTTBvVpjqydxvTpgk6CKsctms2TPeRuAOVhxu
juS0+8ZWhhyqcwWgHSaXBiLoKy48jcTwT4TLUfkA6a3EjAjJYTn30TYtj3E2
7lM1KQBIs2rYmboB1QJ//SJoAaWacPqo1jS5us/EqroNVGheLxKYAEskP+OA
RsAGdnWeH4BzKqw4X/jPqm1wWjqTwVJVPzzHVSQmnGQ0yZD9m1dVrx90QMMw
aGR1k/55JVkSjmtH134E7eS4FkV75aLEEcBhhLOLXkfOMVWZEfnOkXl3xuHi
ubs0EPFC0sHOAJzwa/jLeFhvTuyWl8rFBwaDUz8He+XUPnHAsqbUGrJk7UyP
p5Ev1H8DE3Qh22jWArcw/PReku82M+feWHKPH6Dic9jKRmwy+bGG0m+qNJjS
p4SRsKIlTAfwZM4tVuqxjYtC9piB1ZOfWTP91KBpkwbNmimO0D3bn/2r2DOB
WxFppl0flrKvU+S6r2FMvCcwYfuoXzHAjOvCPHlRSMYYUn0jHQ7t2Swq4Zij
lmbUKeAxfSZV9ptVjfh8DafeEIZnXRyQ5+JsdZtjZj/kBvbpkfdyC0fDvJfC
0OW6fJd5rl+K8KDiWWCISGA1lmQOFG0Ub+7+XZlXE8prPkeoIKlvYsiJHuma
crJXyglRYDnSXcvZ7/5qDisEMEwype8qKE6DTYMjMxKn3Yrd6k6/9rBPsWeD
SlItXbQhKPw9nxA96o+v47a2xOdT5OVM/4xzg9MvDEo9N0Bll2F/Yv9sBt+E
r8AtCZdOBdwtubz6O0qegRvMIFEXslOlatH4Rfm7hD66fthyXCJK+Hs9Fbsk
o/i06pI0LisAlf7iVhfRee9o03nv6qROhKmSseVIQ/QTWXTi/26ddKALQFfu
bWfYE6vnrxafFdxR/htNfuutb1eTffTxFGBmuD/YEPgv1uMYZn76enwVZR7G
rzih1MmdXTNoUX02X0nFHPDM5P2bGXsV5jH6WmH8Q059klzC898UD2vqU2K2
qPNsmMcGvjcRjjhxR7uolQ2xqSQWK2/vWvcUGSPfqVWxgTUMTz3YNefioHzS
4zDYtEqrp9CxvmLTb04YQlru5JwwMpCwfvoQ31UYuE2JC7BMOrroP78WTrEa
Cvdx5USyvPyr8ZoP/PSNCJIagsgzqxs8SzBKM2r5TFf10mqq/Osz2abOLBiJ
xGvyr3x+5DiG39Sa2s+Ml+YtxO8vR5TS3KZe5sIUHDR24iU+ItXD65W5d8cL
L0pbrbnAoFFM4T0RTG6/ydUNOnrhKic/5zyKQVO9d7oKN1DagDH78DLvu3uR
4Clu8MVJkUXVAcgFPa9O8EKDCBoek/pWh7rAkUn7R2eg4sRd7bBtYtY0jVjS
IPiXunhSgiW4nuFljIKmQU9HthOhh/2IPOQSzAq/CjNdythDhcHnP5lfLTK9
WYIL0WXei59gyRE2Yv+kHe1Kuun1zUPEZlLPaKKhrczTN7Gy/3QaNM3IJe3p
yM+8NTbv+dyit2vyww+SrSLxiTn9Ld0ZNkM+Cb4sedEMM9O8zO9NuKRdHKAp
DjwOLJLXd+TZUwuAU2+EUZ2Jz9Ua3OvO4VOcJkAaPKAKFgjlcgV6hJ9qBy/+
AgaNgu/7O5IJ4erIbNcfmNVB5P5qMX6F1SX30d0x6Rf647CwsramCcdD5lSH
NVMqZjwpgDezjj9SjQLoNHodlVUT9nXKONUv+/KI/LvfFzyaZgZmeDHf6jbP
9Ghmnsv3OddGMPt0sHOM8JxT1OZ7Jm1eaM6hfwklVaYFFqEBzTNwCvjXeoBe
kuDqlHqyb/a1MXn3pwGNW72X4X2afVfCIOPm85/Ny73zfebFYSlHemJ14NHC
FjfAt6gqyovh5Cd81Le4az/Gm8z0Yo8NKkHdulFlSSU9ofyrSQwEeCiwb2dX
Jz31LHJQ+8zA8amMHauKOfgn4hyLqTWzk6mqQcOfKKGxclfC+vnNrE4OilUN
OeN2qEuGTbwpx/WH3AczskV9AH45U1540q4OMRtahC9txJZs1cl6T9aEWmYI
kMW2453jMVOP90i/TBoBSYRuZNkx6qwQ5riQTIAtcxcoBxm0y+y9IvfBlEyJ
rd79ybKOn8EqLGMsgw38oK0msCGBC4xhc/q+y4N1IA4hJCNW0uM8IuNrhi+M
GIxDYWYQf055TrZw7N6ATWbPhQhRAe3wRIDQVGhaVN/QCaUAgaF+AiBBCtO1
TZU4F0fb0GoUvE21l9+E53buZ1hKwgZRhFQxdNFD/1SUJbkbRTqzirczfG5F
rzEVGCcOL2kv0zweUAIbwGLNY1bHlMDUH15OwHZsfgAhisf91YIkvb8Y+pVv
39OmN9TVRaQYro1aLaK+Fy76p/pPmFRhbFsZbtrOOa8mFD/wMA4zZjZV9o4i
Gj9S2Y2fs7whEEvMxmYiqUmVVbwEoHoWTxfXZyVI9I754dKXq9ZM4RmsmZ1g
E3Gx53hmz9jGsIzdIHG72wNLwI1ig2GbwfFxhMF1IpYGmxBwRQQrATNakEVB
CIqVddNz7MfKAU45A0A+MWjM+P3J4YjUU70zbowyP5uW93aVKWQnRzXjXNj3
m0ZOS4YG6W+0zC1TgdsADtkdcbIXi+mrGgb/zDZj5X9jm/GgEoppH/b74FHf
D2Df/tcbG1kWh04hul0fFtbMLnRCwr2/mpM38jDZXTIuDcHD4gFzb4/NuTE6
4+JASqUf7gqow0L20gYB8j69JZTWQR48HYlPyehFMIbNgM/JvDk6/9EMBFOF
b9fDOxeG7sEFOMqf326wvlqa92SmCnUpDyT2BtCLQdE53IB8L8d8rLokAbOZ
68OWhnPXz4dHKHCbb3lDCgUGaO8uFsbfsCTdtMRfl7kzpp4sr1flPZ6TdRXf
QkIY+ZbP3wiFL2MBeW9YfVgzu0qLvrcXI0u/HP2RIe7m/J6y2/iKurivxpBE
VJMwCvVtrCmOmvMhQussUWdnB9du5B+AwUQEhyXDDgG4peLbuq8pjbqXGoIk
Ejnen/zDJ3qmH+6mJLE8+EsaUpfNNmigNNq6miIuVpnlgB9rEKmubxa7oz0W
MevCQCDt/BdzAPk43Bey1xx+wOCsC9omyV5qiyOcgTklFe1y9mEC5ikwI2+/
TdUCwaCnxJsI5YIWfqYGTefoc21z9Kawg5yLgbWETUvh9AQL4klu5oS7zMEG
72Fby/M50lrQhwJ2W0Soek2TiBVfh61uqEqmcZtbJmwnJkk51CMNGP5Mf27F
cwPTzw6A14OVhsPFPondxLYumHcqXP9SN2AOpXzeTKluwCdRMyeT2NhyRspr
FPeStuLTf/WnC8OlMEmUW/PYP5AbUpT8qDDsMPAqe/BO9lJt3zBhHVfdNMSD
QfModRS64AsRY61P0bQVDXAesY5GluOPZhFrG4euoNg69YYkViWwseE0jXDx
YnGpv2BuWaJmZkGnGxIkiJRVrRJPGraEXPrY/Dggb+dUfz2DikWvJlTUeo3a
Zzsw09SZoa1go1j3m1adCO33Lymrt6V1yh7OMlDC9Vx/RNYwYlln+mLXUbOS
GqktWTdZ3MBvHnEpvkjFdJRW3VbVraR4EkAR8ZcmT7KvDMl6yORJod+mwpB9
pDEBbo+7xwJ93K3CdxeLIo9TZeP1Mk6zXhySur8LRwKXUaKXHXpC3GeXkGBO
YDihBQ0+IpEJZdVJeU+ujOuNOC8Dk4tiherQYV34mCwJUYWN3HT7v8XDUjzx
SI/0w91T91OX0zhZ9FakjDZ6OEV6nt5qHtXYqeixs52dzkvhgRWHKPo8+W2U
7Cj+nvndDXMEm1twrEweC/JcJki3Q0f8c0UIb0V5kMTp8LNTqsAzqmRPzEYx
uad6Z14flf90BiIyneJhk0OGDxPReTHmghj8WpQdYU17i6jKHHuR+OTNauCQ
tAuD4vfiW9ge9p9BG1wKRsZuzeze0w1YfUhJFfCiUxDTKlUtmlkStY0srVz6
qtOhoyXsou/upHJRoqHjdKcrlaRgzVx7OuEQaU5D95jqRiFIpC9eQ1nYxI0t
4za1iP+rhZK4hi5tiF1N6cAZqm5TRRW6cdl90ytnkciU3nLsQBJcbGqVurdD
xkkKG2Xf+x5go8BjEVt2vVeYvJYjhs17Mp0xxYX+yYcoACQhVV1l1fZUVm15
HI2J8BLI/IyY5YfK7JxcSF0Y4eRRtZEJRMVv11BBL/xgUdSpwpjLButX9CUy
5EuXFFY5x3Uie8BO9U470BXwDKEcrGL8tm/idrfDogA/p5/uTzd6xxkA1eS2
QGaUfre++t1kpMF/zL47MfPqCLKX7+FAt7bca8jPQ/d9ZYrWiaiKSky6j/gY
N69ZMvVZmpN37cnrfm9icgq2WnJN5iRLTiAJHsMOmV4vy3IZj5OOPQ/rRIhi
07eVi8IxVI2hRmpDqoRQqrsNjjPsMGV8931rcOz/3QrGEH+TWgmq5mDjnjUk
GIaWBGB7KXjDU0VqOBCn6ue1ROS0jiovBP1CNVU2gcyuTmGIqZ/qwXcfU1r7
G+3WzLW3UQjQ5dNBKs3OEaHNIdF6xHI2z1PPVHRjk/d2xEU5EtGkjt3YihtP
bpvAbNKnWqXlPQ9nPhM7H+iIClATSN6uvJ2MlcgY3yn1dJ+ca6PyXCdb3RdY
36yCWSsK2GYN2klpLf+NJLF8MZ8y01dI86XxrKqeIfBB6KFZSqmw0HCpMCIj
o3k1FQaHLPpMZcKo0bmgnqFnJ8KaqrOjGoiUOOQaNTLUMQBK/6JyYtyf5BFV
PU0mV+fXJeqeVl2LOKoTin+Of0uzL7wc2JOwvaRMCdzC+SAYsaQXOv5JzJlJ
VR1T4jMz7FvEUTIKeizMuTfB3olKjn0EILOZLcGakmiOCdJmCgnSLwzCCcUO
J4VR+FEyAKR7s82JDS0ZZnMWxezMuVZTTqEprbAglrpgSY/Zxu//N4AcjkPy
wa40aAvIoIuVMqCIbcOrWfsPqtnQml6qN0TkJpuQ/5arXPr50I/U9avAjWtv
R7FsjDHvduPl0p2XvYBuTwKzNPnDJ3iHFK37pW6oCE2G/1Yfv3KIaX4d5bM1
0rDOFe1hpl3YGoGM4m0lOiNz3RKO3lBR/Z8O6cd7ZZ4fxATCTSBt56wb3yGg
YHH2WI+UPd+yWW75l0zCzKim9TtNwtzvX+xeX7Jnq4TZ+4eCSWBb2EL1luNs
z8tz+d7sNg+RPkA4yYiCtnNiImgb1sjis4r288EkbctnG9jBrirlA/+VcqBL
6pne8DKZN8flPZ5V4LHY7LvRErSXdLLwgO8uCgsi+WrMIfvMvpsKXi1HPJ52
cTjCJRHe/Ro+lMJ80z9Vc8FzN7K0oCDxU4NL2OxYMXv1h7XFHmLQ+jgy0rRm
kvg3y4+aOyH78r2WZN51xl2xqPdny4gVjWwSt1iU+oLHKM+NM8Ks0ba2+Gt4
okwgkzO9c873zbvYH1c2oM6xHkl7OiZsbo2/rFrnSkznxWkRSvcy7YNdNPhD
D5iI4SVfjGJCmyWGCVUQ8hgHeVY1TXGoviHCMZ/JzDa8Gl8Z4FNto91c27GZ
3aARBw79EPBGglmVI6HgnXo9GNuIP5tG/9UqenPrmM0tEZ2p1jPOMg3FbCY2
KUUntO0KbgVYljJEIgRSGgJwP5NjJHJt85gtzRP3tk852TP14oC026Mz70/K
fjoz6+ksXBmPpqXdc06/MTTlXK/kI53jd7XDN/L1/k5NOtrqH6sxxJteA1fg
rDpBc+sAA0cubUSK43VN4v5skbS5beKWlomww39x8gJLgHerotKq5aqymxS3
nV2TJm7+Z/4/1wV0oQoP/NGvX+AH/58+951fmxB35ieIBPGqX0tXMDM2U6uy
YruofuQaWPs26bYUseXVr4VBmwojjxNnpnj9T2YwVaHzI0h3Y4qk+GDm26KU
p9b4q5aIg9aADZYXc/NvjMg+3ovp6HWc2A1d9BlN8WKmSghadrTLOEQSANP9
iVYvkgAURZwsinflEFZ+DH2rJd1qzbFa8qiZziuPlyUTVu7f/MjC1Jf/vrtU
FPBXoduPuVcGi4ZXi5BfGrBxS0p4RhjSr9iTvrweSgpCKlC0TkyzDC75aNAH
jzVAEIOmnPwqWmGXeodxezJEDtEAJ6MFqIejjj2quOedXjxED/s7GvXf4UwJ
Mm51Luf1Q6XXUz/xnk7kzGvGJ6+nVcYL19I/Yer4SkyUST5WlePsl01bsNKb
6VWwppRoXNowYm2T2M3NEna2wgZLOtwl6UjXpMOd4g+0iyfZNbBNM/wd3/k1
8UXMWuOUjWTLHB4TDw5rJjCGxPJ4LQjJdQNzXGtqVX7Fos/DVjeO2dwi4Z82
ycc6pVzsl3brOwQa2c/ncQbZY1GO+8LcFz9nPZkBqJN5dUj6OQr34DY423ig
M6BdxvGeOPU514diTc0ePxf6r2cu4t35fxMfFqV7FWX7FWUHFOUEseaY7oMw
sCj2EnkFfVdYnv2Ye20EzAXL62uascRj03d7OeZjhRA4dPAaMMt6xtW5qH8x
DJoshFYB+C3JT/6NPq3ZaQ6sHe0GawlrxvOylPV3JvSW0AhErGkW82fr+O1t
Ofx4olvqhf5pN0dl3J+Q83hG7rP5ec8X5D7/KfvhlGyXcTjRlL/c3kZH0gJm
1WSudRyFTrB/lGDHHnjq/mEOYWw5QyZyiijnSjVExQ1ZQp3E3KCk48SaMSNX
Equj3SAi3Oaoj6bq2IwFhpXW8NBnYhWf6dU5mTVPBJqXfCkIszHFLvVa2Th8
2ZfAPwEimysKcZw0Vy11e+2MH6tJZt29xGnYFdUCZ30W+tMXkb83jF7TOPav
5snb26b+823agS7ph7tlHeuJ84soDz40Yfs3CB/erW0GMxWx+CuFWIFzeNEi
/cTuQaKjlU1iEKrsbBu3t13ysS6wgamX+idd7p98aUDK2b7cSwc7YO9RLnld
UwpzLPwMkMBfIjuWmydW8cXzTqyiZ4e14+8r4bc8RPApzuXeOJenRvOYCq/H
VpK0fxX/mbX8f6oRIaTK9nGzPLf5ZGUJPYhwg72gmf5UHjRHC7dqgtkaZzbF
ssaRGWhOeW5+d024bVdnP5yccXEA9nnsptZMjCznwAhfL1Dx9rZ4Jwjws1yd
814tYCkt/LQ5/oEp4y1JJyypdnFhaqP/X7X0AqZ5898REEZdMQX8nflgatqZ
voiw4GffzKzB3TXio6cDCcZwcu3eTR0c166/I0wTllJ3ndsIgVWjyqnupE1g
t4LXxApYes2QeI6mrWPid0DJR6K8Zj9NtnPET9aPJeQbahQQjRSKc2XJRlZV
1XLsXt/JXCBR2jV4GuFtDSnMseV0zt0ox0ysTAQ1tZqIxFG4nHBi2VdRq76O
Xt3k3ermMasbYxdpvprgHO7+e0rFKaqRHKzRKKVG4K5EZE/7FX8+UOLuUWXw
xvQr4EB1YpEsDZtbJe/qkLGfKCXndN/cc/0Rh+LClsg40Tv1cHdCsn2dEvcK
HjvSjUmby4Nyb47KfPlLvs8aU/BeU8zVgqTnBZl+WFNRJEw3mbNMBdnA2yZz
CvaMOSc4L9nbGnnR5L8j99m89MuDEvZ1itrQPGxxA+UV0ayL+8jS9lTSw77k
m7KTS/wHzHox0sQD/lsQy4Jm8nOO2wRuQ0ibfZNJM0SLGiqqNaPs7LKvIlc0
QuzJ8tOuDjihqiOTL9wdRlQVtLMweK81aDcTR17LgDYRUiUf7kb1xuUNgWnh
m+C2YAHUjmlaw17l1CKdIDQjua3lWqzR2+m2y9YsoXrKKh2IJXsyoATj6L50
l3bXaY8FniIWkO5BL02Yizh44IK6iNpgvtSmha1sZEAdduhRsockkxNlYwwr
TSm6fg72Nyk9zMXt5cXnkt/2gH34XnjdASZ/qoUPD4UjWNWY6sB/ULsT71OP
NgI9QrKFVC1kADKPaoa4KEX9OxMvsRuaiy6kNKtcHsqExuOZiFJZnXRfaILX
uD8NsUbmpUGcWdjdAXZPJ9f8RShWUbqHXQkIWH14aVyq4mrXcoWJfj7EeOcs
z02rHiC12ri/qMipvcEU1/Bbbwk7wORJijsL95xCjbVa4kXOI57WrCDWnBVC
abmE+4xGAzYZZAuAZzvbwzYyM7y6ScyaplGb2rDF97gqxE01vWFraGH0BTa6
ZwXIDEUqwZjdgpn/tf9gNRdazbBy2UBo7NxLuE/L6bEw68owRLV4/LdzasNK
w5vrPB3btrvbN4MRGEpOtbjRwjHc6J+Uyk4lbE5pJAC4pS9T4XtaHkRt46ic
6D7sY+A0AWlOdoR2+73PF7NWzN6qx6BVzJqXBKHcz5O0ZldVHbTvdHwF00Qs
l0i3gBIQAbB5vYfTVNsXf4H50ulV3vxYFdCaLaZzmFtQbSlqkf9g6Iy/EmU0
0YEqo5jB1sJUTDtYtOar86eSCi4nZV/q27KPYl5t+lPduhuYfY3d2iZOmvTw
KzYbQBTADNBO/K72MGsc8D/fL/fOGOqGvF1thRGIvkDi5Ry/IlMM5assmYqu
rZZ8XGYTFaKLTGwm/zfpQWH4Ceub1cxOnOytA18krNA9LLBHTRn7u4zOVYf3
L8OaibcqShPCK0lEmF7ClLHqihu2mzLsbWIzmDJGl83w5yl72qcf65YDU3x3
vGj0rGRMHX6UreYJLkq3UvTuWlH4EXLlvZiVfnVE0oEuCMxDFkmue3xFtWb2
nor32zbeN2h4vWrQfCXqFMmJqioiz2T4BKE4+I5BwYuhH6kDgusRYUoWoSi5
JQqY7NkY4MSW4+Fl3Md9zCkSoJeZWLWa9h6kkOVf4QpdAQjROGTJV4G/fsF8
FNN9lTT/wHbQvo4qRcciV3fSON/uwWEfGWV1ejDA6fHgEk+pq06Reu7AH/hF
QIN+P3LLSXarjja0+M6pznhwZk0/o8ulFissv0gIvLxh9B9Ngd9YOj/fP/f2
WJPbbMvrlYUBWwqDd+H8FoXuLwz+B7+1vl1d8HJu3p1xmef6y6RtS/hoWyOW
9EgPKgFwTkXFnjx9uFvec1dpau2GR+C7cu1JWmNa+zEf00fPqQ7vr9iMhGk3
RwoVwGqS6lAu5Lk1258x5n/WzNAnKiyILswMKkx6SR7+kF0Wr9+wP0l9s68T
tqiUpJvGbmgZ83ebpD0dM073zLo5PN9tpsVnBUkGoi/Bn9JAFcTCiRvWDObL
WvSfNZOLBg0nwpyGs2BN97TGnCv0XZvn4pxyuDPibv959bzHl8ezkNdL5rOU
i1ia9Ix5ARXgVsTO/TCW9U2EqNha/sxCsPwU/JumViQzOa+OpjTpQEeXfzmi
lIwwF7M30Sk5g62hzlEt2wNbF7c2umtaGBuPWbVpkkKcK+zc8z7DJe6MyQEY
UslhfuLzvaFaTjsjGA8BwssxpbHbeY2F3yzLYBYYzLm80QgqFkwLVUYF2dY3
yJSvZAjheXFLjwewQKazivZA22bWPmbiTtIyeOS3szi6CBfJLMHv9eCCw5az
h0pktSmBjZUlhj/RXdUoLK9+NQVuLYo6g+iyMMsfpozEC0wR2OShBXJzHS35
RdZ0RIX/Zniz4SRwl+n5PKC7hD0dDBkRW+8fg+X+Jd53H+qhxH1wWEOtmZqR
osjjpsCdljdrC57Oybg2Mu0EnSnrrSsbh0q6LGhRfWAMjhisaSKqLu1Tj3TJ
vkRuTw5EiAQeJYESyY1pzvTl0H1WoAVGMsGFDMC+K7MQC5zqh+NJdmJq0VYh
eqS0dwl7pstI2sse48QWYjdn7jGgBWDsgNnMbDMck9Iqe8B+rE6PJoNU+siw
Zvgcrarf7lpMJv7YrmnM5ui4E0LO78poilWaqVgUoD746iakYdnYQq5WMeup
SI6wOugnI4RXZhV8Pt7kNeFK0qmNK++1IdmVCh/1/eDpgA/d1DKPMkYncMoQ
ubDiPKGK9DxXkiCiqupNswN8dnX/+SQ3ICHGppbcJKd6yIzSdEpKBW4nJ0b0
pYK4m2Yh5jJHnTGF7Tf7/1Hwcn7WjdFpJ3pSgGl5Y/hr3LDOKAEt8LiJiuvV
9oZ68gW24xoduWSL7cy9AaMHI8BgXDRThN/ym5SjXRg+GLPPW+nyElScKJjh
gzQGmwx9IgSbkWRGTaY1MwftyPNcSEKDM30RjNAzcmSA2Cx6Uwu4eOVuzX7I
KTOT/zZL5LnCxKeWLL/CgncGNoMREzBms2P6X6HCMzp3U5wp3dMUfd78dh2+
KOlwF0Bfv3l1gc3IudrTUWkhVd34SjsKoYrYlqNy42jPm7dgdb8ZNUlc9lv9
qJWsmLApaGtrzghsahH7V/OI1Y3CljUCVtfRGA8ZRX9vpznJ5SCXDiPbJ/gI
AllItXeJS80ItitkEZPPiFZisPFWN8H5jVzVEL8N//3L4F+/IEqfWUOdtbtt
DMdNmE4ZGw77UFlPOe0y7CM1WS+GltI/Zz1CSrT2uobmqPXn59KqoRUQe//8
M1vBF1DtuWB19+Fs138ppU/sW6YpgCim0+2yKrdQwgeJOBK3tkvd3znzTK+s
26Ny3eZQgiSU5IQceMkJN5mTZE7Zoqtpw9j/w4v/ZVtMKZacAHPCYw6ZvlqS
cXNE0sGOMeubatcNtTtFONu1dzHVzsahvtFJ25gN93G3O6yZI8uaMqBNWhjE
gzed088OAIICpCSrz+IGzNvDbsyvg3WEt2Kovp595omHSIRiCIUoT13sNSZM
Mn2FdTOG7hVxR06oNf2VKe6eJXh7gcfirGsjSem59msGmz98wkFO20ivPa0B
c8S3OqKM56hy2tNFqco5ZB8yqqhLG+jFpPdCOk3/6Vq7qaC9RirBrE8trUG8
YNC0c56ThoM/BAKhL55WFfsKHkeeq1nc5jaAzUZpZs+3ibvaJWxpjViPOO0X
4EnhFZFGfXwUu/TbOopZMH7QRn1YtquKAboVc+lGl0EH3c9BMSd2Cy7sMR3u
0PkOz1HlPceW1odlhUJ7ltY0SdzKgQiyi7tS4pbCvmwBumKNv2dKduPbTn7K
1gg4Ebx/3/UiwDSQdKZrm6qoGT4fx/ZGV0cdkhJCDCqRcfS7sSMvoSD7T4q6
q4NrP2PqM+DH2naR07TTymc7RwnwRf+I7ROGQSuIN1nIF83YU3qD7VxbeS/m
qSo9nCOi4LDVjYE5mSdcL0IhBzqz5Y/zzgtYzQw7aY11YX97XrjFlGTPm/1v
U2Zz62rN8t+Z016wZ+DNyqxbYxP2kzXCd3Ztr+9Ky7hrMWWQVt5R/KB0uDKd
5KSEGJpHfTuzavDPn4ctachu1S1tRKS+M4xtxskegBxs297zbeyW1hx9WvQl
PODr8eRtRpjm2vP9KIB8+9eFSwRbjsMaPRxsE3aS4nhvnhreM2ptcwIDfN3O
dil7vk3d2zFpd/vk7W3jN7UygMSv9ZmTmVBRM8MaKhJW9SuBi01WA5we9XN8
2k/LteQ81EYU9qIMLalAi+ZodOlXY8oYHSDAXSONzAOTM7ZUD6POfk648MP/
aXHXT8MNSBG/AhwxG55/rGVTF22asKVtyr5OdsJSzj6En7LE3TGleXF7WNOM
pfxf1kx/tlisOWZzmiUviPs58pTp9YrMWyOTDneCQ8GKAMS+GG1MDatHFgjh
qCNy1zoY71mOm6OANIeHfYplnh+UcaJ34j/fMo+68iutkDKcl4COQTSWYEE9
kdtrkfpPx9RTPZQSUBjLd7LLDts701806ym5RaFnS+K/CD2yA83J7uT29Fmb
4/I9NVbI1UASObxbnazUbKomNEiAANA7mjGmOjJgMMbvy+pHrG38H3b6i73E
hLsyEaD9bNINTlYQmQ10sD27gZ10yI7cHYNLUVtT2q05PA5U9mez+B3fkGbh
RM/0s/3SLwzAlXa2T+qx7tLu2DJq1ddku5pWHV+Be6awUXuHc22cVAqHwp2t
ip1t7XgOxq2d48X2ZMXRNkulkkY0d1syeMKt5CDW20kf1hZZlwRSFXXRSoBn
gMEI8EWvvJtklpR5njR67FhLfEpilnRvHHwEfUXxrjLSstv8ajH1Uo91w/vB
3b4WpjJ8qTCVOZ74mkSvokYtgr+f2y6hjT3aiEOgMMg3uzm59i2BrYtNCzAs
Ql0k1xWeEGcbacwR1gI46eBNgd3cCOWloVxR2hv2Try7agk5SIqAJ1MyL/cX
KYrW4auaBP/eAIAk/LcGIcs5ZWZnO8x7NEWogMktSeXEzICiggSzOUOCTct/
m99+8USYrKYMa16kOfkxO0g9F2dfH4XoFdgGwRFwCEXbOzpc/kbWqCXpiUgc
JAYNKwInTmsmbfy+U6sG/FxT+hNa4pZEUrwvCbVujyJL/J2xHKnDfjjWkz38
65tTlGRmLbq24WUe6yCnWDP7ICqnUL/lKeP0lkypv7RNPVBXblF9WCoKj8J1
7uuUfrxX+pm++PzMS0NkBL5v6vEeyfu/TdjeFqbVd65BF/le4shJx8TeSxkx
lfTAaLBkodaopo0qg8iUs0XOrCMw5yb9frhzDUt18lpbWWjE+jk+JP2Xg6Qj
HHTfakAnZxMmtCRTrCPKaBGfamuiWwdrlnagC/MhruMLPBbCmomC1V1SuuVH
Icz8D5u9B7B1EWHNLJb0wrxgc8oza8Qx8+slcH+UnVrXhEocEyu8kPwn8AMM
l0YWKnCgKII27VtjmN3ONha7gVXLiMVfhv5c13eG5KOcK2peVFv0sXwwGgDh
cZtbpe8ja3fenXGcBwcwCz/ESYdUL47zF8RaTQmF5mRhWyVfhDUv1JTmU/ju
vCngb4RLQHRwyrCWsAy0ZkM+sMfCBrHGwA/chxuvK2BWTXpMtkM3gUmh59rb
Me1QVyCWlAMdk/a2h1OjI1vTOEx0IpT5BEvp2pvPdb2jbi1HNWgw4Ir8GcaO
5Sh64E+1hQOhJakVjhIF4U3muE6igOCTqYit2D98YUDykc5JO9tj1QJ++pyi
qwQ8SntCjguDUrWJMRVOfhuh0FFRacahnQyaiPcvDUx0nzzs76jZPI+xFdSa
CVtdM+bJTzLMFBm1tZagPZSgjbvLtJU2eqW/ISm3CECz2iias5Rl2d4WwFW1
ywkj2/L2yL0v0uFC7urwnu4w6f33fO6o+pgAaTc7FVNeDiVrgkFTVmqctWxR
IBVhuyOWqMsMOVPcuWkz3xam++KuChPdSKwUcULUhxdQ8/Rkj8QdbTk5tbiB
tloFzqnrv7Bu6NKG0X80ZyEJnvHGSNvI8z+Wd5clexbMUikZ4fIEif3Ly/Q/
vBh4msxSBWBUG3cLdr7AbS5uD3Ex9jAcOrAE3i3QJkyZrguFcUWw4Mq3Tsqm
Rf6ZseXwlkh3sJzShABI6Sd7IfjNcZ1oej4PB7Pg9e+IrzkL9mga62Jn+lCA
bGPL0F/rUTsPrk1mOW+KZrSdPen94P3JgBIvh5X2HFfxv8EHmaJN3tuJeotX
hmXddc59MIV9WW6zRblyYvqt0ZkX+sLvI1IIXPS5zzTOPWF7PJIsinLRSOhB
U0Nr0509V8AkRh+vjHFpu5rXD1Q4ZYPf3LrMztn6EgG8pUXEoNWVEKmYMfjQ
nXsVj2M3zqTCYGTHAAeGFLfhRjIHjnKoMOW7v5hfzeR0/BiOKvutQRDBalGq
JyM1S6JwyJjsbug/D8WfM03mFGKexPvMVrkv0GpO6IqGb2exNo3IF+YacRZO
kw4sX2z9H8+/vmpAYlozW+/fmynVvSZ96jGuIkCRGzzOAKDZkvpydM5RZ1Qj
V30FW5R+sFvG5YG5rmxA4hhszCnm/NN9C/NiOFttJtWqpSCdxBEAafkRpnRs
uSuAcHhSKjvsakdKzOk1DJwj9cHb3ZSdgK0UALTaUw1TBjSoHX2pR7rBbVGA
4Opw+Eq2C14ehD+Bx4z/p4OOIPnNMwhtmKuX8bprthXBD7dEnfyRsES+L+lL
1fgTPfFE1PdB4Px6CRn1hcfP/GoR6QhujMg80UPzUf6zanqOK/tkYEmclLMt
ydlF8sBGcn1NqtWTzQ2aCw1t1KAxBd3BSLXpdc2Gk3EQ7vRyYLww9EP378qr
NYNxjl7fMmE3rVnODebJlRme4VvsHWUCZOkQNi3VnZztsdcMAaZnszjYsrcT
ojlflSzpTn1MQC/Vb1XWfQqIVOQlqrvUHdhK5VYn5aYGkIMjEINGFSRqrq2E
/+X4oSpImsT/CpfmeRE8FTXqhIeiRn3dGnHKHLgVr1HEj0gOLKWf+n5z6kjF
TRlWq/rNqxuyuCGzLrvaCYfDqLwnMykuFryDI64pzwpzAgotcVaEIeZcK5CY
2R5pmljQNKciEODjR55BlA0fRKHYv6jehcXFBqBOdGtRH2gq7I5NadDOCOc2
Ngb2vGh8GyzrEX+KnCslxYfnPZlm9V7CBwzaBuuKy8RSyxqzSriSWV2zOsIb
NqqMUgRgTSXhoFGtwdzl0lN1V0mp6v9jjZCFn0euEer1g10yz/XPvTsOK4sX
RcbXgE2mwI0mf5FXo/H8Hjs8/WhPkmDMJzzTXY0PvNXVGBqVFIrmNGjimEXp
VwJxjaeNlAYWjNMW0ssRLmwnMRuaRa77mnW9pewI4oj9lE+oRIYPH1JKUzQ3
OhnPggfBNj7Tkh5B9jMfCv9XSPWdDMWNadUp7b2uacLOtggKskTByvzmt7yg
7RxLh2v7/6lQvwe2uZTpJnNCUcZbDlQGbsUeEMK0NnDo2C0IsWFm8YC4Jb7b
1k5KdMw4SGwaYYPkdnCOaNL7sj3mdvcSN7uWuN6ZVHhyAClZhdel2u6iR/kJ
+ROk1/09a7YI1swcfVKtGWC/xRwn9KppciVbFJul+5vjrpmCd5ue/4TjgAdH
eOgn2Ay2625vCcS6GW8Jb5WsFz9UDpxT2z4kjo0KI4ZzhNXPf8n+BOp1vpxP
lai749IuCG3j1jaw56TUsMn4aj3LVswSQbp+Rpb7zbT3uA2P94BhpJiC5wKq
9QVuLQzZRzWHkL0k/HyzKs/tp7ybI9JP9o3bwjt/O/0T99Hl8Ml4mZQcamLw
QitTNOwbrZkBgzWFQj46XJolRux5TUeYbVQY5CjrQxEZuJJXE8oDG6sybMKO
DunHemRfGyJKOks5nxh+kjRZCa7UsUp+yWR78lMYE1P0RVLBiJxc5tVhiF8i
VzWEuYY1gz+90IpU2LvqiKpdFVowikGXI1W7qFVSF+nPSo6bKpO4e+9nMH0f
iLwdq34vR3+EpYeJkDGH1nYeSEoP+60jo3LYIQocxJylpY04we7uwC2UCXtC
EkhEbZzzZY21tvalGyQw3wk9LFtB6jLsgqk82D39AkzlJCUAN0ee4DxgJnNo
iDqVUgl+3GzNZJrFlERTluYlhbAdiH9x9hP3fsuzP7sWvgI+y2bNnNSaHaM1
c8JxIMVlD7LQ42b8plHGMWZN07jd/zH84+ZZ7EA0HXWW7J2qHRBykAZHJrZw
3KjpvOwrGCjsJeBqGpkurDLYIyB8iyidOel+E4a9etGrm4h+R+esy4MQlOHT
TMw577JEHGbqL+q0OfIYq8b+Wyxvfuek0qXh0ZtbBuNcTxeytcEl/l8fzWR4
N8NN08KQMaaSfl3YMumk2tomaXdbxDLJhzoBEsAlcTRyR1sy3q/gfCsgEAI6
tZZ4M9c70wtrCoXO+muHE18byVX8CUwKjAN2LPcG3MHESnBSwiTTInlfB+WW
NL2YVRDwJ4mn3t1mTTCHMNuAZ7akmdlUZJumTLWY3v2b+hLWz/x2HZBq8tHu
cH8AzDjIbsNL3+3F7DfeqqDrYqQgZhyk6R1Hw3F0ZmsBgOvTgSy4HG7ggOuQ
kLTrdZw8t3xdrj2dELriFXEAeflXMVQH7pR+rmf+XWZRqEcccRiAgcoOiDRN
71imtybBlJmI02KolpX6lrzN71kzmCl/wWZPhnygba4acyHkx1v1mVgFCFbI
Gw1xvawbo4E6KEGF1cdhCdyOq8D/L7PvaqvXouyH09jPdrQ7DBp5G2bV5B4D
6utrFOiVyk8//8XI0vz8eSriyUlnoHpNRIsYwT/se4k6T/qm6POFkcfxJ2bf
Tebnc7JufEcciN316+dek6rc6el4tQOdFylVSRMt696Mvow0qt863OhC2S91
mlI4NgZklAVR03q2eL/Yvd4OjwdScZiW9j/llzZaBchzcbZ4LGTCKnS/JfJc
Ucx1WDCrwCHiotjrZJsMYSGApKM3RqQc6gbwEDi3Jo6AS49iF9sY1oyKw5Vp
zVZTdcJxRVmnFXYFivKOGyo6ArNtqUGQhs1ALXXRqcRdETHOryUa39T3QfSd
7TKO4tfUhl7POaagLbT8/huxInAK+Y8nwzLATWjjELVCxlfykAKr0mjoHBBQ
hJI1qaQjNQ1P9zHk84Roy/TukinpSWEGiXx16EC5o1XNjbTSYQcsb5bbm5SC
fquntQ944Wuia3BShAmEtdvpZHOeU7xwBWY+kyoHzaVgRPymNkmHO2WeH6AD
15SSBNCNucKphPj7BJzx91SWWsLnhRl3xmce702Jt0X1YephPJ8OKuVio+q1
pTWY13pM1ZWypAxaUFvwbVssDVxnzv3xZq9fOSMmX8QHSbgPjE1mldhr1vCz
ZCR4szz//uS4fZ0j1gvx3cRK1CTqWxw7x5ZC4RfZKNecDEXmHz4BDAAeU179
xINd8EqVVgt+H6Y49+54vGEKhh5nGpCkrL/XF63YighRRamZBhmrD9d8SBS1
DtrMAlw2tjrzq/IayYk0/ENy/c2vI7wBgt7PD4JlyPOUITV4t/h7WD6unRg0
KQfYYLY1n/NH+PPciKLE+5ymdF8EXxz/T3ssCjwFUA32CcwUnvR0KwfVmKCS
TiNDQAdBhFqzm92cFHepSq8hVliRCoaIRP6uTkWJgyK9ilcHBOvxXRkAv8Bf
v4ha1yJxe4f0E11zrg5nJ+eblQghC6MuAVWSAh07zRzDdJmJ9XpzQQTbLJO9
C99dtAZvNz1HpDkwfvc3jAp/rOUlQk7SV89EDU3NaGDyCsGzGIxL62YnJaku
eDkXUJ9IIPyoJfosc8XR55mcCaWMb4H38oJHk4lJDpOaOGzRF9g/+KhHg4pr
HkChOIAZ4/1x5Vkk/a0+BUp2dUg/2Svr5vCC5z8yaRO0i+8/5oo55lah8IXS
CEeeMYceBmazsR93wj7xn//Zo8GlCIDbE4app2Ag09oIMZTTj9NPw6TVZzTJ
VIFJtG6uVDNsVepulJiZ0OsnsuyjyjDKnlFDWWTjGYWpns50YU7Yyo6+SGol
WONuUSMMpizmArVHg3YCRprcfmS36tGecX+1DFnwGYKIh/0+uNoOcKs4NVOq
Udbtj0qUNVwp1mxZWcfl5Rxg00RJ3JDfxQbYWZ0CBIA0F9qqamcpz/EV7Kqd
CLV4Rq4OI6B1mw3zZXoFtLyA7PrPSA2XcXEAYICaMr+5lGx4OezDh32KaU7m
ZkfywBsVmaElPcZ+jPUKYB6jIUCaMDkMsau0kJk8mp0/nJlKeWFNe8kgFMY8
+hJZ1n1X480Ia7RWM2t6jC2H0A9hBe4cG151VfQYYo0utxVgNuQDz3FlAWAk
1UArmnKyO96b3YrywzUlmOrFhHCKh4yg3oZBKwzYzOmea8OSD3alKVBd2lFl
NQzEu8KjCU6wkQX9wFA9ZCVzjzr7QKZQqVBzA5MH73lhmjcTNek+ljTPopQX
ltj7JA8J2lr4alHSmQEx29oC3GqeWdkvlW8NZue6hJn8riGlNBWsWJftoDbC
E5WktHovwwki7YnvGrJ3es7PezAZRxjWNX7bN6FLieThSRmhdyMz8Ikm5Dre
+wWlKGAKKNpVR4j9RTj1WFNHQze8r9OzER/a0xHq7HLO4Rm/N7szv6oY25r+
qjA3nDbBmlJoSS80ZxaasxFjmi2JxNjpAdbYS5SVfPJj2unegHn6VlW7/LpY
VxyuI41sRrWBqkJQdUL1IASalmB5YjxJsWaU+mDWh8V+Kl1sYRlH7HBEH9jS
u2rziRBPUY/YpttILvG/Wibt65B1pl/enfF8Uf4bSdz67rY52d2U5a+6pQBp
IooaRgrWxJdcHX9WAVLO9ond8Q1CQlozNjxw/E2b+rD0xACzanImaBMZwzJP
A7g6i1ghRckBS/At9GKqSAIcG33JGn4YOM3ivUiVfJP3doxcI8oO8DVSDSEN
slBRcSpt9Ed4S0Gz6wav+Iokdfs72/sfJLN9SEjJXETC6SUnIxIfURM86iK/
3Wc1NkDG+X5xO9viJbz8rjyMvIut1qCc9lrGEl76j4QlspLv1Cp+s6oJiVZN
/5m1fCZXNfi+xKZpw5JWQLS5V/ifK/qy3csI7mAWbMEd0SMgLnXSo07Dnpui
L5ujzlkjjlEF2H8Tx+hcJ1G4XBS0A+bXwg5nTfMbrKPTrloO2z4VKeoKxGPL
P8bluLSM49KPHbDiatA08IS521LVcWetYvvrsS6AvSTau6Ww2xEF2wlLAb2y
LgzMujmSdXkXZzj97JtjqKl6qjeOEl4v04wI/L/nKuOd4Nwxc9hOyPwleXtL
COGNUz+xgtbIVNkt7URPUbueYfJaXui3yRS616okrhSMO6pi9KzhPpiSfnlI
gjwvgibgBGxphGOIhs62Mby5qqswzGxD+KS6TqwxEQA3jDXQJqUPC+xchfAU
KZzeMmcHcUYGP6S/4ZR97HVz6P4C3z/zH4xPO98/fhdHD0h9rES1A5y0QK/p
35ciIa3p2ai/mqfs+TbzVM/sW6Nyn88VwurDMiP2XOj3w605ETw4CGQyfM3J
Xkw/hh8u8l2Vdm0Ung6xMGAkGwhHfPTE1hYiQy7kDHcfURanGLsr9Nf6Meub
KxkyPC9ZAhDM+q4xB+1gkSjiFF0zzEvYEWDpAp+VcD2I0JMPd4vdRGJ/2IHn
AmuxRqeaiWqYlI1U5FRVw1QDcW89WgYYkyvU2XHQ98l4ahnpynGsUi+wYGT2
XEjcHnGUWpxwCgg5ga7NsUwdmJKYY4cpy/Axx7tZwvcDk2ReH8Pzu4r5/5dj
mDHDDoFXgikjUFS9wgYszStEvNSOrX2URxGFEVYl5vJtd3Jw6uXoMMDBYUxx
h6klHX4p7YQNDz+OZ8F+wMbDArlTNJzZs6iVDRN2tEs/3C37InkVDJndyHNk
hkn1YMuZqG6RtDyTstpU+I04aPJdl/dgCmxv3PY2IUu+ejujlrdzRc+RZex0
QJyp4dI3iFnfEmgz40TvHFuPkznkHyIQ4CUYmdTX4sW8yI6e8BDrboo4Se0h
9wW5t8diHZlCXMy8nNeYCjJrUJzlHgrSlfQUGBD60+cRa5uo7jn5VR5ONskj
aP8DdejSvLCp2GyQ6lmU9Mwa61IUJZlt94U4sClHuwGfvPqhkk4CapnpXnfO
AjwSO0b6UODYuTVx8COWG3TT0WsaR65oxMbIn0ljq+XXp0M/tFOaaPMw8zmM
v1gLABCK3diKAPVUb5wCk9ts0+sVVH4JxObcjz1pDjtGNYeQvQX+m7E5857P
zbo1BqgpYUcHOEp8y4vRZRGJXGjNbbC7NvW/1JohtIQpW1aGEq5izQx4hj9f
X4E6vFoXwD9BlAGbAIOGbfN0ADWwfKdWpaVdyUAYHoc0caf6UCH6dN/0471S
DxqEacyVza2rRRm8FvYbd+DnaG5ZlU3gWK/assrKeU5SzZ8+1zxMwv6O6WcH
IMAveDSNhVTvJdY3q+FT2EXs8XP+46m5N8eknemfuKdz1AYSqvtM/xRHAD76
bjfs82JAYirtZPfjVKnr5qB5YBWFIW/bznbpx3qkXxsmmphLEOIxbI+/L5Li
webcCLsgJrnp4N2izpsD/zF78FXj2WM3tlA7IHpApKTTWSHtldUm5OjVDPqw
2bKvDM59OMn0Bt+yCy6SuYIMHxqxAollTO/wXaK8GUA3GnOhKPDvzLsT0070
orjnYrYBKFOZsisYIwbAAOOrvJ1dTQ5Oc2ENldmNZ7OA1TmeE3nEHHuZ0nWJ
T6xkJ3tsEllM9i76rQe0xhFI2tcRgQDg8SvnCk8GloTNP9OSYSas2c5ajjBi
omrKa3MVB9EzNaSZ8VavdqBBc2M6oorqZWPtEg/9VwHnjg0/DmRLB4HnzQk0
unpgItK9LQmuBVEXLH5rsh9OSz/ZN35Tq+AFn3lMqPh4cClsXeyQk80NUyYB
L63Z0UZOJ1s4ISbCfQKl4LXjxPlN+1QT+4jO6jg4fOng0NzBoaODQz8nhwkf
OPz8Efa2IxAabpsC612YZoSvp3de9FnkH9o/gDCN+Nz8VpTOYi6I3t8ztg3A
FGM/AEXj1UVftYbsYB7g7oSM4z25NL819J1eC6ug86TuQu2LLaGZ+YRtVPXK
vmKoetGzRJ1hpij9Fb2kiDuwLzc3RFoU3CjvG34Y/o4SLZcHGe2jZD2tqlwo
2lv4QsJMfEvIL/VozWCQT/TMuD409+n0AuHzV/VVGuQMP2tmCJ0ybBqtsRsf
LfiA5c1agAEiwF3t/ebVBFh9NYbUl0+HltRZvFfO5fgU8z4PWc4ErIzkd0w6
1BXbHh4wRZSz4kQSKGThFzaZP5ZCVDmLHYyDSj4fVkoSIMyeRSxT1ilGKBzS
dJtP3+EropDBZGjhNFzgVvyJ9fVvpJO9PgxeAC8wfGkjcbWsAlxqQ2yGkOHv
6g5/fsJYUvNmKz92Wgk7Vs5Ina3+2GFteSPY/LMyJYn/P77eAsqr+vsCnQBF
UVFBWhopQbq7u0M6ZBCREAmlW1I6pTsH6W4YYGCamYHpYrrzW/zeenufc79f
8P/WemvdxRrqG/eezzn71N5byzK5QGYBhwbnc7WN071uxPMs4JPlryrQF6eO
1zWO29w4YWNjmGLMqnoOfksgEw/BEjqTrxO8cGV6aYedibnwuCLiePQFoP3K
Z2ypgF8rCB84M5ckUt12S/+3t1R+RuGAcIDhQr/0k93gORO3tMSzDpldxX9S
SSSPD/p+fLOT68UWrA8few/MROKqMYPytU5OKnEVOKmctFq+T9zePONwl/TL
A98r/NIM7rFlrFhCLtFfC7KmedriLltCj1r9FhIWUrOySfjiGjjFnAob/rnS
bniqLhLgyvRKLM8yl2mdydM9Iv/ZDGvwOhZM3nJOWMePZSkswWR5a7WQaJ1Q
jVXBq+9CduU+nAqwzf3TpXbVhuGfK+WdLAUXBaYN+LlM0B+VpC7RIuVYl8zL
A2DSZrqy3SzIxN9gbp5BvlDy/GcEwqrfpTwxJFH8lyOpST/dPUlWXKnzO+Qz
PC9KVNdlXrm9ggvcl116Hr+6bPhGBZqpJQc/Q4fGDnjh50OLUctMU92NjZHD
qq6rdMCF6CnuItuFyY/ZicaF3Cf+mi3ySEHQRtOTyRnuAxK3tQpfWBN2+2xY
sVudCxEiNnDazwTT+R8RLPtHeu5402MNaU7IaKRo8KWqM5Accluz9EOdv3By
+sbFqYKTU00np2bOdGjjP3KeW5Qp58ZytGfYHuwE9xB3j91G1k7fZ2pGEiTy
l+bYC7iBLJ+yQH3RFn1a604mj+mkWd7fnsyEf9YgA/YoMpa8sIvZqSJkzNqG
jC+nugBoGSIyACFxV/D1yUmeHy7L+LGSyRoKMqYkalPSHXktyLoxMk0E5Vmh
ZSzjiCPJgnTwW8SUAcgjRRac6iTcxZgC3Kgj7gRmKryVI6KrgvwtKd4caqJi
wsaCZzM4S3mgY+jC6qRZ+6kkyZl1k9StlNJ2xa1uGLezddLBTmlneqdfGJRx
bXjmtVFZ10cDZqSf7YNQm7CjZfSaH/AvDYcm7IIyvmg4NLKLi6hc8IxKWo5Q
zV/O+CHmes01+S9lWz9gFWnn/ZeZvP8o8Pgl79bwbPfeqmvGUP5TSbwOvVlT
HmqxTKcNZYzxDLislV+KIPXXhgf76ys6sbUqrS5pxbZvxZt9x7oToI67RMPb
XV0fcPy4mNeY4n6TynKZYnolMsnMrRY6u4owc5ZXkjGW/ftyNcMx+3dOun54
HfemdmG7Fq4flLIBTT9R8Tj7oGlV3fCClVImYF97nJGkfZzMxz0BFIHxA+sC
LnIwaeAn1LNu5+ze1NDfVGB2WLTPTktJ82pHBmWYXMCE0q9/qwyHiYiDp5ku
TW2L1zx2M6NO0HQFm9ns3swmaw6s/+CvIs5ag1bnPp4uYkAtVXcJ9mxwIAwv
prS6tOf530Wtrp+8vWUq19MGydzgUmTNtDSc5SzVj34rk5mpFI9G8kXliBiG
0aRHyAhyns/NvDQk+aAoLSLjIKo35Dk4DTu+OFAZnHnEqu9xi1IOdwTIlFnr
hWTVjjzLmgy+SKaoCedF2vSL5IZZM18RKcVdMr3Zgfw688pQkkKsqQ9fhBdH
OnOhBW/gnupOWyuKNyvp5PBm+GF9KZoHzOkf0StnDa2VMxzak8GfIdnngpjB
/dhOHZr5+SxLwGoyl4Yf5Sp6zHmuk8SctoXvY93bc27+ZSS8naJXNYT9iGzZ
x1fauBri1DLsbbiyGlSygynCZlj+6vcJ9xOnlDPUhHe2TD3RLfvSkCJOTp/D
oTk5A6TVcXJq4+Q0xMVpWhGnxV86I5ojrMMeLrZihwtgHqcsaE5l5PKJW5ul
Hu2QdqlvzkOOELDjE7KHiXnUaVPEOfxaEM6STn7AZiqd3RmXerp74u4WEStr
61w9SWlkqRY/cB77t0rK6Ju+r33G+d4O62KjXDC5IYEkLQZe5jjSalGbMuBd
wlVqfgmREWAMs+8ldbTUIAwbn8kO+BdsKP9SLvwPdktTRAYR3izv6XR2M0P3
I2nVaok1R2i7mGKEsouR5s8UI9qdyuDec3Nujcw62SNy5fcIB7KMXCFwSoXg
GVVC59aMXE76wcx97eHkTdeHmh6OtXpOtXrNBnAif5fnNPOD8QXXhmQLKWvM
WgoxIxpSTXvgZ4/7fPyoh7IBF9Kqi5cgvcBZpJwSEXPGDgp33nfLfjaTU53e
C6hl8GJ27tNfs++MybwwIF2krGDbwbMqcUhpQNGbHTg9e7Qep2d3V2aoRXiC
fW5g4uC6tiQuZhAbSzHgbizrvKWsy/byhXZ868KR2sqF91RzhTdTBc+TDe09
jg4s4FP4fnAR3T/1HPOlzpmTGmX450oEp9RJqnmkexn2WTs2HP9t5aIXDgLb
ux2crut+a89C3MoZXJQidxNK+k8tH/B7heD51UMXk5w5fHntsGW18DNncWdW
8vm59IsxxTm9IMsvl9vzE+JwIXYju3SkmaLZR7xxtSNZyHBvGT2nVcDrxLBg
3i7trMrj/i5p0SFGzxRPrjZQgTdGrij+Nv2lNfEuc43gDWTtuDw07UgnhM6w
+XWCp1ZS7UXl5Qv8pRwyJmXvTGMfs3f+3TFmrzmW1xw+gUtk5T/XIemVZjNn
SssPPi3RUOhIfW6Nc8/zXZZ7Z2zWiW5Jm5tFLqmr3KEqvqlLUnD4MTCPrS2Y
ybob70KmuKijtngOSNiyQm15sf8zx2tjzmaJpZZcXgiTPiClyCPmVytgUTBp
vEX4vO/gjh71KXK5FUtne2sY3gwBbn0Jp3XFjXgH58YBxfKu8AwwD/gcoB0Y
xu0exhRfwIzyos/YAKEn9WzPrJujcjx+K/BdbgpYbwrcanqzu+D1Lk4mBKxk
j/j2hMzjnfEV3iyogy+Fp4PQhkgHnwPD21uNDSk4tP01XI/UcT5dHxGw0K1O
zs/6M8VGCqY6esk7WqkIoPXx5K+dnEo7EZtVdXKqJ/lmfxcnt4+d/vyCsRsZ
yp5qrKNeaO18v2dhhDY/t2+AcKJWMO5kHu2Ue7F/wf2J5hezrf5LrEGrbEEb
bMGbefaD1psDluS9nGW+MyL3fD8EQXhsIHNk6NRMGU0KJpxZVagJQSBbVz9+
T4vMk50yrlGaUIDZYSSSJCTPfg08xg1Wc5rJlG42Z3BSxZxgKYgz5UQCU8HG
zEHbzB6/G53Hv7iLRDJepbod8oXncAqpiDdjVVZFXXOvDANoJLtm2F7WeFOe
mbLI3GUqiCkwx5pMDGSW9CBEUnP0JeubPWbfRdn3x2Wc6xu9rknE/Fq4Ca9n
Vw6azQVS7uMjMzrAeJRxdzzZ7QJWFgRtLni9k5WWoG2moL/z/ZbmeM7MuDM6
9VwvPOjYdeyP+04t5z2yBD4hkAmi0oMehZ/0/Bhp17MhxXA08IFD5lQi7+iW
ZshY4asRyHLvjSl4+JP50eSCx5PzH0wAKsMjyDrRJf2ftombmlI+e1p571Ff
evT75EbHQgBFxz8Ic9qo2iHi6VsrOW2pzF93VnLZWdF5VxWRoq7utLe6877v
XPbVdAYsV3VXFR9XRVfEtZsdCkmdsLCSSBts/w7eoX52Qi1h09KRddFx4/Cn
Xpfl4p/IpfCMVB5dXAyAKmIcKn9Drz6p3JspFSmgM/nbV0rRM/JrZPpaGEcK
fKM9p/vUmyk2UzFinZU609hFs1pOBff7xPvHr5lszpWdi62t0o61z7nUv+Ch
m8V3kfX1jv9FnX1HCTZPkpciGSRKf4OfrWnPmLhFnLUFrs1/9jurlMc6kllu
SR2ACiV1UcIf7s7MIvbDU8vYD+zHCrPlxXzKwkadYA8rI0AYwhPJL2FJp9wq
l+izjJnzvBikhPCcBUFb8zymZZzvg/AX/Vd9gBBS/ZPljwR9JO2ZVyN65Q9c
4WffhDlmgd8Stoqi/7UlPjGnBZB0zvxWVr9TZVQvxWpKIjEdkGeKlyX2WkEI
4VnWxYFI6gEnvCeVAsrF40DwggFsrei0SfD8muJE76tk4hrwDA5N4Rk8A+wK
8cK9CRei73Qr9HRAUdhz8ORygOtxq+un7GiZdbx77sUBprujrB4/I6bbvGbb
vOe8eznD+mSiSaR2kna3AzAL+b2679jiSB5hLe5N+JpaMTtQg9PpzA5aOF1p
xx2uZ4OKyNRQxZDFdaI2Nkrc3zrtTI/MW6Nyns82vVpby8mprpNTQyenlk5O
XZzpysYWcp7+MavESEM2lKTx45WlveXMyZZRxQCkw+bX0ulWTulfGsIFjafT
C5AH+Sw0+Swx+y7Bz/lPp6rMLjKs+O2UQ6Xq1rRypLUXTjykrv7cl+TCF7xB
6uGOOed6Zt+bYPX6g48+8iSAGfvXQMgF8bLqgudOXmUagDg0hM53GS9pZkh1
X87LvTIEeRnctSabhr6G7KwBPMAMQmd9B/TCEfSjnZH8yvDDUs7Kxrhbkx5w
/xGmCzReEGHLD1NsZku4ybn34K3I6bLvjIJLoeDy4roR88n5xm3lZT/ErW+c
sKdN+qkephsjYeo2ZIJvtnFiLeY0hzCBMDlcupND5i/n5t+hIgBFZNbQRHE8
VYDysVHlk4msgUXxmb3Hfq26ciQdhbfc2w5OGJkRgAEiEQ5U5uVBsHb8ITuJ
QheALw7Ix+Sr/8c3OztfaMNlKxgD5adlNA4xDuZxpI6IUNczFKiP1jXOvvoB
/RN1BTK46Kze7Ix90F0l8LSFZ6wn96VijoOHH99C6V6VU0vH7RyXsazalYuB
yr1/q9N7liolB9MOEfw89w2Hk8Pw+Yhiz4Z/9nQo516EJcag5YEr001J9+as
D59u4iL79cZa06nGzo6JVrzdo94feQ7+4v3e1rrG8XtaGariLG6sNQsFBBVm
Uzytab7kwk2jPA1zhNgLptAjNk7sTGPN4XCHhI30Zkh4RWmolFJXKZtBFGLQ
1uZZh7sgAYQ3g3GylxR1kq8s3gwmTZVV8WYwaZs5m2PnpiRbAUVXbSn389/s
5ILY5cGpBzq+3dAkfFEtkrJOI/GaUvOFLKopY5ktMk9zlomLRYF/SaJxzZb6
gpbMEVCVqE6XEVYu6Zgsccg+2E1LuG0O348YnXttONAdPjBwBeyQpbNmzghk
iG7bv2WBAu5rjWyOrBFXttGebAI4weHAVOD9WJns4IT8gpKIw4v5TSqNWK9R
Pnlf+7ST3dPc+2Ze+THn+uisqyQAz3AfkHG8G25+3NpGwAPI1oHz2TPq4HpO
LBY5Bcz1+A/OZxtxOBnOh2hqCFX/cMNZhNnYDDly+tleObdGm0ScxRaxv5d4
sEEuTqMKufz0kfOvRVzmfOqy6HOXlcg0i9M576pk9GRl54VjUcC6jqoOPmqm
6h/dHpn7YGL+4ym48h665d0bk3t9WNb5vqlHOsfvaE1KyQU1EFw0inGPTLie
Xk2llANCD3d5jnfLuzQwR3hFSOEVc0G4Ad9wmd2carZm2jeRLfJDpsSaBFtO
kDn5ATC81XepPhfdphG50vfSJLjDANLBU6vABnT3kK15+2iTLfKYJe4KCQNT
fVgszQxkeguTSPB4F3POErLP7L8yz+PX7OuDM453hRsnF8SiWrI2UjduTZPE
ba1Yg700BDC1wHep9fW2d1En2SRNustFbA673iY5WMRhSre/nAfzhldM3dUG
sTV0VjW4d5KK9CevKSmSevI4cxudlV6pUP1mLMhTfOFAu/QjXdhMPN4VQTl5
P/sLVDFeWid4Lqe7DcnyvoXhKK5xi5D1dpatmnJAQudJALGQUFxt4+Rgs1Fl
Ip1l0rGT8zLcfqaZ0YXkrHszgy2EG3z2XQalxLwjbCH/oV/oXYg6QX2MLolc
n+nlgHPUhgCW613k/n81HQyGWMFp5HkQeskHfQvjD5X719iJkznky20M5p+z
zZ1xnZHFHOCx042cdW0W3+VqG2fkyDoTotU5tmxmVolZzOOmrZb8W2MKZFCK
vJSIQXHXOT2beJfjZ/E3GO/CD3Ap4+UcKtS4907d25p14AU1cBaURJRM/j+X
CZrxrS7b4rlkHOmccYldBpvPAkoGx57jBkdmIOtjhp/JZHSWAM1xLO44x1ly
4M3uFYTsMr+cC5OmfsRG6R/Nrap0WNR3+4P9LJzolENtMs71Ev24uebgjdzn
jb/H9RypywknubwFScayBQYkM/HMCTYjqYk6AXPljsPhDjF/1cUrew77Emcc
FsIifA2nXZVZQYXvQnYJV4BLRzWAcHZWZDnrQC1GvVNNjK0xAuxeLpQW+vEL
L5nc0M+JpP7tjhaJ/7RN3tcxYU87OISYzc2iVtcLW1IzeCZVAIDDAZthSzpj
drKBkREwErXis5YOzleBE8sjUsQsr5e8hf3o7H/75d8dZ3nxJ5WDIo+/S7j+
W1HXmZ86z/3Cdd7nTotk5wWQbI1M0m4u40wPXJ2pyimZcr/VudDjPoV1XwPZ
HDHDZlk9O9kl63yf7EsD6Na4Stk/82xP6rnsb49nSkKYhbX1oQNPCtOXFs9F
E1ZkdqnVeLpn/rVhSNOE6XS/Oe6a7LPrekuaLOM72N4sFnOezZxpLUi15IaY
Up7huVj8llEJ9EgnHG2HN9M4rjxjLBu6lecY8Aoul7ERcHGgvXC6GVmAOeaq
NeGxVfS2OD/JcHzDFnGQorqwq3tjMs73hreEDUcsJkstHAj9sAqonWGJwPx0
Wv6rtbLZQaIJS9oLU5qPzHt4cZIt7oot/KisyczMujYETgnhABiPW8wjvjRm
5Lo73+zmpF3Ox8qPRHkdSpIhNOM2AuLCG+NNlYMLrlU1WSjTM5nso9whGlwU
tkF01NXOutDJFRd+hq0ixj3pB9+iYtOfK/J5NowpOXWW+31yp8dHyBpIpyDb
WPCH/xUrN1ZQSU7S9v0G/Z3uTurH4HyeCCONwSE8hgRugC7ULiTlZjm/iWVU
XIzg2a65AH91t1chO4ozcJ3WEj9cprjV6b2OkoONR/3wpVbG57wgnGYXWtiL
deK3VQfzdg9KKntIZZJ7W+xB0/yQzSHLyL42QtlHOasPtB9xlLlh1DFT5AET
Mrig1SxX3p8As+FiuCFFWp07j5NK6xYqnGTAVIMIhRMghzpnCo2h2WdhwZut
XENLfEhpmIKoAlP8e29mybZasyxW7m2RXik70JZ8Oz9wS67HDE6F7WMjQJnS
Va2SrJ5Uu6uXuKVl2pF22Rf759yXtazXW62ReIvHZDUviDGxW6qcPCbO4Vvy
cWpknygJCQhODbfSAlbl3hqXcawLF11nVcUTedyXySYi14mGrnBWdt4VF1xA
a1qO2FfT9UBNl4O1jZoqYhxuMoX5OjvprJE2s6irLioq1JRcXAPZd/TKujFC
5ha2oHrIbNGpnFiK1eNBnz7q9bHSZThW+B3j6DAqkfnj89IuA4I4Tlw2UZkx
qWtKuGVNf7nmG6e1pZzWlSKk/BuOtzxn5OB4d1fjF+EodT0uF/ADt6UhIeZ6
cthV9Pj+qCpjHqQgYMHzcJeMo12VNpyc4dtaiMxZXUOUc/K3KkikFTMKEsEl
/l7FsRmRca533q3hBZ5zmZGFHzK9vUkxylxuRkiNNPv9thfQmSUf4Jw6PvkR
ljTP/3ozZpqwK6WIV246h/S5/1T2m8jhsKs1EI5wOHDlGbmkWO95LncjdY2/
zAAdcdzyepMFufOjyTmXB6ad6Jq8u03MqvrAZvBmMCe8V+LWZikH2sLRZd8Z
Y305K//1RuaYcdc5cpkRQK4kiqtSJ9qW+AiA0xK6x+S/WCd+E3a0wOs4Nkzh
DYxVr07O4nlc7/cheuE28UhObrz6hVx/oXOqv5lTTbk08QP7EZMJelmH/5GC
y2R6kXTvvmRtj/oonYvB9U28N7EMziA5RWdVppzQnGqwZNFvKuc3odTLUSWe
DaPm1wPpS+KTiKykXSfXTlN5oSUxj5ITMuvswTxOeWOofjiqGDAnKTFFQArW
G7WMAlIwGJVl4e7ztAr+P5dRuVIVX1Airw/EBF1Umkd9sjoxvf4P3SullNob
zDDc/JVy3NX31TlxfR255q9aqxx0/PELUs5Oew+lUg93JDvl7TEc2zYoCFbJ
tQK/pYLknbHZ//alOCPlzOqxliVU/CSwGkf9Ry9hy3HsNVP9x517zaYXf5iC
N1mjT7KVkO5ryQ83WYy95v92ARLMuRHmdO93b68U+K/LvueGM0sNF6mbAZLh
0Bk6g3/W4Mb3ZjLAAKLAnEze82jDUWcYRrPoMOHNpD6TazYXWMkKlwfPKdgs
ASDBTAzAtf38OxNwZtk5nVtVhpA/xT2/0IZY90RD1hl0g8+4pCBpLEvKsM2/
zQ3SrZsdOQOGWGmodtonFvzHl6Ks5FRy11OBd1rF4GnlX00pQyIClTIxOuCu
BrOomJYuoqqyPAfLRytLAFULDcWKa0OQLgnt3h5z7AVz6nNzzpsjdZy5y1m/
0PEGLvDGpxu5AqWfbeKqRBAs/LZ0bDtK7bdvYU3c1KEFCq4OXVwL9xYYDPdE
LwprLv8BWAIeTxVDgMMdag7eI7/2Hvs1LFm7P/BmQHFA7wW3fsx7QZYGICJz
AsXI8Nxlnz3V8h9vRiZeSTYRZUKU7Q0+J+f68OSDnKhUgUVj8L5XYYMvUTXC
xnPpIOxPSq/q4JnMTv9kfvmnJWA1+xehu3CZQ7czKwxYR4X6u27aNKRWwgYq
tpA0UqQEOFq2mVqEyFsRKcyeMwuC/+YqcdwVjvtmGOPEMhj5CniPfw7Y+WpV
3sPJme79Ene3QKii7LUMe2sf8IPTZ2dIkGYftYSGGTMhSNLxBX0mlnw57msd
D9CcWoWlnvQtopeo+xXxkt6x70TOS1OVe953FMhY1yhuawtg/sRd7XHhh4St
FBfQjEYV3j1HsuqIFzQYY9oR5FwWVAZrFxt20Y7kXWEwcGg94/8KM2E10quu
qodbFL+zRdLedikHO6cc6oAfEEpIr732h6glteDrgqdKjJY6p0owOBS4rquo
ZSenD50YHVdHxyaFi52MvfCjXkhIKYj5qE8RBIK7lIpwVU94XfSVbgkbmGrf
KHqEPdD/zK4qU8FC+XusS9a/A7jbeHdC/n03XPgBvwVMorjM/rbxW5rB2kOE
igofWxv0JL4WkRRO10ytQNm41T+k7mxNtpwrnH/mXI2wkVuEjZx9c5IB6oRG
ssWY0IgV/l6PdzFnCrwXIzrjwyRta4HnRSQznbzrjGjTKsnIX6236xon/EMC
OnLaczdnvTXsiPBevqCQFscA2Gjgwr7VWNsvMMdy7CT9lSXhniniEIAo3+VQ
Z3gJvKaXjHbj5t/oSlhukAQa5QVyVigmF1fDQHajYyHka0TOPGW87Q9FuEo5
1hySx6KhU9xHhQ/YAf8SpkVu8CHU9YCBCeWRy//hwMdvAc6BFZFEyHB1pSip
DKiv4G6d11xRRTzGSk6GH77X7e7ILIrc6/Xp/b6fPej3+cO+nz/o89mjPp/i
etDrI3xC6V4ZvLseEuKNJOLHYqroQdL76ZWCZ1HgDF4ChwXAMvSPasKpXjng
1/J+oo6nh87Q2OJzpwQ5M00WYxtqnzHvysCcp9Os/stscCnwt3BTucHyUOjN
xINZDKIkRplUBDhbdrAp6T4n017+iSQ3ZW/ryJXkFfcWhlsPYdhWrk74YQq5
/vgZ2e8nlSMFpQo9722XcbJX9hXOPyAocyXEc6bZcwYsEH4M4A0gCmgT4Zjs
Q0vrwD8D84uCSS147Pj1jRJ3tkw71S3rxvCCJ7/mv1pvYdHvPAew03yB+R3e
jP4t7gp3wQJWFzyamn2O3gzwGxHBb1wJYf9gWVtSJ2fdxYNFCf+zk3LzevQq
olygVHxGbsj08DOVu3XILht8oUpvS+9HTicERDwUvFfipqYpO1vDetPO9M64
ODTr+pjsmxN43RjD5fqz/dIOd6YqxJr63P+dUdFnoiFSyQ3Tri6Iv9cF7WhT
kjU38bdCsvqJQ7dUaBxqIiUHPk891AkAI/3ywKwbI3Nujsu5PS7n+kg8KfIT
Hu2cvJvVJ7xXyKzKKmj7XLClqnLo/tctu2yNXnbxRBctrGkZgY2ekcW9RpXw
EoBEuVWZG/Ec/pU9gy5yX5oswKv3pbjH5umAT54PK6pDbjrzgNiKp4w7AJfL
Eevj3TJPdM843hU/p+6TEuWa+lFLv8cXhNnDqmnMQ4p9yKv/cjgJzdhlmP8d
RQP3tMQraAOdGC9sD3Xbkx68S/chaIdjKeDghO4CmDOCOGIad+ld2O7sh9My
3Pvp/QmbT+1yimJIdY7KAtMrKE1x3NZmME7ZzSEtuSV4O5kTONeEvCaE6glM
bZJN1mSzTOqa+UbBNMWYi+aQnRyg4qlpC6iJ8+ttJz7VXa3bdu79O90KUbyv
l2j69C7ypM8nBosy2zQiRD6Kg3D47i9GfEEBPlUn559QeUov/JZlDar9GmPA
eCgqcnQPz7rL+5jloCJH+vlsoAzYi1HFLG3AKdnDnXIuGJwnrABQTvoJe3bm
OO8JX/pPKvFqSqlX00oHTi/7alqZwF9LB/5S6pUb7ltJwwsJoKIq1tAvhdfl
85d2aWbYD/l1x5eE2RtyHogdU4gkpdFThkLnY4q/Z7xUyUJRCJI5QxJlRywh
eZpsrfbMuDOSnDOBa9kHTLhBfYFco3RmbOJb8ylnLJyQ5vzYd+lenG1+s63g
2YxM9z7wijBImZ0mmb96MxZhpEb9oFdhnPTng4t6jaD+CGVw53+HzDFhSzPt
vCDRQAjmyuH5PnRix7sm729j92O1QhZUC55VSVVyECmQz0YsrBO3umGSCJ1n
XBpoevBTge9yTulHniADZ8pzOjQgNNkssMGGYy/S1wWskOm4PpppItnxGsW6
mYJtODEh5XZ26A4oqRGSqbudXOyqQKxQ3e9jV7zq+ZFKBekhpTcb+qnyXvpO
KcvR9yUyibqrVdrxHuQTAxZ9Pova4oDByICCNtqC1uFTcSQe+dSNMRmn+ybt
aQP8Fjqv5qupjpvJrquuCjoci2hXuWo6TGTyAd620zySy8vk/QfZAwJW88n6
L6fmtcd0eLbsC9R1AkgWbYtKki9/pSs8qjYuhbL3imO3u3DgzV5U/BQHBw7Q
Z0IpSRMq4q0ZZeZ/x3bznzJCM+NbkeSDETKZVW78hyLzQcTe52MAAyWdhuvz
lvokniwVysh7XzduXX0ANlyx1Fqty8binGq4IbTqEcaQsHZXFSIaUlBDvkCg
R+qBOx+xiiLL+I5ZFwfnPpxM6rzXW1mOi71mS/aQTTo/eh6gqZTHpoTbtphT
gHD/C1iReWUEmVv+bqxSXAIJyKTqPbIEHoefIAFkXshEuJvDZUDWTKx2wnO2
xtJ9ZeQsBsfE2J7OhSsjCQn7GgAAr4SD/UyvpB0tIpbVxkn0m1iGbmfo5yox
QLEAg5T7CxYxRnwhkhalXv1UBv4h8JcyQVM4RA1Pi/sMRBr0a+WgKeWRV75y
K0ufMK44E/BR+rG/NsCMXR/cUVVQ2lt90B9Abvu63xDKcMOTAzpGL/shdhuJ
vHBCCx66mX0XyUDCv3DO3Jkyx8Wurxe/sUHStqYJ25rE72gav7Xx200N367/
IXrV95Rjm19LGfhFoLk0vgjbkXY9U73gGaRH+ZUiSR9DN7CEr6g3qk9Weiu9
S7oAAodGZXN1aGTlrRW/ualOG+pOhCXwbzg0a/wt5baVCcAEHZy2j2dEFWS8
ppZK6AEAZmpqHGVdnc3TKeVhnIgdlI2TFphejoBOn2ZfqmIVQsJc9PoGiHSI
v7hwvqh7vr4hZeOW1hI58krI1PQ+wEvD7INnUO9JMpRG8btbp57ukXt9SO7T
mZzSV35FuNmEO7IlRy4ya+wlkg4FbTR7zSH73/Fu8Vta4A7jNRGzEPJudHSB
K9Ni+7nm72uhygCj1WwHKLLLAxldxVvdnW/3cJymz6ioMgFfrfKbhSSLSN4u
MtkXBrAi/fJPFk5Ddkvjw53JL6+LQk5y3PpmCxu4T2YQqh3tQqbKpRzdhEOA
6wCYETUZYQXvyqztvlZ9pckCM3ZwxyHlR3BRhRRL0FqcUFvkMa6JxbhzJjzi
sO3NThIZARvAeZ7qwTC0nKKruLdMnAcbu/lwX7eNZ+esJS+qow5SXebiZPX/
vRLSOu5dbmiUIIsD3Cnb1RqRImFL07frG0QvJ+k6ALBgv+KGZm4vCXD2MGcn
bv2MaZHUrqXcV40ysgu/C1v0XdgC6pUH/1ZBIZluTYp4k8uHbC34nPd72gm0
R3+NFCBIcliOxx/oiASWzccXc9g5Df3HEn2KJzHuEscdY9xZyg7dTearl3NN
dyYkCRUJR8F/r8I+0SiCB+p+Dimm8k9+TGkrkQB2TcPk3W3ST3bjSq+HXa0j
VvmBPa1p/uaMVxyfg9tM9RG282ssEQetN3vOJK0uu1GNdRYUtg3no6fVkF8f
xZoSQj+CQtBUZjSh82qHL6qDuxq78vuYVfVgXbgo1EL1xtos6s5k6YCjcUrR
Karuqhep+1/qKjnVo8DMKJPq5Xy7qyEQ46gGkMPh5zIc+VjCUa6U/crGwFKh
hIZz3KnMfQ1sluE+IOfSiJxrY3Ik40DqkXF5eIb7oNQTPZL2d5TufwOYmeoF
4FGyXDPuP3qmxjX8czuwxF8ZKxiG4KlgS6YDg4vqd3lmFxn0HU3kjLsUMlcG
Dje3ABbKce8rDo3dCptBa+BhzvQDcuaoTH7Uu4JIhBhbxktzwoN3ERyfQJKY
fqoHEoSoFfVf/14NDxrv/nhAEaAXB1uFMcnZyem63a2poiKl4qR4K0pb1UL+
rAFAgqiH5xLyO3V7RRqsjGq5ijMvrvGRmfL08prBGdOzZ3tl3R5dIA7NGDmL
OkUkHO0O18FZoKBNwD+5DyfAaXPkbF2jsNk1lP/hfvePrrV3Iflnc2NH204a
7KQUze5Cje6ubbuWhlaUztKT9FLC2Xv9jok8j5ELakevrydZvCQ7T34hHoOn
jTpn36v14r5Duph62gtz0lMKQkWdZHfMeyHrw2xVtIxYQXI/GCfuqoc0Vu7b
xTWohDuESNtfezpLuDGUfEglmSYYizZRJ8mlAJee+pwrisnP6eFJUXKChUqv
eTm3Rmee7kGkuryu7CuVUdW/R32KGKz1PZ21W8om74+GKAxOHyJX9Mq6cGLJ
Bwmt4S7Srw4Ftsy7PkaGmvrhD5MPUOcaUYn1wCnl4Qe0GIiXvW0X+VUeZmX8
c+xaGlUUQPHpFageyBbJN9RXHV5M0SNuOG77FZkN/kC3y97XEw+v4TJyAfNu
nc/MvjK84NFUxBSAYcrOBm20Bv7N9UDfRSzSPpiYdWVw5oluMRvYxyQqcyul
JLGUFLS3tJjgDGdeT/4KLQLvaJl+rGvm5UE5D35GcGfVN3S/Lfo0vSVufjwp
pCyxF95FHiExu/8q89MZeTdH4vOk7Gzt6GjgMAKByCwo5TsprymgV6XNEDJi
1jeO29Yy/p92yYc6pxztlna8V+qxnvgBNxkBPW5rU9UTl+hfhdVyAWna+3N4
M5EvJypWITxOKvYp9EDq2/qzIdw8sKioKhRTFkr2VhbVwgdQujDy9z6byUAZ
fojGnOEH51DgvYj4P2iLJXgnvqY5aIs5YK3JZ0nek9+yb42lPRzpBJ/GgbGF
NYNnVZE6WFmVMXU4q/+f66W4suf2HNNxiXIfZeZ8xpRATDeI+lc1RFi3r1qP
tD6f+b9Xq9+F/sPFroTrtpT71tQn1pSntuSH1oQr1phTBW/+sfnMy737E3mu
9rDCIBtt3wIf4i04wdWz0K3uUgTu4Kqt/ItSjLrSwQC0ukzEaVVVPBz1tWJL
HSHgdvwoWq9jbk2n36lyaNc3VyGeiBUswaXtbZ92rhdJOD2mcrY8kKwX5IEM
3fXu9Ra6uBekssFJx+kDloAJIXwTmNlF0xwL2icbGpd9TVuog5u7uovYAb2Z
OLTLitY6iQKXqAwoQQo5DRbUiF/bMOGflqRuvjYSmZ311V+WkH3W2CtccEj3
1W1EW4FBSWcriCY7DdwaMqCYi+Rc9VuGMJF2pifX+Vf9EDynGuVQ9TgPoZS2
5xCjHxQ4+Vudrucqtyj/5j10K/BbZNGyRuJ9NnRygq055Iwy58jWGMf57pCA
Bbb34k84tLQTXeGXdLoexwpRg+VBHUvrL7zuP37lNaqE34RSSrNPSW7ZY2UL
Bvns4yl4HTa5AlbZNJ/1nk+miBvUUIZRkfRgQQ3Hhix81+0u/9FnvCvFyYdG
Z/ZTZOus84z88oWohGhW8mwYx+c0EVZUdu2DvQYHuzWFbKRfRj6NMd/AwkN0
3WlDo8RdbeEBgCKyLtPx5t4aj8Q/5+ZYwKTM8wMBsUgSu6UpQBegtdwHSb0N
VWJDtJ0IUOrtwE5wdxxBx0nfwEknevXLP5KB8PlsBq+g1dbgDRxFe/03pwV8
F5C6+d5P2RcGGsq5a+pz6mB2Zdmcog67v2oEw7BnVgmZXzt6Wd040Q3ktOqp
XpkXBgFO597/peDxb/keswqezsYPefcmZV0dnnq2Jx6HDGXVVwoCPCmVLebm
l0geO3Q/2VYe+KkhAPr/uTzFRXD1VdpeDF7TWfuNWFWPqzEH2sM1OTq5pCVJ
evIuK5gsvrEXmAclPbIlP7Ym3oUbNyMjCN/PfOT5bKmi9IbjZe1oMRvr+Joy
OfYNl8f/m3Vqhd9R+lP85oBw/8fR8V+O/Io+YUJJ+1xKjbBldfBQeOsOdcQT
z74x1vRkptlrmfXVRvhb65u9uPADIprFZ2mux2/UKjrVK2l3Ox1lxClmBXjE
12oADm2Iy+24FXjBjm10/tNwaxxrdzGqMb0R+z7RETWKgPf5VEdAH/WSQf1e
hY1EVfTB35d8p3CojymnzJancQF2EKmhn0wzPZ9rfjkfgRiADQaWe2MUHC9d
2aYmUUvqIHX1G1eCBFk9C+Nzql6GMsyTPKfRe9KJM83Um7koizKLaW2crolG
pNH3lJKgDvkY/F3rG1Aa5kxPUnA8/d3iTzI60lGmvqCSSH4Ue2qWFO6LWVKl
SpxskVl0erk0b86OIh8JWF3wYFL62V4wgMi/fiDJ/y/lvMeXlMXMrxCMuP7s
VhYg1ljoOKj8CaMKvOeYXm9Eus3XgSvLDbGYot9JuUCkhGOtQNoZPiTAAXwN
2sS59+vDU493ga0a60ITy2iXk70M2QllaulWlpoRC2vGrv1B+o/dRVbAzeI/
n+wiofvNUaeZteECIAzbiz/krNeDSXCw8BIyh1BdlSlYQOtW6PoHDs0uhu6q
2w2iWamt5C807WLdeFhRh9qRSije6sTR3Kvt36vRUYjEqGO7AsHaGfu/RMII
mCercHVIfLSNgneIwgn/tIbZiIZ4MwQg/C2+oP+Ub33HlVbyhEfGqIxRWfrw
0z4UaiDh+SwT9HtFnNC4dfWTdrRIOdiRrEoXB8PJwFXm3B6ffWtc1vXRGZf6
p53pkXy4nUiSNVLtM1ZRKJj+LaIzHK9M71QImVc1akktrhtsY8aUcaZH1tVh
uJNc1Xn1l/X1NuSzSJ0sEQeoOB+8yeK3FEYOyJR6mrt7+ILw3jgXHCpjfeZ9
yulwBXisbBb8WMxLJd3tl7fdgeB7sUg4sQxHU2DVf9QIXVrTUJslZ8ig/CdS
Kgw5wDpkqifL7DlByN1gYO9McQzWeaG2nFeW9Gdk7Qg7AFCaf/9nA/ys5xg8
0jHt4FM2dKzgUpGbp22P4oU/QTyiuxtn/AP6vVG0f6Z1I4wUVX/LjpLIj1JQ
cmrFwFkIB99FLKsN9x63tRliTeqx7unn+mddGZVzyy337s+48u9Oyr0+NvPf
Iamn+iBevN3WHNAR0I6C7xNLyqKQ0falqFZHei1HMcqRvnG4vYUx2X7RLvKr
9SiVjWO87sCuMV7BuDobJqqVFp2aYFo3zvDGEfNrRa1m7Ejd157tMPd+OGvI
LBArkQQha6OW2a7WwmdYi/zn0ngVMT4qbWlDXMtlDgFfvYzP2dxJ1VGJAdqz
L6AjCjpApXTKyjTFMP1P6+zT3bJujSh4Nk0Gkg/a4q7DlVmldy9LgpnSGs7j
oLg1h/qG1kzZFkwgg0SmP0ObODQgNNaKd7WKXkmHZjz98SUDJpT1k6CJLx6z
tiEgHPBVzuXBSGnJ9RH+jw4kwMDgyujEzMkmKXuSO0J0cN5l+JNSLOoEkAMw
g0Gfu6mJ3h89AsBjnDAZWzzwlzKabsCe4agd0ngy/LCLNcAE8uAZtLFAmIk3
EZdZsgtYYX78c/a//VL2tlN2R7LMDf4CQUoFPhzaYdrUMDiaeheiGq8dJ7yQ
y0iXhElYKz+qDWfHaS6S/rOVY5Cld3QMYnHr59kwVmvxvV5NKfV6VoXXf1QO
nV8tZEE12Lz2yoNmfKvpD5ICpABP+wNDGhMyKgmkWa3aAM1VfJq9Uveln9s3
pNebSxyIE4Q7CaSUuLs1zlH87rZxO5kMRq+vj1QCeCx4Fqso7JIAnLhxA1SW
QMsjUdL6CZHkbvoNlc8wNG7C9lvj/gX+AfixpT6zpj0zpzy2JF63xZwyh+z+
n98iWot7n7T9bWM2cAZA3cWryWUdXUU6Cm10yk4Qp/UMd1FcPYbM75WgavZP
4hZ+oS488ecfNcKX1iJp8JZmcJhwsDk3hsFsLEHrC8IPc0aU/Y4kk4mrQ1yE
5FCKrHUXxJM6IOkJWSsDViu7Fweu1jQMWVSTNFaK0ARD0l+NMbYvvceW0EyN
OfjEcky95dIeB2xSQZ36QMfFXsn4kl7SrOFCBBVnRAwaGdz6HxK2NE7a3YID
wEc6pB/tiF8BNeEWkraRNAwJDielmadTXYtDs0M/1Smp2zIlRfkG2Xwh1Gnk
bFyNnc7Y1WMJh5oJ/mlur00pX7H86qDx1wlMe1h0VbTPOtVQTtCxUgpLmFUl
fEFtymesb5C4tQnF8va0FsXhpm83NcSDwEcljcyv5fFln//4JaK82Cpf/EKb
9+JfwjIhblY+P7Al51TbOdIiZ0dhXNe0dToCwJ7jZOSIbgGck3Opf/ZjN7Pf
Ao7PaSM7k46FSOz9pth7EV6z1aQ2AJPgQBQw1dvrlH15OZ8UhYfaiZ+pw4LD
1LIsG7p9ix8MuVWdqD/Nncd8j98sJFndZ1FCp9xgoXJKsplSOZ1uzrCKXgn/
MOcNOSvirpjC9hX4LWEafqYXE9vV9kqOW1ltuwTqVKrkU4ZmxNVhecLmatE9
OCQX6X4y4BdOorCs16Y0LwuS3Jh/KTTgPS/r5igltCQFnOxfPOnHGb9bRvXs
/S39PwhcJxA0ZDvKxQBpTwZ9jAvoyEGQjpBEpeDWhjjXpVauouAmg6CSAnCT
UUblPYd/RYFLrU25laWCrVtZ7tRPLKUHRHt/2vhzADNVVNcXtMu20ia1+4AP
zBrICFZLqCPza8WQ36lhCvRFvtAFtcPm12EvY2blwGmVHDVwHf3VsQQAPIrY
cuuEc6oJW5unHeuYJesMFq95uj1tjr/NbkLWa2tOBBdO82LMOeFs3Cd7kG8w
ZCfrVMLVzHHKtfXDFrJbCstExPcVP6D+in5jbAlvWW7FF+eD5qoIr1c/lzd+
nlwKrgyHBd5Mhr2rIv8CdAd6iReHpnXIvCczTAErOdZlSuFgKnUHLHKZRLIw
12TJIOdtdihHi5GhyCwfDkjitlZIXeHYA2dW0J0O9VQvxYkRYuG38GOTJPX+
5dvAX+ntZeqvnLY58OH97bfR4dO4AqM+bWxxu0w8J4dDZlUO/7Nq+MLqkUtr
Rq/6HvkFvETs+nqA07Er68Ysq8t9yT+rw85xu1hytE8X62KyGoA9g2PWppK+
J+q76A8ia+WM61j990vWqvZrJHf2luIFu+YvvYq9gaVdNm3KSyXtK2/58MFT
eefD51WLWFQDaBYXm2JzK3PPTnYicDpYiyZBrsgEyFyoYaUfMEsoZ/KdboV0
KgMJ6f1eLtoJMtaIuNH5iUJEf5k5CZdBL2lydc+9MijXg/N7nNuMucgpo5w3
Csze71b8Hx1qDsBwqd/Y5kt+JEJvq/Pu/wRPxUK9Do7KJCdJLabp6Gldmdyj
N6MMiqFgfoT852mq3fP2A2+WZrOIN8MnySPxpjnhninyBJlGPH5Tsh2lp+Cm
w68y8CMjMRzw++sH1Q3UrTQ4QGPiKOGhVgKVBI9zViq/nupDwBZ1AuEbri/z
wgCgFIS/wBkVcZQ8Bn2GGwgP5phh0ykLLaXqM1VtSmB+eu9JADCl8bPfBAIJ
YKEXI75QOXLpnrtqVHKIUzu0uQ374WN1AeC/1bnQnR4fPehb5LFMbcEF0blJ
hqUDAMi8ng/8zxiD3aE5a6VOwquLLnM5ZAJucoy58P3enzzsW1Q319ixkgEq
+swJZf0nlBM3Ugoej7NhkvHpqBVzVSmXSXmqRuRyfaDt0s71dKx1E6i/vUlF
1+xQ3mdzgoQkUnOwcJEVZEp5YYs+awreVmAnTWK3dGktjtCzhyia4zj+/CRl
6QcmEQAQA0ytACgOrIgLsARnhyf6twqBM77lMtf08rxmVIQNEKHNq4mgRrLQ
TU1YSzncOQNJ0K1x1uezaLeWPKvZYrWLQ3FvyFZgsWXho/6vII7FjbiLrFM9
JvVu2r5OcX83BYDULid5WiSs0H0BViEiuJULgvlNK4cP8GZ6pTe/V3g9syI+
g+qTwizx4TUSKSuUOjRHEqoZq+bL4hXL+k/5NmBaxVczKr+eVT14znev59Z4
M6/G6z+rGch8ZnmdkcZr+k0oxUljerMvYGDS4neRzWsjxzzZUF2Wy7G6dm3f
ek7Hv3c6VsfgkdD1DfzhqfpSgW9qrFob4piiZH1J8giHQivbyvAtfT7Sqix8
1Isfv+Ik57hSXhNK+/xc3nfyt+ybTCyNQEwmw2FGZZtDAt2YhuATaiVZxfjU
iTkGEtjc6f/xswEGp8SLoUVxabIj9dIiuFiWGVGcdDTTKokcScOUnZQjyb7c
P/fxDKvvMtsbjuWQw028mYyIZ34wjWwXoTb/PzqZbLOkc9IyJxT/hUzmQRvM
HlNJUbi3HRVyF9QKnMl5FYQquDX4nPClNP6kfa3TznbLvj3c9HK2sihT84g8
q6FwXKq4Kmlm6jtLivDURVnyQ82ZfgCNbPu+2Wbx+iP39qiskyREjf3rh7D5
tXTlipuJf9aKWP7DW7u4toptIfF5F3nI+vaqNc2Ty9r5USYLOxoWixB75kVb
MgPfpTyh1E7IVr74jRHpQukZPIeNb+IrBBRgeJkDcawJ6JQLN2THfkNaDDlu
LIn/XhWfB7+GzqyEhA5wEQbvN6aUz/Diz+0ODRjMMUWvbWgdtjmLX+1ljff6
cR2N9s2Dfq5P+hdGYusoiXOMQVQzYAA6HaddgFv2Qh9BYEvmEXgLkgk4Cqpi
SDcRbakyyTXw+30KPejPjvDjvlwVedC3sC6MeAj4JFXdjzKaMqYEQBEpDubX
illFPfrsI+SzLXigVDOUb36X9PhdxisOFSASWeOVbVLMKcaWH4a7/b/465RX
eEXyfDKnbWseuarOm/kCCHWh9SdxaG7lOQYzpWzQjHJvfq8UNqdqxJ/fIRBH
LK4dtbguoj8HYxZUB1DBDcc/QAJOb0OZY/q6kLnVAajghSSbBlZvkXy0Q/rZ
nppxmA0BYkk3LDYBafmIoe8kQJuSHiItBTzLuDkSid7bbcZmB9WTZdRfPp6k
Hr+QEUXAalVgWoATfCo4Ulg7rtDFtfAZ8B9hSzgOkq2URIIM38U54f92Qr1k
J4JDtgJKAyaUDZxYFp5TTUvXbzkgDRT6y7d0ZRPLeY8v7TWa2Oyleoy+Hz3o
5nKjAx/xuRbc2Dr1g8gskhtHCP1qu+A6UNPJuETi56DIlonQjwtwGtVRxaFd
kCUvGowgtEv/gU8sjHCE0qD0+VhbCWqWLLYM+QyhFrYqoZY2rwW96+2QPLoY
Muj2KQvjQA00dKs5DAPcO5E3GWfHexLhug8H/0pw0H1YsadDP3tu34mDhYTO
qkaktLl5yv4Oeed6AlNZXs61BRvkWnAd3ODDkbem2az5Vqv1g0zTZrG+E2+W
ZzZnydZYBDuPAHXBW82eVK5UwiUKSgKZ/1o2eHI5+DTOiC6ubaiin+mRfXOU
tM7XC2v0dWv6S13oMMYFkWaaMmymNEZ2SwzyWVN6oDXxmTX6X/PrzeaXpMTM
PNENiXnMqnoh82vCkuHNYMOh82qTLoBLcG2z3Xvn3B7HwbmgTbaIk/xe6d6m
3FDhpo63mN/qhW+KhMiS9MIcc5Vsoj4LZVeoa9ymZnDIsBnYGB7Tg16FtVd4
GxCol1E9AEyiXqFbadLvzKkWsqg2DDhmVUMkBcwL1lJsF6eJncc5lTn/PL64
CgTc70HxQR2BPt/yfU/ndCNi/pONyO+BPzzf1ID9l2W9lH0oWap97HAy9maf
WA4HWcWnsfVwu4eLatHCbFQ+RgqtUg3GyzZxPd+0kHtzF3eE4DYkDbjU1vUy
zQzG5spNtA6uN9q73uqoLAT2SoUMP/sCiuBWL6weu64+0nlStVwj15DplRJB
G0jbLFxD8jSJtLXW+i4/1pQdRr5BxM3gjfmPp2Sc7xO/h0UDRFjZAkZYL49z
ygTt51Kwn9fTuMMbPu87uK/olT/ErmuAQMM5z42NYzY0jF7TAPccrpXkIb9V
QPggdppSHh4GPwf/RidDGLmkbvTKBm83NEne1lq27N+vQJrNViNYW/NMllSb
OZ4hL/nhu8gjNr9l2XfGZR/vAqgPb4bXYXHvF1Ii+AloZNINVzNDk6ya+ISx
y5kbxnKgmrQP8RtoDLDSiGXfI5vGKwTJTKOPHbR4ftC65UOUIe1nwz7n3oq0
ORSzeQl5taJB4a8rrQRTWmbUTrpO6ursOjmWZfLhZANDo/xgTUPTal9NZ9UN
1EvEFOjTVCJTV2vhzTRlMAR/JStUHHWtkzHAdrPzf7Zv7EOtLo7LmHnj/3Ux
1rdbGRvc2n2Q1qSzMR0qLTBkNMpty0g0/ztWP+YxrYb34MrYpHKsNAoNhX1Z
rDi5DWWnRmnJM493zbrGJUGrHwnDOXEky7kq5fwhPLOaDYdmYxTLIiMWHEJu
CDAP87igjean04DMU/9pG7e6IXvHM1gGQXDRKWLy3a1pqGrOuVeGFDzhOjBn
OOMu0ryzA43EhDQ4RjQ38bdx1rxw4dq6x1HS4I3mF79nXx2STsGaxmSoQOD7
rYIE5Yq4CbpKqVuxOXYFTMo5JdyGN8P3YkOWblPgGV68IALpD/sCb69yWthr
Qd7N0RlHqb+pnFpwWaTvkHELR7lMt02ZebmVxVfDzYxczj77223Nk/a0ST7Q
AakNrpT9nfDbhK3NYdJs3s2qTDJhmf3gnmNHF4NCvJnLSbtMoVHKqE9yVyB/
JcBUu1KdX5l5+0gWbD/xtO85anDXqQZdYdNSg7IBwF+pbZ9q4sQl8frG63/4
dica2Kd9Gtj5nYSq7oKM98BQ4SFJsy8NcZntMbxZ1vHuuq/H4aKIAyTmTXth
yn5t/QBp23s6CcjjLNnh8BVkTxKDyXTvI5X2+nyOwmnAJE58hUFHAJS7sDon
QNY2YmF/VysERERh0lbsa8v5541k7QtfUFt7o0EywAYj99dMENh4asVAZG2z
qyJVhOtTTlckF1aDb8fCrNOSL02BZGYlWUHsbYXttXnNz7o5KutYZ0rxLq2L
VyA9vgAzXHAv+gm5rbmwNhlRNjRJ2doi4Z+WCOipBzvgSj/QLnVv65RdLfDJ
Y9c1EkIVdhMkBZMh7f4fP5A+kYO3kMs7pLf62Jj/kbkO9WlSHC6lBTpgfsDC
V5PVrZVRn8YVZnFoOsoFp6RMy0e/dxZv5rzXzsi6pwolXXDtqSpk+DXpzejK
GgibvaAyTQ2EJdUFl/Y34cfY4u/qZDT6KapocNQ4GKTfz/bbrzP2ZuW/zVzO
S6/hejtmOg96uujsK74aME/oH9xI4uLVxiYJW5ombm+euLUZwAnQEVHBvJrc
0ZBYILXHEva1WaNaLopgZIrGETY5FNbib3DZSrTpJUHIxnO3EpJZzGaVbjXk
DtmFzPI3J3JOw+q/PO/uuPST3RK3Nmc5a1ZlZR/yHcvOJofNfoerqct3lFlB
0lA8n2UK+tsSdcyWoKIeApwMV8OLICov0pYZxAWfuEvm8P2mgOUikWkIHIQv
qsNm0zSyRgCNA+rLvFZDRYCSac5ECmwNO6KYgYMleTGGH8OvyhqNr5D8iFQ8
wdsLns3JvUy6MJ3TwK3TnUQgIkOXQaYymHbJNAUJ3hfVwt2O39EUDjYN6e3l
odm3xiGHyr//c94dt7ybY9PP9QWAwTHUASE2d8aQDuVeN9drdnJvB1umclAo
Q6ZUaOlblE4H6aG2Ph/2/Eix2csRX7wcSQkGxvrRX1OEYmQxx+ijveLqdFEi
9XvSXbwFBRFIt4gLlnzQkXfUcDpIMh+n/bWEZlw+w5lmNFGgNdwBlUDibtqc
KlF/fR+/vXnW0W4ZVwaZH022+i61hv1jltVpzgqqqIElUQqwyfYOdZQl4401
8Q5nY16tI6/CmV4p7IPX1T445zQmkQLOzqxSLWJ+rci/aDa4gfAPGafsq4WX
SEMKe6NP29KMbb4FNZCrMhGTChXpxMeVMHqgrNWXRJaHv4VFvStIIPK3ZErW
mUMLN2XoJ6QRpnqaYy9akAU8nZFxaSAXVNc3QAqgbfr3L6jjdrOqRiwkswRn
VDil0CP9fD98tuwrw3Ku/kjVxQsD08/2IjPAvrbxW5tGrfheJrQreI/+5sWQ
Yk84qyAcVtLXlko79x0UhD/sX+gpZZ5Y2+Q0+E+lgQ2QrrJEPL0iq4i/sZYI
3IIXpPqALAUrbxhwFJ6aPHQX6sZ+Ry2YndWctotuoF7bKpBoendVAjb1ZgDt
pPBty+FbKbHaZ9J6F9HZMy1l6BCmcuCfb+WitAP0Ws1YeeMobIMPYmVDw4wl
3SBFOf7XrU4kJ1TFcy3mI4WJWkWxPNbzj3bGk00/3R2/ph3tzEe8tbl0i0hr
BtvQPpHxIGRDAaEqYkUd4b/qkHNhYP59N7PSuEWfsSY85N5oQYQ4tFRh8AMO
z5OCQ57BTmOKQwjmCkaMuyl4U8FTppl0MsLry5HICQYG5rj7uNLBUyrq9GyC
LAXjKetSMHcKoux6WNmBVmObg8puNK3MAK6yUkfmqOn1xrznM7OuDqPAwbZm
YcvqvJ5bHRmcv7CikWz/90rADDJR3zr1uEitefwihDD/qDwl9bZyIkx2KRyV
W2JrQLsAgX+bPH7LvjAY3wJoQbnWJd59zEF0PFaSKnDkRlGxMmQqwXLaia4i
8elmfj4L78hV06CNTKUDViHbzXswJecSt8ASxNXDGn3GlEBchukiTjGA1iPZ
r114hSUO/FapfU/b6XwRB5FEkEq93ycI6/QqE0tp0YaGPaMSdyGnltNUiIYt
Sxn3e7lc6+Rywa6iq7p7kmu4MExXFVXfyq67KrkogzqurRVp6rsqu6qdw+Od
aMhNE/heOrQBRY39goU1ccxT/+mQdq6n6jW/Z6tI87J3Ad4ajQAOEEa/y3lt
SfWzvr1sCTto8VtGgdeT3Y1x6FlV2KSTBCpAMrjXv1dBOCYqk0o+LJyy7NeH
4ybneUwzPf+t4PFkvG/mv31TDnXAi8BRhLH3VEF7vronZWwYyXA+YhD+EJ/t
XVYwcl4ZCJddSBMv8pMDlaU856pL+H6r/7L8O9SrgpuCpXFxb1JprzHSZR5l
DOvqXj/yXwAJfAYO694YkftwstlzJlfPvOdZvOYBJBQ8npJ9c1TG+d5pxzoC
b3CEaXa1AJrWl0/6iC62nUpLsjBnpTnixnEPlwd9PxbVEoN6BXl0kKTPXEda
QOIsXvO5GqxrC1RWEk2f2z1cOXVGvVEXxKl/hCEfT5ZSDuWdt5TDRZpNyjpX
MbwZXBC8jfbW8amUJkL6XF/pIpvSDOIU3OvucrMT5ycvSklWQaB6ME1stVKn
mmgaE48LNzVe/6LoFnH8tW9hJNRwR8Qh3CYWsdcjnRDgRIJtBB4u7lvm1cF4
7nj6OGUxGxqELq7FDssvFciWLw7N2CGdyQHahHVNEneSmz3/GtcTzAFsbtpi
LnBMOtP/XUGkthrpvqzpOjsh7DRvSScu4xn0FX4LZVC/G+daF9fGXeX07Miv
hEutKAkERhQPmFCWO4OUAW0gxHFdqSP/eDKs2vqa4s6UvU55yjEw3cEXxVKS
/XK/6RjVrr3n0f5lYfP9oo0gT52fVCJTyhRuIWsEicju2bWWIlk6w4vbMl9z
WiAX3pIbB9xPTH5uiblMFiZ/Ar/sc32IFshbUtFLSHqZaSpHrqy5KUcQvqNq
u6dI7qyjICa/Fe9ebyG+jTlNSbXY8/wh8iACvc1nEWcSTvfE6YhYXBsnV+SH
PkKAQ6Z5VJzMAXtxg3iptmEG6s2utDU0u5/0+5SSWLIPxYLSIuqxxqyqF7e6
Pi7kXADAzNrEtgEkYIQqvqzwDMa2vybTjZ2VJTrbaWM3lnLeWIpqXBtKOm0o
LUSyhjIX9SCA1vAfYbRXqTVJOTkYofLbJ21ukXqkE9vHsi9vCtlG0r/E+yLS
F0wjAR7Li+YPCFVpngiU1uiT3CcS/VlDCGYhkQ8bfzqs5cYhB0QTBos1DbmQ
dbgTADnANsnMfZdw5CZoLZedvWXs+dIAROS4jY24sjq7KllYR5P7QksEiii0
5wtYy6WA+BuW1OemDF9bThBhZFYQgqYp5TktJOqMNWQnXFn2vZ/Sz1JwIWpl
A31N79FS6RLeD/pznKBZVWhsqgKpEtLPpuX7LeFnC95qerMDF20vYFX+8zm5
DyZmXh4ApAHjxFODrSLZ9Oj7KZI4PNwLLZyNXR57lqfdQ0OjjXSsJajzNasa
N/WW1YXhSf2w8dtNTfABgFsil9dxQBeYx5OBRe90/ehSS4NRE08cjkv1TzeX
ceYlD9eu5uwCp4d3v9SWldJHvT5Wuhs9Vji2r6dVZKCcUgZBnKWSYZ8jHWY/
q5N0HJpzjB+2eqSeQ6mZr6k/sMugltyYmeYV5cDswy142CcOAsX4VqtP6EaQ
c3ccHBG1VhERns/FscLB4ULisS5vdzQHUCe4RcgeV1J3Y4Xu9Ssm/tNlBvKv
uiKB3SX9wiBGFt+l5uCd1mh3syiU8XHnhSsvzTtA8fxYsl/mBAvNwi2OWAB+
PJpMchLV2phdzaC5UE/er9DDfh+RCn4YFxspWDOvOueHd7TIOG5XqvVfLqvB
x5iniFItL+Clt9fZx4w4wHIZEM7dCXA1ZN35uzH3E5FEu5X1HmuMIzJc/sxF
2jAuWRs6NbpkzU/IJesLJMNM8aJECK5scqFbUjxt8XfeRdplHW6NBlpI3tIs
YhGpyXSA1mCEM2ZsvnKQ+agry6IazhAh81nFNbros6a3t7hwmvyMfhKAMP4W
p3ZDd9Eb3xqNR0aJ6nnVfSaWVO318y1cFTXB6lTo9oDoQrIq2/C9SrLO1r4c
/rXPxNJBv5IcI359I5z0xH0kTk890hlPMGl/+/jdrRWWI+lGJuL7U2kEFBzk
Kx1czjRlNqHCvnBlsGd4sA3UKHHGtfprp9UleK2hnBxlmDZ8A7N3daj9HhcN
ZThGu7R9GWpCrdJb3T3r2pD8p7zVjG7R7hTjo5T2CzZfANVSPEkXD9gTedby
ZovJZzECE9JG5KqRK0k0pFsGvuNK+/5Emh0dAlEm8OT99BVcTHs6nUg7eCuX
78IPcVgxeDt36x5PYUoIhLaxiTpGHBOPwUVUq0t4RA3yYSAfkx/3o8XYLnKY
BDYMkwP4jzrNocTAtUBTeXfGZpzujfOFD/BmVnVft3IvRnztKfYslLlfwbPh
aCN0ItdI3tGKGiKXEZqnUBf49SZL2F4SSkS7w7ET8+PTBm3CV0aszLrQL+VA
e+B5pOowpGfCe4nPBk+iM66qi63Ci3B0SPH01FP+Y1blmMV1Ytc1wvPFWUs5
1A6+kdeRTrhFSbtbsJK88nsqifxSDgcQge9Ge+ezTVwRK2FUcFzAY5vKvA9V
2yu47K5MlH6krsupxmQYoyvr87FKkAeIIAsSQDxiIJDYtaQZ4arXnCpIiF6O
/wY+TdctyW3ejKalYkl4L3IRV1cKYmctymlcPt/SGeEbbvDZgKI+pD0pY2w7
buNIVc4lkeF+Odf8agUiAveIX200BSzH2adwGFK/wx3jNzcJW8SGka/gJQN7
DyuqFBPs/86thJSTzAMHO+pqG1JOU/AW8ltSCuGBLf2FLYMi8riouZz2jI4u
5iJFXV+tUS1Uirz/3Shk/ncsclLX+DOlC+N8cg8X9gH7FqFE7NgScGhv7A6N
S9BcO5pEWB5E1g5TxCFYginyuDn6GBW3X2+Hl4CjhoHluPeFK0vY2Ni+BVBa
GxzMI378QtmN9BGQpVCqZ1mytKWa2vi0trjLtqR7TF3hitM8KYybcJtHL2Qf
jmGex6/IFvFF3m5oFDGf25oIwS+GFJMRl091/NhHyAf4CFbUc0jhmB9N0fkE
sn/E3zGneJvT/Ulbhyv9FdEmB3TPUlXNc3bO5aGpBzsAWwL74TMDOF1uV+hM
M5HtrktXc7CWs0rjGeC8JR3Ive52AeuJ5QJnVuL09dqGZOF278O9pNvjc++6
ca74xsiMi8K2d7h9/I6m0Sup5ong8nToZ0g9VKYcL45wvEXU7dd942zIp37F
azkv51V2EdXVomu/wSFfXos2ic+DU4Y0Gek2bkXE/Fpx3PJunXladfpmktH0
zQ7SoSAScZ/9KlsDsBbAntCDlCfznodsEcg5RXQTEBeCplf2lVks9WaBUyro
Q6QWJOeIOiPq5T36RQSntrFIC0cRe4XVg+gziFOkNvWYlnVxcPI+OgrEU0AI
HEnkxbh1+MC4jUbvo4FTxvVRBU+mWXyWkLAiaLvtzW7r620sCwSsABgo4KkZ
zJoAItri2qTvG/fN06FfkNtTiImEtYOlBmqVzquurbT0k91ybgzL9/jN5r+q
IHQPCYRjLxl+Mu6KLeY8ucuCN1m95wN4GOQJS2sBa8F6cUbozZq/Vzo4I5IE
l9uLTHw/UYRxK8WVtKV14v9umrCnHfvI5/vgnjAdw3VtOCV1zvZKk3QMd0DV
eGGutK42rO0frMnKv0LxjaUN+YbtduEGjVPUVuhdSAnJEREieP+R/TXPPNYt
41QPRHmcVpgu2c/W1McBQYboYycihkPDx0b8ZQH2O9d/qjrvqea8q7qzEqob
xtyMg3BIMbiXNOQzoM3XMysaisCHDM4TMuLCD4TtYbKPHCfsGI9V8AYhqHdj
3rS3Lfwqwqi/NNSeywC5LuMY3ImTS5FwTPjNHCV6nDvuOoXuISnQB1HMHHfD
FOsORwc/o2ER7ijtsLFqBLCn2Rl8lzCTGETWUlF0VYfmNaa4/5Ry1MalT24F
yyGP6y3Ay+nMCgOWcR8cIRJOzH9pgefcvIeTuW19uie+SNz6BqGyaesrC1+k
3OlfiF0hgX/S5xVKit8qaI8jbX97/Tra3DSFHiDmjLthjr8NyGSKvUztcoTO
wL/pZwCcZJkFKTzCbsDksohQXj8WY2tJ7pXPmK/9fi6p90qZ51nJkTkQLRnh
Na0pnqZMytLZhYMjCG7Tvc2JLM0hRTI9/Jm7DNubA0PiCMNH3ezkihOHyMX2
0w+UIlIxKVV7B66429XlSV/2E/HvX/9ejQyiGxol7GmTf204+cq85zPnClxr
CfzL5L8YrpvJ19UhwDO4Y+TZ+JM4EA6N9NctWaPbW4PYDFZNMegSzuLEqHEv
l8tS+8+GtP03LhtKO1O+vBqzBqr9tmYz4vngojBIpCFhC2vD7OGadPaGyxe+
S1gzfLODa7Dh+3kBGwNT4et7Lcq9MzbzwgCETgamhTUZmNzKys5+CW6ojftG
l5oZL7Y2z9jfIf3f3ga3T/BGWrihiu5BgpfEO/itNfwADebxtOx/ByTubhG1
uC6zrR+L3evmqmVJnCbJ4lkJTzrQDk856/LQvLs/AU3B6lhgeTQZTx9pTtqJ
bom7DTXbQEE4Cp/wjHQUQUVwkNq8mlaORVqut7ThQPjtkQWy1WUKPURni2Q2
8aE5+RGT7ribtDrcgYAVpie/4l0Az/AWMCSv8cXxZAG8aQCNdVCfFU62XTqz
Tq6+hRrxdt51ih1cGYbIZaeNnY2cPf/xVMayy4MAd5P2tOQxmf8dIjv+uz70
E3X59XeKJI1UzCTHrEaxeI1Q+Axw1OQscoM3qC4stVTpTTvTI//WGOCN3Ac/
U1/v+nBWsQ53StrcNGZZneCZlYGIcPRudS4E3HWiofPB2kbHgSXZ6s57a7jA
m1E1prGzxGVOBTyjzkJxdZiwZPgc6mrZhe8Bua0xpznqgFAYc9kScxz2Ywn8
2+I5B+8Ojx23makZUBNz/yHGADl5YwYUJRfW6C+55DLdkFKVIQouxec9dCOD
YuB6EqcA1Ycf4sZH6AFTyDbaqtcCIucrg+GxE4XJGT7Ee0IJwCTtptklk5wp
DdDWWftxrAMIr5dwpHNBIHZDE9gPqdXc+8HGYFR5d8hNzVt3azRfH0FH2G6V
dUFdmRdXwlmcv93DUHF6oEtkQ0RuaWKZ97zBKgR/V1jUcE/gnyNPMqZHnaZP
DtnNG8g09qfsi/3JBrOF/YXgWVXwWHG7Xhrr5Bzb5u7kNGpnUzNie0vyaV8Z
DEMy+ZEBG06eYC89wJQTTlcmnVM2T3XjIMWTBcA3O0jXdmlIyt52sSt+QHR7
MeILHJArHTjjypZQI2dj5qcpxxfZ/enihPuJ7wssKjpodUlbCqs+28/6fCa5
avEVIo5bo06Zo05YIw9aEcv8/8LJwg1EXpN0sH3Chsb4zL5uZRBGb3VyFnV7
GhsMWx3aX8U/hGeuS+HQRMwIl7o1eDwgNDhAGCf+r3sT+lg8Ytxt/7ElAWCi
ln4vxt/ekKh+Mpn5Anwacnx4sFermS/4zMcBxKHLdu9NksktzWKW1xOG3nJk
5x75pTADf42bHDTjW5YLpL2Sfbxb+tXBjHRSLiBXADxYKhJYX8oDAWMn3iVR
G9Jb32U5N8emnOgSt7YRZdmHf/mga+GLzSW5rmEk1zjFYUtrwIvCBbG0cqpH
2rleuOCHcUw4K/J3w/ClpL70EvZRGJWWhlTF7Koqrg7iYYQlsOysRTP33hSx
9ZprDV5nCT+m/tac4kF6q2QPq6TY8MO2oA04kpQmOdEtfmtTeHIKWA9GlCl0
obVRS2emyfoVBS8e9f9YxA4qGGqee9pkneyReX2o6ckviPsawvQy+6+EecM5
A6cB+yGyIL4wiv1E+n0C1KbOR75nDrirKkumu6o4f4jKrsFL9ysCEMjVhtlV
o1Y2iN/O3dtspH733Wz+xLHa0rJ6L0TUwFcQvsHWkX+Rngsf8lH/Tw1lwIbO
eFm8EV6f2rtSOjtSj4U1KkR3plwXkC2lCpDDrq2PlFlp3vOfzWQ5FNCCseCW
QfmIiJBwjYWakH22gBVwOHhYcBeRy+viLOApqMSJlkZZilHVJ1XP+bU8R7Zk
YwXAI/V098wrQ/Mf/WJ6PpcyLgHLiMb9lsHFwSxZxSJjTBeYHFBW6BzOM+CG
CEGui0PEXEfmjDG8ju/338kkMLGkcFNzcoNDDlubAkukHuiYdrxHxvEewLdc
tt3bOmlHCzhwfCpqrWotC6hswCf3ejo7iOk4MN/ZRbmbPOTFWb2cVUVDTPqB
DgYtpOdsG45V8CYkLOylBm3kzNuLOR9+l9g1DTlpNu1beGZjL2NYMRKhjC0l
aSxHMuL/Jmsumy/GugEnW1jlE+4RzpkIE4goIr01HFpGAIvMQBH+PHQcaVvX
MHR2FTwRpRS+Zu8QOVgORGjDSeulDNBCe5K4qWny/jYkK7j907ugNQwxCGEJ
97hflvKYbwGfGUn2OZPPQiC3jMtD8PVj1jd+Pbe69/iSTwYWxcviyCDf3FOV
uQYyjnUlmVGuKc7UchXc19fO8GArvnzv0FZJyrmpNDueCPFAd7BbWO/D3h/D
2+M5IrnDAwKUUodGIqM74wGqzR5T4YhgLcDwuP8AFalneqtuQsQKVbOqoCOR
ynOuI3xKgsdW5sH2Oed6cwP05VxbICXkTPHXua6SEUBBcCTyGWx5s8QaTZYV
89OZKef7IrbCe3uPLfGgx8fwQjhKACFw3UivNnzj5DWhBDkQFnH6MXZjUwfz
KpA8EnMkUPClwJy4Ufd6fHStLbczFDXhpgHk3Ori4tH/U/IbTC/PgoaES/Fm
4wp8gB43mCNOIM0044mkPONgefIzNtTirjOGBpMSUNjJ+gBBxayq9+q3ij4j
vnrQi+Hs3+YG05e0jzmk4TG4CIyQBMJL63Af9nDn3PP9su6NhcnBfYkZ76CA
S8hOU/AWFpr8FiOJRu4J55wEjLrie7w+bumDvkWutXfVTBBgbF9NHTBzdhRC
yd876iscf9GIQe7cFmcw78aPpqdT8Ea2sAOcc4g5i/tPjhF8C99l8JxIqRIP
tItZ1RDO//mIYvwWbY3W+Qe9AJlkk5749XZOiA5UDmIDqxq+vtSauuRcHgpI
oGI0rE6wW/dCGbnxKx+3dGc4M+M1J+vqMLgIwAnEQdgzSfUFO+lwu7ZiuRg1
7HPqI5PCsTJiAWc/tjVL2d+BgggXkKGPypUxqpzb43NuDMm62B9xDX9L1a01
FEJ9Pa0i2+LDvnAonuiq4EW74ps6NIN8tYerUvtKLC6tdRLOoC6pA8QStY5V
x7jVHKKOWlmHKk7zvmOL/GcqgcIbPx/4nspJ3+V6O5cb7Z0BPMiCKAiNr2zA
PxF1PUhaOc55PnTLez4TAAkXocIDNwXPyNy1IKBD6Tq9o97sxQiO6tGf/MpR
SQohwbSOdOKq9Z2xTPQ41nLKknTXkuH3Li/K6Ptzo4dM+3Bo9GaZgVSyjjxB
Qbe7P6Wf7J60uZlqCwJFEM12K2zM8HAU31kEg6hcw3r7xDKaYAJjwzUJW8WE
gpcLubGFY5LiKVo5wbzIx+5Fsjj2HfbwvZ7OzL88KOVg57h1TVWj5GG/T+CI
gK9wzOGadstgBnza3yLyu76E08oSBk5bIT6N+eaX7BRs+MZ5a1n++wPSEdCZ
DdgnLId9dtHPhU9I2NUq9UhXspwBbP87QC/OhgEIHe5Mso6NTSKXU9oVXgWe
UGnNlAzQV/Rzw6ifWy9+Z8vU411zLw7IfTiZZa7XO4iopTPF9Y3sUFyIHfRs
Kc/MAD9he9/5Ls64PgrpGO4VjoxH/6KXWlFPCt5MnfaaEk63e370dEgx33Gl
VbmGNLkLaiN+hf5RTQf1yXs56NO73Qvj/+q8ls4BnmzAgQeknDKjUhz/mN5s
YzPluYU3M/ssZP0t6gTjS+J9U5JQtaR4Iikm2Ig+YwvZw8Iaks1Lg1IPkkwv
+A8KuD+SWZ3LrShQi3ztklTjATlejiymNRkFZmknexZc/zH32W9CSbdJBRBh
USxRIpjCFSA6+y5B4GBGc5SJ/Jt5NQImlnoi8A9fBw5NdLGJV7Uke6Mj0yVy
tkwpF8J5AzKi4MjnXR9V8GwGOYrDDrKhk/yMXiXlIafQYy+ydImM5umMjCuD
MvZ3xIlAxoQneL9n4SsdXM42d1b1bcd4Bt7rEitmzh74UqO/ZA9rQW0m6fuo
y0liNM+572s1uGlZQXy+uWFceMTBSfXiNnfYfovfUkUCSDeAPJE94U118dCg
VO3kbOweCietUUmT5iAd9fJ6qlJEcpLDnQGZ0o52SznUJmlfa6R+JCdZUU9n
dJUu/kPKuPfeTCbeFaE5RkANt6MUcCO/MrRTp1R4M71K8KxKuuoom8VVEJuM
9T0OEX0NV/akrw6607RIFGZnDBMnwJVGmIdShQfYHZqyaiCbAKDKuDQQjzvn
8uDMCwPSzvRIPdIpeXdrFYKHW34zvVLw5HI+Y0oYzHsyjI3f0utOq8QJqL9k
MIZb7SScpDThmx3MgETV15YXY1eO47apcrXpwjWRc+RJ5AUALUifk3e2JH/d
dKpxPR9azBBnF9Zupdr2HAKQyQrwm1nVI5Z9T2q4wx2zkBbdGY08riBo87u3
V5SJjpp0MkRHTWGYQYaf4IGLlrC9+a/WFzxxSz8/IHFXW8AnxF/kdJwMaU8l
6BP1XQ7Xdtpf3Wk3h5FcOIZUxnltKSpOKlrTCz+vL+myqTT+AefTkEd8GNnv
9pJKyJgSOjgUuaI+DIMq1Tq3D7wNgL27ReL25kI7/0MESRpF28itFGzbIXFC
po5JZdnjsLNKwgFSPxcJtarIxfxrTnpCIfisUEQN9tZzw0gjkO7PJngUI0XW
vZ+B6gEwcL6eDfniakfXEw2Z7yDHVG9GEfNWrne7cTGQguDUci2p7D3I+snw
3PNjTZo4qVVTd39c8QNnGJpTL/jZwM/JRTPjW5VTV2+Wc3esxXeRLXgz8/23
9GZUk0/x5gJ+8nOqX0Wft4QdtBNCjuDM5NbmIYtqB07iLjB3Q9o7O3h4AHoR
RnGm4G8BsRg9j1I2wvTgp3zfxVxvCTtAuBJ7AZ6T3ZDYC9aoUzzvgRuRhObf
G59+rjuTphX1gn9l9e9RnyJ84i1ZzaAfa2a4F5gZjJxSvPOqA0UgeUw71U1I
tH43B5Czt+DtNWumP70Kb3UwJwHSvPB1bBEnrcEb8l7Mzr/YP3lfe77R1Aps
avT5+GpHe+elIctl1BwXt4kExHPwF0CbCHzhS+uSgPpge0KCBz+bfBaTGiLm
LNexMwItuRGWvEirOYZWnRtmzXxFdveoE7agdfn3f+Zu7+amYQvYuqXPGVD0
np2sXvnZiJe6F3qvDDLCYJUP+vVb6mkurB6+lGgNeS7sJGp1XZJfLa7lmGsi
44fMaj4Q+lNNM+G4dDnrfGtjV0KVCpVK+v3KvOh8PVMpz+HCR/EB0YrPhFLe
YmmGnpcAM27XivSAgy/CkM60v/KDXoVVHVUzl8AZldl0WPE9R8q3t8T5gnNm
U3tP63gesQYcvFwg8p0iwEG3KaMsBGYiVOozSmYXpbTI/aztLTOAkC8NyH0w
Ub0Ze/FUQQqQrXZj4ZQXFTDFm+EZJXLUikRbj6cQDe5qFbPie+7LTCpDMYJh
XyrVABkgBxeFF/UZ/RUJaX+vGrH4ewpMSwEw/+bwghczrUGrC8IPv0t5ZMsJ
UlJNXQrjLqQpjlOC2VSpg0OjIobfvKxb41KPdWew/rOaz8SScD4cF2/H7OZ0
A64esNZR03V3VRc4q62VjFoxnJs2vziTVt55a0WWXJCf4oDrAAks9mKLQtdk
EO7ZwM+ULF1J/MjJs+J75G74NW5VPRX8BcZGeFKiIa8xX5Fd5EejLMnKw3jO
6pPUdHmduI1ShXPvY7oxLO/lLGvQKkAvYp7kZ2wT50TYCqK5ylEQRaZiZJ0p
nvB1QCxZj6dnnOoet6kZUDQ+D4wELgjfDp8c3wLIc0tFpj/nGrOiK9J4Hz3s
/cmjPmRDBYC52s7l32YkzzlYy/mfqs64Gzu/NRw4YMZZA5tRLBjejKvH4s3S
3Xtn35tQ4L0AKL0g+qT17WVGk1QvW/orG5vaPmTSe3udpKNAmD5LhN6tH+AW
UM3r6RQwQixDlqRcAfjMlARCDP25NI6YjhuRLvjGyPynU82Ba1RShOMu8bfh
WFiXS7hDdBpz1hbyD8fbnk5ld/5Ae+YaM1lfgpfmKAjyWeH54SR2V2etycAn
yJ6j7Kmd7MH8BagsYC0FSuK4Q41bTUkvc5KhgZgXaUsPsMXfASzMC95c8HB8
2tk+b7e1ZFdr0jdPhxqmhcOuXArnWxrTkgSBQ7/0nVgCBy1qRX1NcISDWpR9
QnZzhgqANiOYs6AFUTZLrHizEMJvYHJpouXedUNeE7exEbyZ/+RS8GYe/bh1
eL2LQYWqqQ0gk2RqhQyhZGEQYtNcONlUPpvLbnOrB8+p9npW9aDfqiApYONv
fEnvkV/DIHFzHgoBJpfruzjbpQ9d7LSELhp3VClYaVHJedij8KPeH+EjPRtU
xGNwEaVPV4FFJRNQGqj3lKQy9gN4CZfloIxQnOlg77czXfMreI8tIW6ZazJE
Dkt+iBZB7eiVP8isKYlV8VekKRDlJuU3cCj3cR14WFFDxFY2egCTgD1gitLC
40wCHr01/ICuuJKr2RRmNceJDmayLFPEMdZk+LG8E37I7L+ST+RUD1VBCpxV
JXBSKTv3+Ge6S26nCBB17NlV7Q0mOd13xuV7zzUF/W2KOPP/svUW0FWdzffw
vQkUWloKLYUCxd2lULTFvbi7S3Fe3L24Q5Hi7u5SLFgCxEgCCQkRAnHPtaS/
9d975twL7/t9XWexAoUr5zzPnj3zzOydlegpE7VRwEy8XZZV2KBVVl0m/dAR
0awR522Ba8HkObG1t1nU6prgRcjv8BZYXTLQZ0xxcrqqJmFqX1U2imjj0N/l
zDycKi3VY+0g4qiysx2uJgheDmwQdo+34z3HveLHHlHYb1xxFRwLnFQaF/2p
RX0CoYri833yqzibDM7TpU7k1r/3GV0QzPzN/PKR62qr1mLm1Z6pTyezASl4
Fx3xYh5zoINjd1FGTdIWJQNTfkiIst7uzvBemHG5e+zu5tgveKB4fXw2o05Y
1oycelF+Ms/tpTm6yISrjhvF5+vz1xM/sySIP98hrcUK5psKm7YWI4bvrypo
hnSpu6DZ5OJ6zKR92kAzsCYb0OzdKR5oIjWTLh0mxYn+dpHRI4MK3kOt5sdT
Ui71itvXXPpJaIWJO6CWPTLWZJgd446FsAGmNnW0TrVPucVeIw4DAtjfnba/
v0FGyrbGJ464x9zvUZdZygjaqH3mCUfbUG1pdkXcdkQNQy+opWFLQRnqfnl9
peML6caHbQ0SjrZOv9Qt/fE4w9Ur8hLrfqnBLJiIsqXDkaaqg0hAspJe2j5c
z3x71O47h7HyYGt8Fyyt50M/Te2dd2o/So8Z9UINNJuCgFVD0KwZ0Mx6f7Q2
OGVFnM36+CCbAzshHKBm33WY4SAWdY397d4LkWlS3X09narYpNH/28/R7KrI
fRiaui5uwymenE7xom8NlZKhBVUIhXOv1AwsrNNSlJ5zuoapfLRaUmqJXiVb
P5u1NzBHDyIpX2+IuDrlkpx2XdTU6pcXn9aViXwSWBZAU0cPl7SXXnhZHQzX
Jupnzs/P3loRJ0S2SGmFKaVVgYrzbmNLvJIudJ12dM05fpKgl8/zX8cW0gFO
C1pKgg+ye80A67a/O+iIvvp/CU9pr5MZQv00bDR7JJ6L4XEQdZnp0kvOTfAg
eHM9Nh2B3I7m9J9+Ox3DkemJ/FQFH1v0/4NmgzJfUBjEHnrKkfCMc6YcOI1x
UKeClwpWENAygilOgtj9djeCGsu2Z7uo7xW+OxWY++bDPQQnkeF0d8rhNv40
MnymrgFxOqvCqauqvPAzLp26OvqzMRcvg1fU11UxPYakft9xCEhmSJ8PFMPf
/kTsxz1wbyktiHj0UB6TGNOIC7OqKIhdhVAFKlZhf6V5jOfAyOsdjvBzDsk0
bRkhDvt71UJhsMgIp/Fo7MOsiOOWgPXWOwPij7aLXFv3zdRSLwYgrc6F5X2i
jvZ2mqflMs3/xrw0H3kaKOhfpY2jtx1lidhsmC/O8wLtK15fiENAW4u7scW0
Om/OnbY5gTz0WWAOWF3dw9MudLc8+sPiu9gWvBkUkcrwsV4cMxHjb0fyGwCa
LfapI/omy1yBG7VPW/uoBW2KAN5ZO22v8jjU6mSD7vhirC+tqqVolnp7iMNz
Br4gQqeoKN/i3Yh7hqVljXvCbpDo61nhpwhEnGoZk3q6c9z2BuGLa72aVEK9
xT3Ee4gyLJ2/8GRTrqGoz3aj3Vxd6bf7YHVlBazNDj1KnYcUf7slivoSjgxR
HbGq5Tp4msPyxpHwiEv6zVrkzmnnesT91Vim9kpg6XL+tHUO7VsGT7vejPud
Zw29vnkx7DuewsyrIunGbzxAuTPc8mK+5fVmFp9lYMcKSpAWjMua+saa8NL+
8aHj3XlbwCaL51QONu5vGb2G9w1o5tX/28ddcqtnOrnTr642aak/k6GZ7lD2
yk2LaY865wQ/+YQw2HT9aZvosnIA7BsmNdj43b5G2vhQfHbudnBT+kQNybZ0
uyaVau9uiFFIdehOOxHX+kw9QC10aY/ifLuX/b59ia39GaY5R/Do2fSkC61q
8HQeinX7Q7HyUcE3HjSIyopsLsMC3ntogZfDf2DxWS+xQVT3ClKyvrRUdpmg
KXkw3F0VXkYXpl31HM4TcTpPHkfq7UEZz2eCdVvDjtsjr6bHeVkT/fgs0t5i
39nSA2ngwsLOaWmgnZpyuQeikqpNqnUIP4aQT7YB98mvGvhUgBxT2Omx/jNS
48RTHazX+2d48oDP8fZkVvwTa3qgs0yX4HCk4DJke4FmiG6pftaYJ/+GH+Vc
2LNpyZd7xR9sSZH2eRWDJpTwH1kEX5ziG92cZk+/537QIdfd37+82z7XnVZf
IKu60tz94m/u5xrmOFMv5+lfvjhVNyfIDK4Tdd1O/CJqG/WYrhrH1iK5oEYw
HvIIHneTxFkuPiZ5CzxodWFWV26XVzUesc8QHrW8EYcpnU9Jv9A19QFPAexB
20Ub+Z5qoegQKBMfmU/hWGjcE/yFzMC/rPeHxp3oELW5HgvFQwvgq9FQoyFp
2MFq5hG5TRO/Ns/J67Y4n9uKAm6rf3Bf92OO9UXMSKXXFTWtKWxeXYh/uPoH
1tnA4tYXZc/8ngqc1zjTyHS9jRloBg4PToU8MWozPyQ7GTzGWAVyFc105IRo
lhbIWJYkpWxElncn2aXzkiebicfxIX8BmPiMKwq0V21/sAiQDU/t/59YPHiB
BrLGiWc64J84vOZaA7dkSdOd7eNta6wHeYucNejUCc8E30jw8piQcq4r/iHY
+JvZ5XxHF9XxHEOACOR/YD7vPwoFyqnWxy0N4g63TLrU0/JwjMVnRdbrvY6I
67Z4L2t6sMX6UQSoP2mC2WwWqx0RMyIr5ZUt+glbCr0XpV0bGLefPeEqQY88
C5hJnb3mbuoPflMypqfdqJLnLy4h4YtrxG5qmLy/Rca5LtZ7wx0vZoFVZoce
/jfiYnb0rX8//vN/MXezP9xF2q4ZuvQeD0g52Tb+r8aRS2sgXeWYlaDZg3bi
4dvUHQkg00C2hLlp1qmWvndaGB67qgapzWm67B/1plaJaEJ+o334T5w2H8Z4
b4+8nj2/RQhmEmFoNxnSkQJWCM1kcXhq9JaVF+dz7MwjPG6r7jxgfSb6daRn
ovJEfdTBhXC9lIsDpwPza4b7rHc+l+GXR49P/j7qn/Wsex58AE+n+SMh0cn3
NHv9RPn6cETif+zDXK6RFEIfTIKH6MP2wrmVOdSzpQEbdE+1z7jZ1/F0Eq2g
3uy0hp/Oir7KumXso+y4x1kx9/jbd8dpOPhybuadQWmnfwdHer+6Nuvh/ymJ
RJ5V6AGGBRvfq8934iRbgOMzqnayupZwldYZF7ulPZ5k9VtiDd6bFXfXlhpg
zQwX+aaPFD9XYmaNIcRZQhFbbUSz47agzTavWZx9PtKaSg7Lq1EUYnJpMFXg
Mzvrhv/wfBiFsp8PK/B8JH6lZP2zgQWe9s3/uBcbCO+1p3DodVEfdcm5nxNN
vzONPo1La6c0lhbiF2WQhQkwYHVw++f3nHc65EA4c+GYSvg+6CL6k70ZcV4M
/o4VafWu2lAndl/T1DPtk28PMdpgmM5fsMfd5WRK6msdtrWnhxAuEp5lf7j2
b+h+q/8q261BCUfavV9fj+F7+I+IjFjJV5oaHaqjcpomf2mamce0MK9pybc8
sV3xHU8HVv0gnSo/8MhDr9UysqoHH3vLsw8Qr3CzTQ4sYBlTLUmKLo0TUvwZ
RTR7s9XgZsCu5EBBs9fkjclB9viXXAnhHOyyvZwDopV0vB1VCBZV8ptQFNiF
R/9I+MAT2fLsu5tc8t2i6kxm9zVJOd8p8+5I7Gg8yuywg6z8I3UVu0ZH/EvW
6Fia0zZdolnm44lplxA0W3xcX4fLbEIpw65a9im2AFfXhKKfZo3FsM/+eJw9
YE1WyP6s9zd5k61hrJZQ5DD7M8lWK7VHbKI7HfMyK+wgdacBzodbvWerdgXs
EZBwD5HyuN0mh8idmdTJ90nXPGJ+Sj1/Nkg7Y1bKBapecCCIHaG7bGGH6HGJ
K/SoLWQnMxGv+Zl3Ryed6aw+RDRWm1gc4f5zA18gp7BBESOVZPOK02rtVivx
9hWG5lp45DzIEYBIPXIb8z6f7XdDX85QBuYs23PxZVMzCJ2mdGrm51eBSk+B
PqdGroBPj7yfv6A6dmmeS3k6Q329KEVjRhqCddh3zwflR56CZwT04z+UbFQp
lgvZXOjkhCxmPf/jeOi6XArSz8QKSj8GCzsjC/mNo/gq3aIXVcJKwIKM29Ms
4WT75Gv9MjwmISeyBGxkjo9nEXFOnaFsIfusgTqpNwYRU3t0KWc6uxyYHvHE
iWYuQyLcQ9+hhdSD+O3s8hR9Ele1jFMd0+4MZYfJq43Z0Zewi9Vdy6gjUbY6
xm6JpnF5eiAyTXv0Ayx+9iY9nw00SzzWJvov9u8he6WO65xKNDmaXo5WaLPK
hc4pF0ZF+kqs2C+oEDyn7OtpJYImFsOtxtdH2PLolsdlcKBCfFfFkMJ5rPzJ
4F5Vx7We8E9bN1dhQX5rUrF3XU66ilwFAb9RRQ3LLemeTT5CcRJq23rPJya/
O0qhA+xcbGGQn+RAJHRgEbYP98jcXu9If7HEcq1X3OFWyDSDZ5YHD8cTBKLe
oKsptUQmfGGa9qVp7jemBd8YaPZnfjm3FTTT7HJdwc+G7kuyEfRAZQ6FXWjE
3omn3b/RUwAdCUnc2zz1nFjdvZxnl7oZx+VAlhL9iWO4UoJZQCM3k3mQwPXM
mK73TTxMGb2388oDVYAtWmeQK6+BZhNLhMyrrN3yTAPvDKc0R+AGcrNINhmK
Xw+5WZbqM0RdI/cL3mV/9aegGak4PqFrElA8jpnyc6pl5A/apYyo6kSzAfbH
E6xAs7eHHO9vZSX6kN5TE8zq0unV/2z2dPx5VmaoLdEXsdLxap3l3hi6PGyt
j/cCu9amUA+Z+n8gUnuKHiragKWOFUWjHFpLUFWA/RKnf0+/NcD2eAKg3ua/
NPOVNF37LLc9n85mxav9k078jnQ4euMvbxdVCp5Z1ndsUVVAemK4PYo5WitD
N/KGE8fU8P1Wawo4u5wZNcjqRzJSsB65jYJSX4EpI48rKM41lOhR2HE5PtBF
94+iPqqZObQQcgrDcbV/foAbde+VOzkl6FWhTkTqKGEUKGqi1BedWhKozmtq
KdVPpijQ2KIqJmNY6vT/DmmLl1MQxgVWxq+9BNm6fc0ZTPzQ6yvFN6/PrQ+d
ltZqkqgbjS8+gsJWALTAqaWDZpbBlg9fRu3umJ2/xmPfne+eeWdIxuOJNixs
vxUMNK/W4aFYfBZiAbN99Hy3pEOtY7ZzdoZS8zPK8MPTCciwx9U31bhgSFqJ
0hcAjQZJqsN/sl3KtYFpT2c4QnYh4wD9Yykp7bUUTiMcmZHZmbSGcSS+yIq9
b4+8nvX2b7v/atvTqWwMONH2wy6OpQMr6D++vBriY+TK2ljSH9bX+bj1l5gd
DeL+bqxnvvgBfxK9tmbowoq6fkjY+n6rOZEaUd1q6WbY8zX7VBpV9wSNg/c+
u+hSQec+d60DaFXB5ZzLkDGooM+IotLXVzp4AccBZE6zNWI3yA9v4+vN7HKJ
vMwmgZgnbJ0Fsn34h8N3iCAgCU+mpV3swoR6fT1Kho79CVGVE3AGCJvmfm2e
l9e88FvOc/0pzSdEsCLuSDY3FTdvFU0kINj20qykAcd2iwLA0Zpu2jSFr0bZ
4YHfs6g1j4P/hmz7rUGW57McgWutb49whjTGg0eZSX725FfE20Rvfs6oy+x2
DliV+Xh86kWeOXLuTCTvOEPdN5+R2vTOqzMRryYUB4WOWkVtN6ANFZufTgD5
BP/PDjvJwjjg8eN9sDLKKXy4RR+f0CPMZGXkkG9xQMbHFjEFcC2zl4MK+Az7
wW90IdL+eU5P6uPtUq73t4H2B9CtA2hmTyKa0c2KaPZ/n5xBkGzSWCH2X8tb
fK9/w48qmiFD+bCtAVZ14KTSWLee/fIauhOafHXKTZdwSXKfs6RQwG9MEWxh
fADmOBvrYbElH2uVcr4zRZ/+GUbdp39GpN0amnK1e9LZ35Oks1266LlrVDwH
TEnRjF7kHZ3WGOKOgWCql4TU/wqmujKBZqpC/z/VJKLH0II+o4qIzmcxcZow
Tj8R7rENwWbxq0Z/rFKW3yeW4nmoHHIZFnJOFucziOYgxI3htDxziRUj0eYL
zq0A8EdMDF9cDRd+CKM+fMXg2RVfTysf9B8amUmXRVHD1aifkUV+nj+6BKgN
e9k+X1O5yIARWnu48lC8ghrbqZKScjNRNC0miqYlgqaVot7vwioUrtkilmdH
Wiec+Z2TdDeHghvTIJUtx4NAMFLP/J50sCXiIMKl+rtp25Wv06gI2fTzft+7
fGYVzcTN56c3U0vRimhZdcMp5ni7xKsDsv0WZYmtHsdO455wy2D7sCvAj8Xh
j3fYlB56nE3U3gupsiXDm0jfPv7VCGEUKef7LfWit1KQIfFAi4SjbZLEDzHt
Wn+jU/rGkJRLfZJP0sNR9FcraZXvU0yU6qgcvrjJ4nFTHNMIaHjBiO63XtTF
7Zbnv719v/kE4HpYI19ZlIR5/BG9pu6H7Q1xV1OlH8ZIRt7s5rxDxDmWjyLO
kPAgH3m1yuY5Le3WkLTT7WP+bvJ+bd23cyu/mviTQXvUcbKD2/LvBMQKmjWL
BHbtKMUR6b8riExlRdKwQ3LMoYe2R0St93Qd5tRIYTjP1f0rnbjHko5aQWKT
crx1+rXeMnG/3Ba8F+kkM7XYRzz6SXhOmVBC7i2jpdlnccbd4amnRXNmZS28
iN+44poGGvWQzzSimQJotzbYy8VulvvDM17O55HTm92sXWi/2fsrwE+qeIUd
BdDppJ7OtVFCYYOBZupYqpSDBmdjfxIntSqKlgnH24AuUorHf4UjeI8jigKq
9sxgNmY4Mv/L54holk4l4fTXttin2WH7bb5/posWHJZTyMLK1BAeKU3Iekbf
NbeScJaqnLghndIFDMecGeXDF1VFbMVHZWvr7qbIPbkaj7RJPNgmBst1RyMs
e+RBIA8GlI1U9/l8hoWKHD5y4bUz3Wxr/oRm8gMtDMTFwAVlyhWxIJ92+/px
L6Vk+V4OzM+PRFcdalkDaSlWPK+iyrCH/8mWfgR9ZNP4laIiK2uCDOD7hi6o
SvyZXpqGO2N/UsVRKp/jCY740XvUD6LXJ/rYk0tiB+GJ0xxtYVUSidU/A6Lp
ArmpHrYYQjDV11f9HL68dsiiasFzKRFP6cKxxX2cCsPKeVzafY9civpOVvDJ
upHdIOp9Jnebvt5FvEeIaaPqGKtEs/jBCabRKEokUiuAwDDxXF8XqRx2U8KB
1vGH2yYcawvORvGBvc1p8rulHj4823TnVXwzm65DCr+IBQS0IT+CnKjdG1cd
BSV+ZCfzOFqKi759FcpdbuIIWOLxDraHo2kd+HoDW8Hfneaqjr7Jzu3318BV
mOEG76JNvM8iTqLd6J92vnPKsbYALmQusbt+BfYC2RKPtOBw5aUeGXeGZT6a
7HgxL8t3OYtUARsc/usdPstsntPTbw9NOPm7uOXW1jlxbAcWLeXwV/317rXL
yctZEDNqrd2+VMV7LaU+652P1uQSMjz7fUfPvkG8DGNK9S0aWoBPf1wR3ByR
KK8WLv3bqtZIyeLHE3koELCGImnIPQM3cBT05QLmVjf7U5d4XzNqIi2v/Xa2
IRirKtMg4UgoVJ8QpGtPBQLX4eom12AspXh4oiEu4SL4TAVF0RG6+psbjRLE
xc8YnRP7eJk0qUNnZDZpDNeuZtqJhp+xv7/BrglqW/3DJxJxxhq8Fx+bikM3
aGwRu436Bkj2ERlpxDm4kJYaXEfw1OGcUfot5ZR/ZsRBMnitZ8ajcUi6VXCG
b8RxgMPU6AjezS5uvxXI1CwPx1Bt/libjzsahK+k+WbglBIuu9KXgwupXaO6
1RAtt9SLP9gi4XyXzHtDMrwXUgLl3TkeK6QHsj5mdzlRsmgm5n3JDuv77FR/
njaG7rR5L0L4iz/SCvGRutNTSrvk4AhfXRnIDEBzsnHlnzxWG0V5Ky3diFhf
dc4BramFuxq9rg5iGfY7wASQAsQAFCA8Ucx8iHZSsdbtQjOd1rzVzs3lsHaz
5SeSJjzN7Aq1D/8bzYSV0XZNRY9pWDOvfMTSqu9X1sKOjtlGk1BuloOtaB17
uJXo5DfjYMu2BsAiQLG6egED1YkGiQzIJ5Xhx3L/uuCRyfWS6u9X18EXxL/l
Rt7fEq+JBAQAnni4bdLB5vROVQX+NbWNVlhA5UTi5Kckru83TkDL68o9FcpI
wwYVMCzAJE3WHFn8Mkr4TSDnxEfSlFkte7yluVe9JzgjM6GEGmqEzquC7wUk
lw9cF88XLAhE+uMGJHc/A4tYsJpbmd9LXBFfT6QUHrAX2KiS+Gq/qAk7/cgA
9eMK015tSvHXs8qy2LW0Gr7m+20Nks90Tr7eP91jvPXFXJqTyuAexQaDtoCP
cR7ZexEHuO6ORI6JbQ4KAUzAvUrYI9fBFknH21KJ5WZfy6M/AAh0hHmzi/4L
EeeYFuEKlzqM3wrLg/FIk2P3/YanIOJypRTQtHZN0qVnys4DZVcg9nIdvsgm
FeJdUO+zhIaCcv0oPqHs/2GpcHzRwAk/4eboCg/7swZbCLapkna75PNdU68P
Sr83OsNjEuDX4jEh4/4YlXcg+z3cLHbHrx/W18MWAJphmwiZ/N5lk6TCO+Ba
5wx9cm0lZdZ8t31Obaa91yn3vU65HnTM/aDjVzzFaJ/zQYdcuLS3/Km4vVCq
Rbqpnda0rZMu9cx4MDzz5UJb4Hrrm53WsKOkzRFUOWMbGMtZ66gJc2cY7jm+
C8dPltfAMsDqUgsPbbCk1ekwhks2eU5DLibutwCcfc3STv/OFkc8rBecOqdK
fMB6vl0ACxq0kvecmnF/JIgi/iYeMeFFyrM6tKVtSC4CTO43wzgxV6Pb9Os9
Up9NAyRmhdB+yBLvxY4va4xIjotFOJDNnsj+Rtp2e9kjrzter8eXSrnSF0uL
Hg1ONFMCr+3uLnOxRwJohgWtAWjcdH5jiACy5bGJytGLc54kYrMrIiN7PbWc
ZnPq7ailJDY2iBis1tuRJvzzO0+dbrd3dzVruZpRtcH11mcHAZ+jmZ7x0WVg
ZCG2YE1j2ZZNC+vrxv/VKGlfc6TAyHaTL/fCwkOexevGYHxlLEXctLj9TT7+
1dA5TFROSFoJaiBPKAboUGlovGbwnLKKDGxN2d4obu9vScdbYyVQdP3mQCxg
LAwkdGnXeyMSITgyy9vTFOgRsapmMElpKZLS0UXJeQZ+79Uvr46QG8V/OTZ9
IRUqtb71If0ursny6+llcQGicQXNLIMQSePO/5SiB9n4InpXdWFoXoyopwav
geNLqkft25kV+DgWyDWfosdILV/PZu8xXgqZuDG9NaU07fMmlGD7ruAnL/Eh
FfpX1PDAHWsY4GKPs14HArys6odtDWP2tQBJS7nQIx0b/M5wYI714QSbx0Sr
xzjLvVGZN4ekX+6NpAZMQDX94v5u8kEGjhL3NsHtItu53o8eJT6LbEFbkbxk
RV2j+EMCFYBpLhP/lAWZ0GNZrzZYnkxKvtQVgBa57mcAMhtiCWgFDG/3rl86
e1rkLFtbesQDV1NmYpcgFenopBL0m8Ovk4vj4radUIq3ToTB2QQ4ufjraUg2
mV9zDSyrgegQvaF+zPbGSHsJHSfaU9sNbPN8Zw6BnuoAKoJEPhbhclM9JP7Y
pIjm6mhJqjBU6rSDvr/agvI+d9rmvNMhp7S6Gb27Xv0pJsMGHkDfMD5Q/Owz
5EcXEqoDphJIw3NwcnEe0CypTrDdxW7q9Mvd0+6NdjyfmeW31IZ88PUmHmQH
biTX9V6MVJTS36ILHb21QcSq2uLzztZi8vMRRsFBA5nWbfC4qae6qFLU6ppg
CIxBJ9tTEhBE+uFYNu0/FVEgz2nWRxPxxKk+fbF78ol2iXubxW5tSGuVhSw0
+U+gDRYPmwYXAv83lMBFfB5pRfiyasA9PUFO5Yz/dMp9vDvMJpAkX7ryWePU
F1J8UaUqm/AMSa4laK/t5azUW8MTTnSi0vUKujMAeYwxZ6c1ntHv1BVXns97
Slkh70/rEGKa2NH6jzEKVv5CIdiDLcY3qpstzhf59ZjPKBx1N7yuEEDpDkOG
lvNztWEmnp8dQrnONLUA8rTrN9qpzswXoDqOMwIh4lCgNerko20RxCkphg31
fJbNbzFVa/yXWim+MdcQ37jYPfFYW+wpBHrmnvMqBs0ox15WGqpq7lZaljE7
E5BRsvR9tHXy+c76svbnc22+yyjA+Gpdlv8am+8Sirk9mcRH6ZTCAFkVncyy
LEoML8LRIWm2/zzN9BI0IzETYq8kM3Bq6dezK+AjYQmFL6GnmI7nYFVIeig2
0+OLKuvT6hwu15kFqeCwAsxJRxTW8wI8F0HpYv7ginhGE38Sb0SaU6ievzTM
l9SGXoKVGOrRDFfwzVfScB9Jw42q3VhSNQ7SzqXjHrL4j5vrKRNOONSKRhtH
2ydKhgs+HL+7qc5I4jZim0fLxXG8PU0RcViMujOc9xP5mvgPZsU9V9fRLEsU
pz7T3ziSfTlhCpIWsCbTYwyg4+MOUTKnW8dPBvXljAaW6Gcl/c/rYKPFdHKS
jGNMF5vL+ZVCF1Q2yp5zK4fOrhIyk+L2Opnrug886JleWvk5cg1JQ36O3ih0
d0cDOnMBkw+2BGkB4QSOxWxt+H493ZHwvELnqy1dSbWNw2fwEdIrYh08bcdj
Iq8eX8xFCRA9Q+aXx7LBow+dXwEXS7Jzygs9KGPYWY4vgmdKyJ1UjMXMWeXA
RqJW1GTNZ2fjpEOtk850tVwdkHl7GBaq9dkUys09mWR5OJbLHlEYMfdgcxa0
N9RFEi210zJabVBrOcNdTrMDgX0tFxPQVtUCyef46sFWCcfaJp/rlHKhCx1V
LvZEOKPW9KkOSTLaj/3yEXnKqlp4C5kmK4mvycUjxpQENMRu8ZwSg7+yuL3v
VlR/L/QPJETlDR2Ba2nG8f5GdpIv2/nSgrkwUlyNc6zHZj6fn35rgFQhfgXB
w+vIeGBx9UF2WTN4KB+TmsOjzxohpEr8vbZgaaO17iCWzXkZhIELCdy+j9GN
YHQp9MhtNLQAIQUkSf86IuXMrYdNbAqSbmTknhSMbWdyDUEbFV2nMD5r1ENY
0iGUUXCDcwoxe0V17Vr/zIfj7S8XUaFFWkesEcdxUck2eBdFBnwW0UzkKnVL
sCBF/rf6G64Z0JVSxIrppQw9jZW0wmEP/MkOqVf70LTOe6EjYJM9mGUiThJF
XbZFXiKfF6UyapA+nix9CG1dHknGRLxozmgHml6s5UoGxDrVCLXVYKHm7aJq
7IpEKrehDlAibjOh4MOmXxB/wRIZ8WeW1RyW97mfdLpqpOjNS37IIzs6P54U
A/rAfIbRD0iyZKZq+IgPpp7d2K3csHMqYe8wkQSRmysnJlNLkbeM/Umjqna5
kGPTpym/Md0w9qc3k0sEk8MwgkeIRwBF41fXAkHFBwarCV1Wmasa32tJNURP
ttlvagg0SwSaXenJEO8tM92R5ylfkxzEETlbdBbHsmRk3hJqS6ackS1kn/3l
wowbA9lZtIEKwAGTi/uIGgALPr2/fuZsO3S1W+iNJdOeUYZbcmG1iCX8bGI3
We+9XFFr6oQvrx22pAZeMPjTMiit0Y3cdWpJ56FSBanKygToimpaXQFEY+fi
1w/r6+BlI1YiPtZg6JnLirEcOZUgliqgjSzE/SsohPuMG8Ljm/X1sHpZA9n5
a8yepnH7WsbubYEfYv5uEr2zUfS2xtGbGmA94MbiDmtEwyvrBWKDj8RZuT+r
g7J+3NKIKdv+lliBSWc6J17omnihM6Iw+djxdrhv8bub0NV6HWsOnHSebeAk
P+FYFlu0mhEwtgitpQXNuEimU2Hm3aKqkUtrhK9m0RhrMnZnw9i/G8Tsbox3
RHz5sL1+tMQs3FLqqC+T+DurAtiXeqOrV52f+Mh7C1X2cx2xzSiHDwOuiIUR
t7cxBU6vDwLZc/gucbzekR15jq5qH29kfbhGhxopPmT5LkcKkHilDxg+3l0N
lV5NKcnuAmDmoAKu4R0FLu4IudQt1HXopnUe18kXG0gkXZJWJXaTPu1jnCa4
di7LGl1yPZBLE1gXmj3ib7/ScgfHTFgl+MTTCGif0TOjY4T+a9/5yUw6abC4
ilBJgEYPfa1PJxvi8BGncBM4fpvwzBH3lIMn+G041dd5/PR0avqNPskn2uBZ
8PhpEe58mTfTmaMFzSzFeuBydj7g6ZPAX+9n5bDecnvI347Ii1kfH7D/Odlf
LSpE5dtTRK5O0nPq+Ux6Yh5vh0iteoC0xRz4vaI6v6/MCGhLrcp3YKkDNwih
y7gmmcHt/i3+YIvEw60TjrSLP9IK0ZA5mujtv5WWV19BMzo6yZ18QGPEXHc7
5rrXIffdjtqKwMKLh7NQ4OmcR9AqN9FsMmu8hPGFFMCXTgnu9MjVNdk7sZQa
7NqQ5qN+soh00liijpnqDa0S4kZ7jPiDsDFmLDmhXqQlJISkgmQgYNFL6fz4
yWiGVphLxdj0IvXZUoIdjkiXeRx72OwRHGeI8eAD9V9jfzgOqWvsjl8jltdk
h8n4IipQ5uppkfThO40RIMYsNTvPL4AJH4kbcm61r0XcvuZIGwEjiFkIFgAW
6YIrr/blgVPKkL7S5rukXpqBkrOBxc2u8HpeBezBEKI0R25xx0ihidtk0eAk
AoxlgiaX0iFcBbQwcRnmJ8GbimYjB7rPdaUg+Y3BGbdHpt8ZnXn3j/Q7I9Nu
DUm53jfpIi3kkKcrocKWx1sYLH0mqxBvZpdhKCHGVmevy9rahNZtgo27qW+A
XxVw8I54BSrPLK8RsriK2qADWinbMr64JFZ8ZAx22tck1Vo1OtdvTZY4jzeT
YevPapGrakSJfBZWDuAdaY7x9eeXB89EghM4qTSzNhZ7iyg1VcEQI591ApoU
6Mpw9nwJ4ngtZMGA9KQTv6de7ptxb2yWz2IeOgSup3YHdq73QqTMIJ+p0jkJ
cI5YWZ3TJf8pDXrz4rNeo89bnuT0J5+0bhqtp8b8tV4CaK7xIlaEehojKjql
ojZDrsvV9fGJnEh/qaDlt7x6Ou1lBeXUXlbHul0HAXgd/sPeeRTNaPYxrxw2
ONY2LUUudrU85AApReTCT6rqmvQQBrLD0xjuuM3jHo6SLcM+SrncA3sqThrj
2bEpdlp4yngoCNm64zg28kDnUjk2Yv34kGO8ooGjgy3ZlnBHxls29sR4UIY0
cDPoffLlXjyeXi0HW2OLK/JwJKHTl+IVTkDzkjokhWonsnoQtaK2QQVPtGOy
fL0f1jPLy7cGpV3rm3a+W9KRNqLmzR5+cAbDzKXb1+odTN3I5vQKv2TIeri5
JMR10od3m+Y7dBelXbKm0itrR22oC+BFoiTiHr/GiX4O2KD2pPEcZyzdlxjm
un/zUBoFb7V2v9VSTKXb5Ljd3hCCuNfxq7uivQmgw6X1Kz7QXl/roT/PjyZy
bghc6JNEm9hA8HAw4hRn/ZL9rdZQmWSPVm4GqmZLfUUH53cnHK/WWB+Nx97H
VqWjzYxy2rBBNOuXz9Whp0plPJWeTA0lZohr6uDeMjYdbhF/qj1eAflRMlOk
bgiCSYcRLCjhSKxYyLMh5PtAYN+xLB7K4Qh+pe0vD9B5QCMQN4WcLWhGOdqx
zSkPSNGLAULorjQlygE3yI9YDvmPKRK1Xs6S9jZNPNE2+XxXGi09HEMzWZ/F
cpK7ic4p4rXE3/oss3tNp9Xd1b50W9jbXOtdIQsrUwdvRmk8HaGOzoyYlVLQ
+yphS2u++7M2/iZP6Ig2/BkgRiPjRaI/M7/8a+AhPjwiuNQWqHyFS3gaB4rH
FldYC5BSqpHejmO9IoCQXhoZovJV5sgzBeikHsuD8kn8a6wAjy3ugjJvOVoi
jkm3Jy45bCqoiS3fSzLuYMlqEU9jNv5CD1MsknNdkXClXh+cfm0w8I1uIyfa
IRLF/UVbB31e/hOLI4y+GFzA1ULweeek8wDI6Ef1E3tlrZy8HFZIKzYGQ+tj
TEljASu/cpErOaMxOhhZw+/ylRIJdYXTplBXwUevFwONZgZsUg85V9XWWaNJ
o1POJ12/BB+gu98osRhGOr+xjirka7ptf7XOEXqIDdvxT4Ew9tS39OXMCHPg
Ao9K9CRrfXdUHeVc5zsfttQLX6miFgwuePrRm5zKUaLqzy4jFnZu0fYuPURb
361qjO5S3RENMXYmvFqZdn9kwsn2IOS42zTRGFqQaGCgGb+XS8zN/49iwdPL
RHDuknWD1DO/gzRa7o2iXsGLmVbvOTbvmTbP/1jkqAhAhzgLBkUByXHi59Lt
axncZjMS5Y9+MZ+Sqe2z4hl9TuSXOekj1rp8R1F9xNojlKlC0f5myQDt4+3w
1jx5PN0u+Vgr3hOkJKuZLIt4uFOivI37leYUvrjYwLBkPdvQfK6+MWSEt8Nn
uCQX1eR+NV1vyql/lUZhG7YoDBvKzNsbISFKvdxbDaeovh51OTvusTVdGnFt
dGomlEkjroShY47A1YhBSWc7ftjVOOzPGixLjjK04DR90HKZt/QfuqCMapk7
fqWjzZmOyG0pNyEVbF4e4zLuDEm72os2wfvZWYFHHzKvcsD0Un4TinmPLOwz
VAWa6BogKxawnF/9ULRUrjk7a4+UxSsFQkJgmVFGiZPW4sDoAiYV4wHEH0Xp
HH2kNb4C/ew8xtHUWOa4syLZ4sI2/o937DG3kVgxC3h3xh6yjSVxz1lgI9Rx
2tsU6ZghhTe1lJS8ivNEflxh/wlFwaOCJjJUsbkawDKtlObIPJvTegLI2Ixy
8vFKkdcRgtgNLn+ZQBQ0pYQcCZXU3JPQPaqwr/MY3Qd7f0RB7RcSv/XCaunO
WsTIwnrxt6ML4tKKq9Ocvai3Ytfwgn7DfpSriJOnFdAzdH/pO2LuOeEnAKx0
KVTkBl9TCwE3anM9XmCna2uF/SkMcFYFtrGN++klT8S+/zyifQpqgw0DXyOr
HV9SfY2N+vBkFofpo4qANayQS/XribPtxyWSg8DtUqvAVhLVHTlNcA5QaxnQ
f3wJPOjX8uLAfCQOMmhTQFt0VO6AGShbuHOqvqLKbrMrY3bFyNU/y6ag1xvX
hu8SCmxGnGfdmA3qNPtw6VCJsN4LR8w9oWc7rT7U40271CPxcCvw8Cg2yNUO
X1YLUUzWf2PwPbGoGwNixsaDiFPZcR7ZqQFZlnBCmSNWGpUTeWRsi82yRZOh
Jb2kHkvwTrvXjLRLvbD2olbUfPOfMn4iJqlHb4rqKnmkPsvYPnR42fUbwApR
GHtNddeVYNsDKGtveT4r4/4o/bQI0GCPlE4dTB1sNRFTJWQ1BuKvNQz55bMN
SdVAbkWDJZ+o+5bg5M5KGuKwbfVku7QL3TOv90c4SP9nCHZZxpVeyOY4ZLel
ATYOB2yH//isb/57nXKrI8apn03Ha7BdSjXYDSPOilSF3V/edEA6qah0UQ1/
jU3sF8T4iSpkNJj4AXuQTeCUmqHlB94RcE3h97cHs6IuWeK9HMm+YNQc7k4N
cCR4I7W3R1ywhux2es3zIABMAx+MJoAy9KRKZfiQqoxH++BZzGrpXr2nCX1A
rvRMvzeSM1l+y4QFSeYSsNrhu5ieXHeGpV3smnioJVJRvvLscn5yDPeiv478
MLwyZHencpRIo+TX/QKO4TdCVrLzNFyQpBTrWgIggmmcHGFX5/hiTCLOdwOE
Uo/aEKI/Z/twj8e4DL6UtHWkcfZTmpBf2FWZPIByAek3enGtykMxDgpHFH4p
R3JSyTQ0rKTX+nuKBgB5wCcl/X81roie59KbkjuuuJxxlA2cwUNq0Esn/PKj
ynFYCSFXP+n5xX8RGOcEnLhJ5v3s5+9c/OTFsAIAGSkV/qC9kfoZfMcUUrrr
p92YgwwU0iyPrYD9jFOS50MK4fIeaTBhRSH+Or6k7+higEd8ca+B/LdPZUoR
lzoNuU4JCTKjxJl9cnHpu9D+pUqs6em1pEro/ArSqkSZRKO+LUao9zuSQV1v
bVKpfGQ9MrJkUgcQQJkhWTa0oPZag53yqGhJDWlz/Rm4pMXDt/PKA5ZZDxlR
EJ9WpSo0OX0k9R+2NGBLTi4dvKBK5Nq6qkNFu0P1KQjZZ4+8ao15QlkP0ZC0
2cKtmWGEmjS6F4nQ01mWnf0WZ3qMAT4gg1M0A45RdownRPQsxsqhgfiDUTbp
6BMJhQf2FH8ZS/wgUJZst6fiUtUIe+ZbS+JzOnK+2Z31fB5Ycew+CtYBzThq
IQ3hOlOjHS/q8Uo7uWW1xNGveeqFLjL9OpfbLWgLM+Lgvfbg7bT7DFiV9XIu
7ZDOdwPNNoaaR/2I10EueaWJ2TATr2pYlh+sws7MY6I4DTaFp/BIJmLo7zCr
XPgyCpXHH2iedrpj0tXeVMb2mIAbCBaa8Xgydj2nkE61BxqLHV4lrKgnffLd
6ZATsEktiCqmPeXcthbjIOH6Iua1RdzWFMavauzrhj9Z/5N5YwnqK24vlXNX
JWoaq9fSbRmaxlol2sytAEADywKg4e3k8a3KDv7bGkmKkhX7EOya3RofbmdH
XsgKPeA0aB5keKgtqabKQjrL7GrJUNMl5EHhi6u5ZPPTblID0OqzlC2vIQfU
bpLlCLD04N1sl3oxG0ieeOZ3BqA1oGcV/WR60asXVUBdThb/U8LVMRkCCHBj
HCE0cBInziTxZMYUspDs4q0crLyRc/Okc53oPwu2D/QO2cOBx9gnxDGKnUbZ
LdFsQuD1PssSycwi3tMWdZ1mi76L8Qk5jbilATKIwCmlfMQHhxukZ16jL6Wb
cWmOr81pnEpmpi8aLOp9LNirruVSeSsXPJcFFvUux4fHH4Kdgm0ig1PhZSU/
z53SW4aAQ1fRnOmcS8/1Plev4qGtHFy+Evr6alIpJOavptAqnV1GE0ogi9f2
ckrHCBAhyhsaTTzyy32/U557Hb/C9aDz1x5d8QW/Ma5u3+JP8H9FawXZXw5t
nFb5Gi0Rqzqf2MH/xO6meRW0aioVxQYfdzSOxrWzEX6WXc+KCv4azSv183Rn
mx8HyVu4ijbuqld2p63hmEyrDkPesyxlGWRiOmbnrx/3t4w92DrhUJuYfc0A
TdhlUas5RMCb+QfziBdK/6TjVPTbaesZRJuqT8s1/dYAta1EfGeaGfeMiqBY
IZnvrFZ6sTHeJQewTQVkPuIUuJbdZ0HG/ZEakTm6uJaFBeyR0KXVKBmxpQFS
D/UrpwEQZcOP0sctyUfRTMRdE7JsyaLrFU9lmLRg2tFGXaY4p+cs5WaRf9ZQ
NGPFXqfGOueQk1nZd5OKhZCl1Inf3TTlZHvkmJkih07fRmQfYUcd707y17f7
s4K30+Xt+Uxmxyc7qEwxggJyH9zey81oIXeouhvY0d7yZvo7VBJ/h5riidOU
PeTUzwcVnFz83eLKH9bXER+ZdsheUx+MIU94OQ9klaMx3vTdA86nXO0O0hv3
V2PKFE8qichyt2MuINLRmm40ey2udkvmJfnNi/K5zcvnrteCfO4L87st+s68
6HvT0gJm+scVMW0rQRNYupPUp3qqR+evsDUoOuq0Rko63paH0Y+oOW8N3pEV
dpCZl9q1I8EM+ZuH0S8XWqXUmXBIDAfnVg6aUEoLekbnj5yqeAvdBfd7v7o2
mxZOtmPm/mSCGBru4sn++xucsox9SO3xD7c5nvN2PwAtw3MaVb+Ot+Xw8qJK
6mXp1TvvfcNpwtAZdqrwcW4dW9ipxE5lS5k1K4O9g93xbjlXEdKi8DU8W9GD
zqBZZVNu9MS9teNWB23X6i6FB9Ne2+0RVjt1L12iwXZJtOkh++EfHs37LUu5
Myz+aBtsQGQlvmOLeg3MRw/iTjkRzrRLE7vvikytUtS9BbVE7rdlWqTaoSSu
Awq8GMzxGUO7YFrZ4DllQ+dXilhSHXGcuYkcQ+vUHu4hDzKmlPY3dETzS/sW
m5OZhbVHzmX+p61o3YjkKVIn7X/QmKL9k68nlqSqwBxAehWAsF74LWVXx5f0
V2otTRSUTpXBbXKhZqarTUyXm5gu/Wa61FiuRqYrv/FPcF381RDJ12rGVVEw
U+EUUYA3NEA4PDWtBI/aV1F8Hlss+SArKhmnfs8424n+NWc6Jh9pnbi7WczG
ehFLq76dKeLYIo6EL3irtVkkywy9sqvNDJ1JqZnkAzPEt6M/9dKq0evqJO5s
knK0Tea5jlhs1jsDLDf7UbX4fOfUY60T9/yG7YaPAdJLsjrIaB3RhjfvIflV
b99lupcqaGZ7OpX95yFEMxvCeuoranpnhAHNQNKyUoJB3W0xHraIK9bQw5ZX
6zK9ZibfHIA8K+7vxkZf9OIqb+azyxQPVH2REsj6+oi07wpbyD7L+8uWhGdE
LYtKFFJ+P8v2UYrVEVQq+PgYiYM1cBNACUQLySNeCvFa7VEedZZ2FOTL4lgt
vk4l8S0+bvglgTW639NuD8jwmsrh/eAdWMDSFX+GTBJc4u1evKzFl/O8QOCE
Pb+J/okoaHX7Egv4ZD3xbSzvjmtPBRo44rdHa5uR5RkC7FQt5ilwxJ/VYsQZ
Oelit4x/BmAX07cCty6Qrd2stPsg+ZqSfodzOgl7mtLdaXoZvNGDLl/i4R6p
mWNnGdO6IpSAmP+NaXYe0/QvTZNymcbLNSGXaUou09QvTTO+Ms37mkoRS+lR
QkUI/CtKDtajNQMCOpaN34RiwcLQADuA1qQb/dMfj8vwXUiy9GanlW6DOzMD
t3B2/uVCSmZd74sngqga9mcNhDPcQBFgzKPU3bNXHhoZ0P6vXPjiGgjEiFMp
5ztn3hthlYMGSru/v2hTjcEEWshJd66edO+0+S+lAwie2t+N6Z48uTQiNeDi
bgfGaObyIkOEta1iHbfbmO+Low3yL79hBQPHF6cHzcJq7JxfT2OC2B2NE3b/
mri7adKupvHbsKTrIS4kX+lmuT+SyBy4SSqxt2lmlx6slVhdUZ9EgzPCED0V
zRy+Szi/c7Bl5OqaQf9ReWpabV5qaj7T0HzyF/fjddzxuI/VMovJrxkU+nQ9
t4uN3K835ZENjTi75gYcYTchNX41kZrh7DnnsB4Ny95vq/9xRwO9orfVidpY
mz2TS6oCeWjxw1mh7x/3+lrtHTns39wNnB+XoUkoOqUyrSCwOYRSycGTS7+Z
U/Hd0ppRK+tyDFDGclmcXFsXTzB4QaWA/1A+GrAMNLv/O7WI8XVwk/HJT9bJ
we9SI8ehqm4Hq+Y4WI2W6Pj5cDX3w9XU8tUNSxFf89QvWOQ88xLj19yePcUz
dxyFmmUsq3bMjnoJx5omnmufdL1H4j8j0h9OzPCYnP5ocuqDsSm3BqdcYI8o
vn7Yn9UCp5fF+qF3SRfOXV5rZVKfejVIQtSglGVP1u1fMasqIxJzv8QeaJJ8
rmPqzcFWjykZLxZY/P7M8FmW4b04w3NWyj8jEy73jDnaOmp7A7w+6wN6bqVD
ZP2MTieeys2rGLnuZ3qxnWgnqcok4IAWk6kknOQv5ghvsjJYixBRFE8QMwR9
25udNt8/CQuX+EU+bDOalnk6M73cmxns0AhfzhPGpIMt0zg+NsL2ktZI9MuO
uccFlhacbWWZmpL4dnFDSA2j0FPUNcfb3Vh4GXeGJ59o/3HrL0jMjXK9Tklr
J3DnrwDvwAcnU6qHwJHIDpP+Wk6hw3LYgazwU9nhFzjdDDKJVAt/6L888/FE
DsEd5lQa7gDIvEe3PFhU4Gb7q4llYTnzznImMUXlwj5X33SnRQ51qzHyO1Et
SDjWFjmm7cEY6smDkiGPe72d57ZBm9m46L0w49GEtGt92c+zue67hZWwOD16
fI0giFW0vQySSvO8vKYpX5lH53br/4V795zuHXK4tXE3tXHHr274uXtOc79c
7sO/+mJyHooTLstnXlfAtK2Y296KOU7VzXmlWY77nelsGDCWvmO4/9Gq9Xqh
a+Y/Q+2PJ2S9mGXznm/xmWvxnmZ5Ms56d0jG5e5pJ9rjRr1fWzeEye9PLwd8
T/+sLioV9ZXL+vmNeNljfVL+4nIPzjL7LbOG7LJEnrPH3LYk+GJt8JhbRFlJ
46NvWcNPAjZtXnNAEYGBketqI9tCrvSsR16kMy5TS7XnUzdDLUXyaGNQAea2
OqSzuk70TrD6JonHWlFIE8wfa+xCZwbN/U3eb/tFu0NtT+nkq5mmI+6xIz2Q
cnD0P/1gSJFToDvUnvY6O8GLuUbI31kv52ZcGxC3p9m7pVVfjSvytM/XN9u6
4cOo4RqeOx46VcflQuBgPbMSS5en65DG4Ctg7T2mmyTdEwAjWDws8myW5vBD
bdiQdqpD4qmOvI53QLBDZgFKw2ORuYaxONAMq1d1VjlDKspyah4k8O7kq33y
PdfjnhnlkelgeYPhx+9tztLN0bYph9ok72c2xBbKJVUQKPF5QOewHvAieEEt
/+JL4fPT57cURUX+KmVcO8QbguoiorWONU8n63qG9yufSF9aDAtPoFsNO+qP
/55ypW/G/TF2r+k0n/Vb4Xi1jkVp/6UsUD+ckHmlP8tN5ORVAN0vxWFcpb8N
hRbnt2Oxa0B+1bSnCMOW+ogvyeeNJnA2kLzZAQSgoAp+CNiQ5bPY8XRK2s2B
PGba+dt7jvmXAyD4DCtEQYl+BXjWj2xiXDGe9YtPLi0/LhnlepuU6w1TvGT/
7JTArLSArJRXWQneLMVEXVQXe62TGDPCGxsgfGjTMqc8Jhkmm9g1PAujVklf
YIgW5WxRV6kXkexHnKSfeATXYXoInRc+PiDsvN5EB97Lvan8sKY2FjkpRO+8
DzqpjwCHHVSsWD1eJdv6Gbk8cpzUa734Rr7L2GTydj8b2MLPWwXNssIOE2r8
VoAoZlzvk3Ksrao5YSXgpZBpHq+LJ2veWcZ46DtLszJ/qAY34I1m3HeKZsH0
+aoF2oDvlXytH3I3uvC8WsPGAJbpdvFdAjbZXxkOv8lnOsfvahKxvDqesme/
7xCFj9Z231GaYlxzvzGN+9I0MIepq5uptcnUxGRqaDLVM5nqmkwNTKbGJlML
k6mt2dTTzTQst2kKeBp9fikcAep4rJbpUhO3e53zPOufj+Lws8uEr6imjUbx
pzumXOqTdmtI6j/DWcHjCGR/DlkcaxsLKFtfj1WjSSURC6hh1UX7f75UNOMt
dVbkeI4jYQ480x5AAyAbz0w9LMmUmKb2O4vtr+mYEPvIBs4WvBtZNsJQ0vF2
0Zvqgbfggz3tk1f9C7BhzzUyjok1UusAOJuFsLanlZAz4tpxO3+NP9ou9XyP
tBuDLffGqJunnJwOS73YExEk8VBzxsfbwzh/FLA2K/QAtTQTnjhS/ewZQfSm
F4f67LQ3/yb7ZSV4Zb2/nhVxPCtgNRA+9VzXmK2NQ+dU8h5aEHv/fGPzoepu
O8u6bylmXleYuhzLC7ovL+j2Z0Fq2K4vIhLc5dwPViE+qLMwsjDvwd/7jS/y
Zk75tyuqsedtf9OEk78nX+ydcmMQbnjKP6NT74xOvTUy6Up/OsIfaY0ow8nx
WczCnvb7FoFDDtDNwPbT9czgRfhVjs7Nck9yIrbSSnLUj4FTORQfvq7Wxx2N
4g63SjjdIfFC1+SLPfEoU051ij/S6sMu5kQ89Bc35Ec9v8Ern29MJTfBZ7ft
pfkV8NUQOvGNcK0rjN+6bfhJrNJL8+/sq2pYDDO+dKBd5ssRP76aUjJ4UeWI
jXVj9tDGOuX60PTH0y0+q2wBW6zB+6nB+O6ENeyo5e2+zMBtVu8Vlof/wZJL
OETP6OAFVfwmlPAc9D0ADY/+dnuRyBOrXI8eXz0blO/lH4UCZpQOXV49Ymv9
mEMtEy70TLs3LuPFEr4Ukr6Iy4SIqOvWiIvWsOOW17us/qsynkxLvj4w7nj7
6L8ahi2rGjC9FGKuGJoU4MHKAHXepMsqoiEwh2pvV/vaHlN/lbpb0jr7b6zH
v3GeWYlPHfEe/378h8XksINAG4fPAqvHH5lXeyLVRdR4v7Ju2OxKbCD8o6j3
SA594+eQachW2JdLbc9znTPuDLE/n2kLXG8LOyIuEo+yk73/FZliomXSy+zY
+3h9vHWW3yLbw9Ha4Uk/8UklfYYUBDG721713NxuSe8KQhjSIgTZ17PLhS2v
BX4IFgSuKEOLi9lu9HYvMk1AmS3yvKKZXUpnSKgzbw5IOUk1J6wEfFqgGWg/
uVlltx2l+KD5rEuZd1c0H5RSFZaZC82ojydDvgkn26feGADekuGzBKlc1usd
FLoJ3WsN2U1AC9xg8QE9G5dyqRfuQNS6XwKmlfEaUABkHhkNMHP1D+bpX5lG
fenWI6eprZvpN7Oprpu5mtlU2WSuZDLhqmIy1TCZfjbzf7XL6dYnt3lsXveZ
37ot+Z7Wmdhlx2rmvNzky7u/U8P/1ahCIdNLRSyp/nFtA52dAbPFPUzDdaJj
ypH2iXvZX4Sc992CaiFTyiBX8uqXV3XDcDORpHh0/lI6QL5XqXl8xwQE5VPt
tcGGQ4vvDtO3KO6pJTmAXR8Zb+2iHGtNeWWJ97JG38Eix8JLvz826UxnBBeE
adwuzwH05uP+bUo5CwreNubPQHW+Y99vxQimRMiSisg4gAxJZzsm3xie4fEf
y4sFVr811oD1mf5rLb6rOYPzcFLCjSHvVtdgWn20TfLlPkh5LD7LrW/+toaf
tb6/YY25j0BpjXvKcPnhHnaEJfwCM27flfhUiWe7Aljezq+Clf+gy1cAkL2V
GRqWf8d8f3oe08Tckul/wTQf6f+ib6lqiwR/b3n6cl5tKs6VfemKKClSVcSO
pAOtUi50ybwzKOvZZIfPvKxXy7MDVv7fq9X/vlqe5Tvf4TXVcndY+oXuiftb
flxXN2xuRfLhvt8jFmO9XWhokCiEUayxS7+yoIG3wFPw5T0phbQ6ZiOLz3Sv
uNoXCQ7H1R+PtT0aa7s/IuNmXyT1YESx2xqFL6tBBezBhQCViHFAsz0VuYbX
/0j1JHyR+XmNCz8vzUd9y7U/0EDh7wpuiNdnG7hfb/UFJXkH/xA4vmTY3MqC
CexJsFzrR57vt8TxZmtW+Ins95eRW7GRPv4JMCEr5o7j/UUWabHdns/MvDkI
q44l9OU1kaMhlzSEMpzKY84TtBoxmxthiaZd7Gq9N/xf79nZr9f/G340++P1
7MTHWSl+2an+uLJSfBikPt7+9/1Z7Fx8Bopine8Bdq1i8gAZsDLjSHfgd8+H
MjsOBE4urQbKF3uoZdKFHul3/2CNJWAjd+W7E/awc5kRZy2AYmBy0Farz/KM
x1OAk5zt2s35ZSbvk0siX8O6lYP+fM/6fqPOcexdX1gZ+b7zOGCY5fkcSuuH
HgZlUqk6pLTWjw8tUddtYacyg7Zn+ixJuzc6/lzHj3uoiPh6elkgMDbdvfY5
1HuXKrv0XODSwo3yGV2Qir5ypomslkWeB6P1TDMreLv97UFkQPwWevSGt/ZZ
mvloMhPA422jlZsBzXrmxUI6+QvL/mDgFPorxR/EhJFcQiX+aCk7sQSIjTqk
aCud7dkki98ylste73SEHARmEvDf7uW7B6xyvJiVeWdIyskOIMBv51b2Hv7j
g9+/OFHPQLMpX5CYdXAzNRVKVtVkKms2lTSbSpiMq4zJVF7+vI6Jf6eTmX9/
Qm6SumX5TBsLM2U4XJ15EBAegc9zcH52Uc4sGbygQtifVSNW1cAV/md1PAVw
iVdTir8cUxDBkfkOj5zMekvVhIuq7/RkR/Je0vkdWVBFGLJ5zbIGrbeFHwZi
UJQ1mR4W9DWz8HjImvqGRYm4JzQgC96GDNdyiw4gVIGbQ1+eF+KefLsVW5Gv
tmDDMLazV698CFKvJ5Z8JwKwLscZx7MJSDey32zLfnfEEXUuK/oyXUcjzma/
O5Qd8pcjcHWwZPo0V6VxZN8MD5608sQcNz/8FNdV1GV7xAXWNN7utwRtR7pN
v90L3cTQrXbgpNKeffLfaJETT3ZzSXLd+d8SxMB+B+TkNfQL8+gcJgSahfkI
BeA2Byq7nf2FH96j25cvBubnBM3cCuFragJU0463S7raE5GdEtmvVvPs6fWO
7Dc7HUFbgP9Wv8U2z2kcVD/VPu7v3yJX1gyaUc5/eNHHvfIiyQVBBSujTYN0
ASn3e9r9G+PAel5FZHlMbU60Rd5ERYLHUyhd+2K25fkMi+eUdI8xqbf6Y1sl
HGwBhkbRyFFFsZKvtXTHSiaaFecaW5Kf1VcsmDny64K8psWCZusLmZGA7Kvi
duYX07VmOUDOvfrnfyWab1Rf3NpQTMy74dbRXS54qziY3EIssyb5cooHES3B
z8F+rQdURw/di0fDscTLvWnJtLl+6OKq2P6cZBnxg0vzmXXRJdWQysXtay4e
2UNsz6c7NFCyE9WLbUVYVOLkxbPC9BAatVAn8yL9C3yXpN8brd5/OmisAqQq
iM0+SbExQvaE//txO+skqRe7g+Fbns1gqSRgHWAtM2gTq8p+y7CqaSWDD3ys
rQw0sVbGU34qUPGY+LFx0JxbxcNZDJldTpPZ5MNtqMF1fxRWFxOxkH3MZyMu
cO1FnmdKGLybVpXP5FzsZDs2RC2tCvRAdvysy5d32rBYeqWJcTgChoYd4dnn
W5+RP7yeWgokMGYjW2fFtHoYuYTvEnsQ7aR5RIsrZA8PYQPWUEfr4Xh8BQrs
S5rv/0exZ73zAa+AWp971uM6WI1B+XxjF5r9EDCxVOg8sSzZ1YjL7OZAxMpM
n0Ws/7/eQc3P0CMs0AE5X29nH/KLOXhkwAR6LS2sAoQHxzvVwH13eS6naV+Z
huQydXI3tXBjjlnTZKoIBBM0Ky4XkK2sya2S/C/8hVZmU1d309Bcpil5TAu+
JalA8N1ZynS4CtW9rjR3v9uR/hoMUqMLsydKm1GnlmL6L7VT2jyxXGyUbpDd
gBJc5mGTGfTsczSTw25x5AE3ezrVilv37oA1mtyMtbJUNiKyNdcSassAPQu0
xnk6kPFJzZN2kwDwbfS0UvdkDlx0yHWvXU6K83TRlPaHoAmSGqxl5VZ6hAZg
O1DfIGS31Dpu2UUvkRMoCHkfbtmizgJR+Qj4r2jrhn8FQCMb954vPTnbJNnf
jXwfXAI8HHE548FwsQ7nMW7w7IoIKMgxz9Xn80Wyj9uI6NDH3dTR3dTOjb+C
KuMOTxVutqqQaVsZ8nPwqH/auHv2yuM7vODrKaVDF1SO2kgTrozT7bFcbc+m
cOggcDPemqfnbw9J2ecv3rSX80Coki91TTzC5sOQJdXfTCoDInG/c26tcZ2W
Dmqty+G5YEn78RSmDMtlm+snya5nW/ujiVRF46H5UqztTO95GV7UDqL4zPG2
4FG6WbCvb7fPAWxEXHah2Vw5acKv8/ISovEnq6RegUWIBY8Ndbc9CGE+0HUa
Oiyh7S/oR6K48llezBX982MIZLb4ZxzYSXvrkF562jKmvaavwcc7eF62EHDg
RZZ77GaM303xf9Bgdj5P4CiE/8TiIkf8yTZaWsImWcWNHamlHVEy7XWWJdJi
Z0e93ZGg9U9W1PEu+L/imIabkHFnGPDnw5Z62FBIxqXN5nunPzW7SoBI4k9d
K2ZnQ9DL9Is9wCjoYvNsitVrGiPCs6lsLbs5EOTH0LhYVStU5cpH/YiMj0W/
zrTIFL9gp+v6iIL0YOXaqyvJbNv0az3xcG3eC6n5QKjZz7mD0L1IzbIC1uOj
Wh6ONk4WNssUwLhi6h8KNLsi3us8EXOiGTn58IL4DO9E4ok6OSfa6ni75eVs
tscHbMoK2ol1JbouG7AMtJbFItKhlsiC8a1fjS3u1fc77GVA5al6fL6HqrHZ
DFDG6ugvposSNIHSuGkB40qEzhExhB0NEo+1QRZpvTcy8/kcdi8Ebmab3NtD
WM+II5agrSyTAv/vDEk81V7RDNHzYecvzjbKgdC5oTAX2NgvTf1zmDqbTW3M
pl+lYlZD0szyTmJW0eReHdzMLGU0N0If+MM4pELfGOQBr0MXj4psjcOmu9nc
/Z6ci3H+d0AB54TI9/iOOsOlhVngmNo90/G56edo9l3g5OIuNJPD7kHa3GUL
O2Dj8dAjDrulBHNJW0IdUvN0pAQBc9goiCAbsAZ8CVwoZjdPNgOmlcM2YROI
2IFJPsv2A83Z2cnzF5ecNG9PQMRETmGNOG+PuUPFV1c3LB1mfexxD63vb2rz
sAsGOcWGf3t/pA432f1XMmZRkX4x1i14fsrlbjQ/3d5Y0zGvgfmw30GHdpbm
3ZvxtWlwThYnfzWbGklSj5/7uwPN3JbkJdz9VdbY8sgOvHp/LTkg08z3W+qB
FGWc7ZRyZ6jda4bddxXbikL3Uocn9CiCGpY3vSR8F2VSHGYA1kDs7qbha+uA
/Lwc8eOjzzwrVaVNK/AkSGOKBc8s/24F3X6Tj7RMvtSdOaYG6IA1dim/AwSA
ky59S9zqyFU1gEUgKnjEAMkDlanKi88P7EIeraxskdgorCpIfytAGZLcS41z
3GnrhuCClI1uDouq6ECNM5OapY1ViCzWhOcsloqTtV5sS8gI56OPe+aIukZV
CrCRJ5PwOBKwuTbXR6YMmgQQC5xKWaS3C5zHZ3K0RHjxXUSAErWE7LQ32VYO
F1uzEm32VJs1zY5fbQliZxbFt457yo6joI3AIjCu2D1NDK6r8neivQ/mA0DA
0mIP26IqyBxjd/2WrMJZl7sjN8+8OQDpMJX0LnZNOd0h8UCLuO2NOBkkCgw8
dx7AYWqsUjX0cenc6jmsAZWLqr1fz5ZyUG62hD0en+m9AIkYy2iBG+xB64gG
z+daPcZxkv1Ue2A7U+PZ5fFRsRGQpwDNJM00X2pMSyygGR1k6FrobGcVzb0E
6Shgn8aT8VY2gC3N8l9jDVzFs1rfZenPpqc/GJV+rTfD2a5fI1f//GZWBZ8R
hfE0pYGWaHZMhJdV0fRobaIZ1hveTjs0/EYXDp7O1tmPW+vzvS50s94egpVG
sYKA9SyXgRUE7yEnfL2Fb+o1A2iW7EQzcDOg4sXf3A9WJQQtzUdQmpzHPPpL
86Ccpu5upg5mEjAAVz0zEQxXPZM7WNlv8uf4v72+IHMAnZiZh+sTa3VNQbeN
RXhsAbKBj33uF7pqXm/udrsNVQplCoxtLeBF+JNrzcznfzUMN/HVqNdaz3yx
If/+nfZEM5+h3yEA4eFGb/yF3hw8Jh4ojks8QAThZ5uZHGhmpXPkLcsaxoER
QTPRDTjOLfx0RvpVQ/3vzZyKATKmyo73Xvme986vPc9BM8uE/UnHn/9pAskO
PUzHk0QvR3qQzKFEYteIZXYIh1NiPZHufT4NgRwBYJh2oTuyfqRF2sDM4CvS
VRToO9Uudm+z9xvrgypgqTzp/Q1yMTxcUBfs7klfueG2/yr1yVrM991bu5l6
5zD950t3oNnaH4lmWAZYeA9AnPp+I0WzcpTP2lYf9D79Qte0+yPtz2c7xKuI
B0/Y+0jKwo4xUr/ZypDqNQPfLvVCF3zTKKSE8yp7j2EPA17wpmHAbcb9x8MC
xOGrBY4v/nZuZQ7N7QZWtwGHsT4az+O5wPXW1yCfO5FlMLvxX0kdLdFXZ/Tf
VAc3xHsMks2vr7Zgb8ausiz6IZXG11z4rXlhXoEysLIibjuk1ed8A9OtFjyI
0RIK7k8E+zb1ofe3eLL7VA9Z2AWqXVUyiqiXcicAGqNb7CNaAoGOvpyH2550
oj3oIodARbQkWJx3IpZX/7hZE6jf0/8ZgnwZS4U3CssmyY+OGDZOBtkok2vN
ctgc4v5JZLOzGZUKFTH36AbFhochgET2TM6vgtsF1kRLJpkndfqyFdNun4gV
0vgKnnOoJdZJ0vF2vI60RiSK3/WbDFODQ1aitMXownyRPt/qkLtLLpIeBNJw
qPrhchpbNmRxFTxKABonca71Tb8/BrfL9nKO1XsOpymfTcl8MFoVVgGYMVsa
4Lsj1vDoWV4fL+7sK3bXOg+Py7vm8eyT39fo9ixvjC4eFquFm/2FW07lgN6L
6bh1WOfIc4GWqfIW5H7SDM959h55gWYMlA14HI/sEjxHx5qw63ly3YLlWXwS
BWeVX47Z2wSfNvNGb+ZH2Il+K7jGgrczpZWpZ+q2PZtC1WXtvRduBgS+0cId
bwE2tbawFGnzIwUwz8hjxs4CrA3JZe77hVs3d9KwTjnMQDD8gN8iGwLijcyF
DWiYFhmhtgCT1i3F2FUCynekqvnoz4Tl8yzF8CSRxkxN6cqkPRL4X3j347X5
BfGDth/g/+IOaG1QijbcTbFyTMza1OOJKqtif3cWaYUlwRfwJd07IbyQCGA9
IyWMvml7dxRLlAMR1wbQDmZjPSQXryeyrMplNpjTPezc5oCwrIfdVIvKuKEm
4GuQdGRHnrPFe2WnBVGczfbByks6LhC4M8JsqUHX5fhAeLLB7ugZdJBy4qAx
uNsU674zBA867WJXvHjigWaSSvyMkKfdOJd/M4O6rCtimvut24hcpvZStAQl
rmYy/2x2Q9QgmuXJsfRb8t6/K7gB+vQIwLOf4SbAsswOcAwWT1IfjGL3kZod
vDvKQ3nnlATzTWC7z2JAK+Adu+n9Vh5B+k0ohsjoITFaGxi0DswzEUkzme5t
/iX+ULPUc51EfXEGT6+QyoUCLQ9TeRtQCSoIkvZiLvJ6UCnk3UAPcBWs57ud
vuJxbTWeWuJrLv/OtOQ7LpWVBZxMvhLXNha8R8cvn/f/lq1fs8thX4tMhEwj
eoyziWE6a0Fg42mBNmukgFi8zZFIJVt7ss1oev9AJ8HEF9kfbyPPQgRP9xjP
DrQDzYBd+Eiii8JeaEpiysmCDlFSNVGEX+zxT8m9AYz2VMIXYOwz90+xmEpn
V6ol0p70En8ftxR0CF9Z+Da95pWeqeOSS1xU7dI4Yzuf8i+U1tlc/+OWRtFb
64OKvDdGGKhhFTCZngtY+c8lg1ANCkPtVuS7xfE5l/S4yqH/H0WlE4+mRTHI
mo9REBILz3J3GHIEnvvcGkALD6y9/S1jtjbUFh1qwg8pwLegozcPNA13Kukk
/6ddDuS21GzszzbaV5NKBM+t8G5FdelSaI61jRSDI5N3h6feHZJxd6i+hWg1
M1PGLsDf5yzGgO+e9siDV8O6uvSr6Xw906n6ZuUt2hylU+dInwnOwwr4Tyyu
FdoPuxonHG+VcblLGtOcqXan7gqlVwLXcvs/n0v1hss9kS9oNwjQzFMGqZAL
sE+jLBkCewMKcMktzseK9Ky85mlfm0HYxuZmRjkmF7JRN5CxKV+5T83D/wsc
Q6jFX8Y/Wfm9ae0P5g0/0vV7Ow/cTfsquB2QDiKQTIDVyV8MDobVi9+eqOUc
RK3NPPpoLU6MnmkgaNbaDRm9dgjT3ncFua7Opkm1c6ENuXPYsewP1+xxXrZE
X/Wa5JX8iqOgnyyN1iBwsDJ5oBUWMNCM5YjRRXUyWmVAiEIraRZAUaMLPSz3
xuD1QTxsEaeyo29Zkv3ZumPV2bdEphu2JLs1TvVATtUxXWviJlXrbymbLE7E
HzfXj93VKOFwc7bNnOyAKJN0sk3S0ZZx+wllketqhy6sGDQRzzrf3fa5ztXj
LMaqQryZw3O7t3Mz1TeRmNUmJTa3MZn65WRlEncY3AZ/E7BvHGjiHQXNOIaz
vWH80TZ4uHRy957PUYuQffawE/Rzj7yI7Ilt2yAeBLT1Dp8FwJzUc52REiJM
B00r9XJYISwn+rbIwBc3S3djvkNfXzOytMtd0z3GIlbSklI6jqyRZ2z/1XG0
Sn0KEHfidzQOXVoNXOVJn3w3W+Y4W49F4K2lTWsK88timW34CYuEbeFYA4A7
3AqvnsgxCwZNLkU/GuAniVNnkCuyzYANWaHH6ImQ5GOzhIqHdTyzP3s6FbmB
MI40u5Xer4w7Kf480cPHQxD3nMa9fExMmtbXe7+6NgXxNtSlXPm+JjzruTnE
5jmdYq2hh6gSkODNGiyhEqhld7mx2HjJzzYLLbMBm8mvSOSCd4HuJl/h4SaC
FDO48cU+9xBReyOd/6Wa9CTqTlOYZT6tSUIWVlTGqAJ6VGAWKNN5eRAk1f2g
7lBrt7utPlMf6prniUxJkMqKxUzw3Erhf9aM3lSPoe0gbYbiT3TAqsAPsfub
0xpgUz38BWz8N9PKUhl18A9AMx1oohMHvddz3G3HrmkKv3ehLJLMlP3wakwx
HqGqwd/m+vG7fwWGALvA8FMudsbyBr5hb8btbcrhsjXUL+KZyOjCWOGPpP3j
emsmXGBiSC3VI+Pyb0bX+r32OZ50pYDGi6EF/SZwWl98UesnHGxG7eIb/YDJ
lER+Mdfqu4hnQN7z6ZfhMQ6sA4+Pp2nraC9CNOvzLb4IXvZMfbd9VWgzBBTa
WtxtY2Hz+kKcdVohYRQXqBdzhG/ckCPohdxnqfAxxbHVBcHKTPiH+OdskCtn
DLAfqMo2uSO13JBunPjZfLyOmc7muOoQvsDKDCgTuDtT13xa0AyI7dGJVWgs
jKBpZUIXV9YSiksFxRqwDtwpK+Ks7f1dFjGwCJP9aTIV/1Icpu5mRZzHSrP6
LUN0pjoxCDDRjKVgv3HF8d39RLpNUwCKq/9t9LPZHk9BRmYNYaQ2NEB4qhVL
ELOn2m3YOxk2W4rKte0pT0y+3tRd4IXYGzxbJHzVMGjXb8grAWKx+35DuIn+
i8JrVBOdUcZ/JGVYsM1xT3aUMq0syDR/hJzCNJXuPqTzTUzs/QMHnvY1+QyY
DG6p0pgHnXICzfzGFGGv8sraH6XhMONKj7THkxy+i6m2Db4EVhZ1mUWkqKv8
IfyMGArspO7Bsynp13oDbz+srxNMZ73ibAjv+bU6yHNuUQRSEMFDnMMdiSfa
Wq72lNdfYg/cylpcxBlr5CU2AyPljzjLmnPgVruKP8iAYdRG1uWwSh92zYNn
CpaOBba5BBfYXyWZYO6uiEfvdrqeGdkoIsLLvmQaoXMquYKLFjBtvsscIkXI
1miQcNt7uyMOlMxmz1CrFAdwx5auehGsBqQF2jXZRMh7PjPtZt+k462RiEVv
bYTn8p5ymg255Q83TTnfSdCSaslSkfsnK9GfTadgfcBJqxAz2782A80+0TMm
tmmv6ToaegR0N/XmYJD/D+t50hQ4lcpsKoiqc/0v+hcQszYRABnpdKOjeGYp
imNPpHCT//gSvmOLatbgGlX2ANSI+ocqFz1oJ6YSHXPhDw2dQ6fPuHK/IGms
pZbj2p9lWKMhYIH6G2vrEmkXVaHw1NTSeC9vsUOlwJFMEeIFValSB889ZIje
1cqiFjlkgPMryWhMnbjtjZAaU+PiYDMEhbidv8ZuayQaXDU58zWdQ7LIuD37
5RXfotwyrOemfcvXmus4IWuzOlmGD0CXK3Zo6wCOWEtsb5R8iC3rmVd7I7sB
E2NJ8MmkjEcT0u+NADPUjiBQYjBtBBFA7rO++Y3+qyYAGTlFrcYlh4wGW2xb
cdPWn8ygBNhHa3+Qq4D7mgImXt+7rSlg/CFADH9hU1FSsq1iwaYeRjJbatai
n0IZGwCkB+CE0DPjqsPmOsPnyNm6KfyTR6Lg0kZVahXdMPH5kU/xpN5nMdZq
duhhbiVOtT+iua3TEJPukGHHkGVbvBel3x+TcqEL7jmdbRdVw62mDvkfopAz
8SeWuJfWFGmOX9POIs3sj0DAImrYAduH68hYrZlvZS4pXlMPxmsxtEWOgz/E
LdpXkQkyQo/raEbjC2uz2xrhbnN4mXY8DaNox1OT1ZVJpcHz8RDxrwDjiCAI
HAvyMm0f+AVPijtKat/V3R1QBjI8+xszj4yLcvvjjl1vasbyQ+BjkZZyTD/r
wVzG9V6pT6awahq0DcBF+d/34pL54TbybqZRSDlD99oC12Z4TgNug2592PQL
+CqWt9fAT2im86rPBxlFYETk6B2N44+1Tr/UFWhG2h+4lcDofH19cad0Km2k
tA8kemej8MU1Xk1gn/adtjn1mH53ebedpT9Zi2qv7NUWJrwv0Mxv3E9As/er
6wBteEx/rS+oNR3nQ/bhcXB4LSMcyb7VnkC04X+EF6CZPJFkLWoZVfrIi1gA
VDa4PSDpdIfYfU2jtzUGwEZtqBe1uQF7gPf/yvHDW4NsXsb5QlY00Mwv2xol
55gZxuuLX57t82TTkcFkE4w93pODiuD/d0cnHWPjEzJZHVn1G0HtKaVnKvEt
miQ8CHsxmPam7BIZYcja+4lAE8XZREtfBz/VFIz6kF2cepIdc0pj+SfJVtWZ
lwEEKpyoTiads0TtE5mvSm6+W1iFUvAU+hMV9FGiiTrIsNT0dIqWUOJADZt6
53luqDD94DOskDhhFVMnrJD5Ynz2Z03D6m5jXZUMFdOlakiWORwhDPOTBIG0
xIP4/dPGnYPAVO51Jw9U574ulFPgxIdTwISi0IuqMIZubQgaoIYjqRe7pl3v
jUWbfn0AcpDUc504db6nmQpqGSNmgws9M4Y+cujoIvDkuMAaCBWwaG9Ftz0V
3EG0dpY17yjDkAreBcjaUszMdLIkD+MAX0gZEGqVj7ko2cHqQslqE7LUke00
ZdOM40udo0HujOt8A5bLcCHjUAqK/P2eTO549v2Gh9GSD0pnF0mIjrTLkMUW
S9hBVociL7OZNvq6/f0Vevtqj82rdUhSqA50vkviXgPNWNmYSA0xv/FFgGZY
e6FLarANYO9vSWfauVT1WOCNZt7Bmj+rKC7ftCybw25zWO2OtCxb8tZipr/L
mY/WZPcpHhCeHRXnJpYCoImCujCBjYZIrMrhIhsF4imasbGwLjc4QsYy6V4A
oA3/gnxsUE7zkFzuSOqnf+W2IK/bn99/QrObzd2Rhr8YmJ9FxTk8o6fs7cn2
QLO0p9Mc/iuz3uxyvDvJJnZ8hY93maARc64LgzpgDVpvfTETqyLxWCsd/5FZ
jIIqC8Odoh7iQ1QTpgyReVsDQF/6hS6pj8ZbXy7g6XzYYWoI4IYTLf/hCXLk
eaFnmzlGd39UyvnO9ORa+fPrqeW8h/yIPYgvC+A6VNV8oLIbZWEkzFFgqhEf
twvNRBnsUwufohmVBN7fsCX6WjMigGYslxloBigDg7KCp7lK9FTXiXtMSfyg
zZbns1Jv9U8U41eRMaeoWvSmBgguqrHJt3g8UXszHFE3KEONTJbnC6kSubL+
fy6sBEdCliXSlviC5oyBGywPxief7CAOFzWDxakQfEZVlD/XXNLrk/u5aD3p
DxRoEnF7/ftOydyvDZxx/vCsR14VwlUhcVHfNeRMVZNNhIVLU8x8dkWV0w+d
Q5UkLHsKJUkcV9cY7SSh/HhvQw+Tmip9jI9K26mBhiGar1NSmEL9ImIPkkYR
0SVVCJUiGcom0vlqdFJaAdOQXXWKSCBE0jqwc45PPFA05QzLrb6KyTQXNgwE
F9Gbla1HfzWO+7tJ/AFO0tGw71DrpAPMatUXNXx5bdqPTi2j8t3MnZme5wYV
JA9sZtb0VruPsNh08Fnx7WA184HqVASi4llVM9Ykfj1YhXVs+VmUi6q56d9H
UslZaSpAEr40Wb7ShG+BS63Mjau5m+vnmy1Y8NT6APaspxi0GbX6+VSkJA+R
RQjOafVdkMlGvp0cdAo7wrZkoNBbTtVpUdpyjyJyyUfbiFUND4yCZ5RSaxgq
mE0qRsPcpaw2gLzJ8RZ7qtWlxRp9hweXmZEkZrZ0pwVklgIajSDt6dtLUQUO
aAZAxofHk9LsmCXf2RTEVjkLWg8sZogMnlOWi0pKCsAN/JOz9Xgzt0oDw9J8
xiDA5K94Ugxkm/Ul2015vPIDc7Q9lflEcLsedc3NA/QJJUPmVY5YWzvm/9H1
FuBVXF33+E2AAi2l0OIUd3d3d3eCu0uR4u7uLsFDsChEISFCEuLu7u73Jjft
/a91ziTl+37f/33myXObN8zcmTlnnbX32XutB0OJZjYLCj2Yoqchb+wHbZJd
WaoTvcvBV2nEaSsA5wl4CEL1IptF2UbjMVSiT3TGUJd96NIw63u5FhPRbGdL
fHlWgDwbXWgyJfcre5zpjorzYBFJtGSjvUBLcr/oV9JQA0FBrsXsdEayQiFk
dSOMWLzQj8P134pdrZdijXvXhwsZfonFGmNbRpoidlYydQUfF7C2jQ1B93mt
TE92fAj9rtLSfFBlASxFpdoiKeRVqk5WZAlT7GR9DsCQAubGE4RgKdGM+mDX
+lPX9P4wUP08M9acqH32SZUw9kvmB1HwhLJghSX/+39awczzWKpRHMXd1bh3
HGnOG8Efku8NjjuDyF3mZhsixGZTABgOwqgfAI2MaFFtsUdQB3/Av5Fi4IqX
QW1J54RLbLno3P/QnaslFOSUvxfaUHUrxMz91tX329hQKo5ijlP1Dod0cwDI
rC832y33VFKsYeSeBU64+Pf/VDF/MNCkx8SmcvMRoV8q5f4QusqDxG93S4Sx
RPINbMLyFIApY21JAul4Ml+afdRym6tYPFSIssobkVItlGb9uzUl7I52plL9
Wel6LGxDL/WhTr5CBTtJdwCmAVcJtrngV1lprKidi3wjhVzGkv9/GlHJcpg+
DjNRiWQ68D9xWmJdP5AusoU3vURWvxfDybciZnyjgJi+2TBFBhwzF0uwEJUS
PHO88DtQXA+UgzIyokpQEfOcWYMSCovqSKtu1lEcY+2ZqK8bwzIhh1Wcv1Iz
RAg2CuUQekHS3ujLqnzTWYSyuwwxMG2Za93VXJGY5qtpLgzC6KqT/XRkrslU
RQlcoBkmaWlOALiZtqRiYGuV0EMAmrqk8GF7FqLg9gXBYAb1m9Cdw4ARjm8t
pSZ22F7hY/JXK6pSl9u74wbxTzCdAf4P2+mB5l1uwAwksOtoLdbv4Sc+nxI5
SQTyoL7gM2zUHa3nykYAoplEeCpYvplUbLNQohnLV+LZ3kKHdNlaRbkkWwZf
oq+5xPPvIvtljL/uDKHB4j5KH/uJXEoFf5BohrkAEJYVGnlvJuXaikjc7yx3
GGONShJMQc/IAMHN4kzpLRh2T+N/mjsvH+cjOC2PZLnlgSeDV1+hXiI73D8N
0694bj4L6xDN/m6XcLp7+u1BWS9GIabQuNBKQBt+uyz+AxgXSyMozJ6Cl1Kq
zv1hQzONhRNFUZQGTXMUKmE3SnwOFjiszjGZBiimmeC1gZgIcl5Qvuz24Oyn
zGYXWhuUePzFhp3IZ9pEK3YB4DyaNIWQiyINeRA/NQW8HK6VH8RK3UhDDDbW
0BpNQOAgtI7b09ZqPU0NKFMp0IzkZ8GvOBS3AoFInOaLalcA2v8wayNbo27n
96V1vFYonlMU1F2hFG1KVc8fD4k/mNTSnJEl6yBUGxtJG0rFfXJ1IymB7lcO
aIIflvvSLq/nLf45BTnXKorrdIIQh5wyAiebygPDm8Lv5dq8NBISHkBEs3VC
uHhlA2lN7rlcuS988Fpahx6dSxlxS0lS6bGFg19mSR3cJmU5pcvYdhpY0Fl4
XztpfIaQWTo3SXsgfAf+Gbs86svQvoLWynhchupfaSn4k8PUqo6Tq0r9c4cJ
VT6PY50YTQRGEZ2owi3q7ioUGIB1koYBxASOKXoF3POlUUtVoc31s7MwklD8
d+bTtAJHxdeQjhJCKpBrEMFB2EYr7oQ0Wu2dfHsghih7PxF12q2g4+e3rRr3
7RrXrfwMHLOah+USvDTj3jCsyAheokVQL7VYQ7YJ+9FdLSOEik75FsPkos/L
Nd93AxLZFJZkp2WkGUPDKcp4qv/XZr26pPhlT3Zqmw2qBNi3G1dZ7gaStC/5
QzrLM6Td+qffFnoF8kWvZYbk+6I6uHenKVXAh82GUi/lebdKiOhvt6h0rVnl
S430rjTUu1Jf/0p9fr7WtMqt5pUftq0MGiybQVg+LdAsYFMzsaPdI/UBRTKL
rBcUu4vyifAHjLOSrYRc0nfRK+pEbgb6xKqVq+BXhUCz91OyHgwHUokmmtaM
QYTXmzykQ1Y4uNmBDlgcKaTwYmymxSxEVaXexzXBt9RRT8lMEkRfdpylNs6k
LOpVWaiSOsu3Mch4PT61QodzeR3MZQC4VDyT6kNW9BCn7RHGG9VHDX73XtuA
rQeHOtLz/fHQrHeT8lhCuUcddInd5Um2mnQhfV+cUKpO/UedAWBRa9LpOFwc
p8kPL87yLk7+qok14RPwO1Xksg3EDDgDtKcpzKV+gDKpU4fVLelGf9rKcyN7
Zu7n1cVeh3BTJTHvNThDdgA4ebE6Rc3tngKGsZpisemQJzhbsjo/UpPhzgtR
Rnhn9scF6c/Gpd5g2XDEwbYSzaR7smh0Ulx7yEwWiEwXQjlpJmXwGwCNYpiL
FalhL2HFy4e/pnHQ+qYywRu8sUnIpqYhG6mIjs/B65oEKg4XtM0KWNm4XM+8
gbDQUiCLtqGraV7pjz9YKbYYyoXTaRi9snGFp7b/2vqB65oErW/OgGXLn+X6
5C0rPBxDt7eUUBawpSk1P7ltQb8Jvy0NK+zOK45yvzDacASK7TaaJa3HOt5M
mlPw+ws3Mf91f0qfDq/lCrr6LuFRAc5eaxoCGKXzpgimmgVuaxmwrVnANmnB
CZhtJh0hadO5rIHERvp4Lq4t3Ty5/7K4ToUVDnmvAZ5/TcTXnnNqlzs91ZDe
N2L7uIrN6MqfRlf6OKqy5UjOa+sR+jJgZHnMeG7AITLizsVcvkSvRbV8l9WR
vhh4pAGrGwWsboAD30fatkqRZy+DOrJcp0KnXW6shO+nKRXCK4Y/94dlPh+J
OCLr/ZRMsxmYa0KxZ0bm24mZr0amPxoqcu+0O4k6Ll3k6N8kLEdbyvQCBZNP
dBW1OoOlvkqh0FehSnC8VVna9/I9zUyxRv+QCmbEUWg5XEgLjqFTA/nkjGqu
c2u4Gyi+V1IeX8jp04SdywdGmjTXnlcTkP5lEgXqLYaRcRn1UT3tpjLszDq9
B+1F+rGd6l5H/uZZF1G+0o898pS2mETlYc8ltaXAuLKn+WpcocX0AteNZX7H
yoJvlkW9pCxDsrU21UGb8vWfFAdt0kdqZopIU+u5r0igGesKrvWNOtmZ9IwL
azMqY69pIC2kMWwQPmAVoFTmjYHZT8bkmE6WWrsgwGz9jnpSFvdWG/eeObRy
E3aW6n3fLTsOMu8OQdiIL4nB7CmELCp83JhMwEObQJMRiWZcBZb/ATqB8JYX
vdw788GQ/NcT1VYLSt228oqRD8DQytK+aDO/l+UFleWGavNCy3KDy7ID2HQG
ppTwjgI+IZdLfA8VuW4otJmX925i5tMR7Hy83CdRcVHsEXeyJ4MXYb2HIZT7
ckyB6fTCz0vKvPdoQy5SUDTFHufU5ceVFadqKVInlA/VrGcrLYoBK/sn4xse
b1nEHdH7vCRPqBwnXu+fcKI7hhmTCesalddp1OEWgGJwUFscil2L90LppUKi
hbisgheRaWxqBBoPZhL8V2s6gIOH7GuPGDZkX8fgfe3wG/xfAVuaYy77b0Rk
18RnXWMunRLi1jSS4STRYHm9ikNY0jTElAeUEcfWKAmx4E2IVlogSAze0RRn
DhE5N5qPCxczeoH9EEgKm/gmFHIHc5NItUYIIBO46NYt6Jy0ohDQt62Z/xYw
t5ZSkT5wV6vAXW2CdrUP3tUW1wra2YrotKU57gLf2XNFPcqtL63vu6S+xCUS
1CWkoyxxWdFIcbQRR8CqP4VX0Z++P/zSa21dCeAcwBsb+m0C4vELCABsRsHk
/8Cwqf/G5j7rmvisFl2Wi393W/gbfT/BtaYqcSKNU0XdMsuWJlV1nVyd2vtC
ZFhqukqhVJwQN4I7CttFhKHU8+6W8tb8xa35/+BiLNEgYAOfFfNRO1vLJCFR
6FzvhMt9yKxuDU6/NRhxE47U24PoX3ytL1gHvY1odtNJMRXd1VKxw1C851oK
X85O3F+40R/0LNd4UpGVgZg7J0ujH2uTzEszfXSF0RjVrDQrzSoty2PGpjRf
1G1mfqUrhNwMUvz7ZIzmKSz8+FRXN6JC6Vouf2IFaSgdjjCYpYkh6By4lvWo
SojHTQbrgdy+7Udhxvd99T/0qyS4rr7gflgp9CT9kwY3UnMMT49ipNf6Zj4d
hTmVa78cUKMNOF8acZ9ZxLgPrLsDfQKJEloHTFn7HJFidxTpejgCczD2fA+5
fY9ny/BBKPbLMFlKiEtlaSqnGTHRxK5z0dzErcDwuwxsox4J+alb7KH2O6J2
2SSaXGighn+L2SENhTEGXGYJ00Nhs1jhXylFwhmFLa2NWSbzwOzYutxblriD
/BQ6by3xOV4SfE2k7N4VJ1qAbVI+mj2zFur4d+ooQ3Zx+p1Qu7GJLPvjPGkE
n3JnEJ4PAmr6MB7pFHOkc9QhegtGn+KaKMxPWeVOyy3bZfi34JY0e00ww0JA
55E8f2bS8oOpup/lpUl3AelllB16U+NzGJFsntkMYQM6GOumNKxRjAnE1mHF
ziZT66AE83+VrIzr9aJaWJIUdxhZYUtsaRr6V/OwXc0j9tBfNepAJ2ZcT3SK
O9Ul4SS1Q2NPdIk9puxR0ldLeLwyLbZB5LiER4OPoIVyi+EHl+R6YnnlQY60
iTRMGtDg1dMQVpgsxJ3sSn/q8z2SQBjO98Bner8Kn0Rp5qiEk2KGYoGWZI9U
ZFV9aXnPk29tEkxp9xbcoNxLV9+Yw51ijnaMPcnz4xbicaHjnWIOM2yM3t9R
njZgXSM5QWROT7j9yiyi0lvxo8+gEkEsU/J70oJNGsiKJA9dd3Fp6ZlLj9oT
XRR3YHHgPwUsEBNorYjVdjmi3drSk4tOhdN+qnAqlGVL9H+ZVxPfitAqdpAp
Mry3fcxhcfJTXRLP9MC6T2feCz1p6XisMz3B97YN39Fa8XoTxFU6QjL8F/F7
RT4q4kDHiKOdhH8oXzSwSx4xp7tGn+wUcbQDLTIPdOT+joSynS3+I887WsmT
0G71eNdY4fyY+nA4GZrlglzH9exEC72hjiMZYDamKIr7Zep0qbUue5CVbAOA
RZqyCaMimTWVXpaBIneBpZY8mRybq6cM6KR6DLicnOBOU6nX+nnCT+C6+Pll
/E8OExjmO02uRtPt6T87z2YM/l3xFaqLyYJHQTQ71in+omiqej4ux3xW8ZfV
Jd93S/12dgREPCbOhN8g8vifLPbcV+iyUepd5Lwcl/lwuCwdEc6enSIPtZOV
nNIKgUaiR6SzJ801Um8PTns8PEsYhrLHwXmdxnMXWBBOqw08XeJ/HJ9lZWOR
zaKCD1NBm9NuDKBqyj4qmfusZ9oHXEXyE+ll4za/lhC6KacrYr2TrUAiCcA0
afK9wenPx+CiRTbLNM5bSr0OsEULtxNyRR12nQgWfJl02ucg1ee+rGaxNLj6
y7HCs35IwqXegDKQc2noQFdKcg+OjaijHeWtcYvz8chsowl5ZnNwBgTsOCEz
bzHPS+Nek3kmfNDEv+bOQsRDXjHgpDTTwbfChVIf0PEQJJkOejSf4r4eswqr
6skZx5koAhxxKGjmuaiWxBnAi5+0+RY2tXQVP9QOrzXuZHes18zyXe+TerNf
+m0hJnyjf+oVhsx4sFzT97cHHDF/spWUiadSoIyWebTclcmxJXWUshBiJnfz
5XwP39caIMbnfK5n8qU+STf7pt4ZkHZ3YPr9wTj44fagVBGkSzdzGsvubE3k
Wd9Y+N1LK3kFkCX34NcQYsg0oRYbYWALFHC+1p8nv9UfN5J+u1/ajX5p1/ok
ne8FwJTiupzywKLVmB1KrytzUPNqecz5TZajSHt6buZiFvxgtiurO4SzMMNh
THM5qYVbN23ZRfHnkLRHIzKejqbp7bMxeN0p94am3OgN8Ik+1g1vDUNUboxi
fCrJLrnFLyw5mBmjvSADLmn+HibM3+NPc2OCbwdP7NHwzCejWbqM4+FQ3Gba
tV5YFLjtq6w+0l68mcxkiqOJtHenQdiWFsItTtlnodowBurejmKTpVXYbhpT
0jaO1pAtxBZPxdGmAs04eA52YPR6lm6kWKl5y2+m5H9arHXZTEwLv8khnWJd
mvlNm+VLsdAsX+5npX1FTERD3u0tscaJ/SNxchrvMu3PVW+XAP/dzeUXkLRH
BPtNZN5DhgB8fYtri62l3zwW1vQwqIGhXuGRJ5PD0raJIflaZhKkbQFGl5TK
T8AruzskU3hI5dkspisfpqTXIXz/Yt/D1D3w2FnsvBm0Kt/GIN9iBkKwXKOx
OYYj8JYBU2KzD2+2J2a3dOoE9cWBz3ws52l8JopOB3PH4dnonNcTgBjZ5nNy
Py3Os16RZ7ucgpzWi4AkmOCABZYr3x4ImAV1BIBIE3aZTeJ6uvx/JbGVLDRT
CusaVTjaUxuc9qk9k6/3U9objadQItJqSaH9SpovO6wt+rIWH/Ktl9Km1nw2
CGe2cIFPvjkApB2TVLGV399GzEQlFyTfvvR+Er4P3bCcYbpl3KORd4bx5Gzz
ebnWSwsctha77Fa77dN4HNB83wfmpnbZhovS69lCXOvpaGn0DGyJ5p51W7wU
RljCDp4zXb5Zg98qLNcr9ln4WpfWl31PHNLbmofubBtxoHPM8e5UfL0+AO8F
5Jmu4q/Gg2fmvJuW82EqmeqLcZiMLO+/1h9wB7hAPIhIkBrpaxtLA6xy/ywW
uWEOcsrjyUvM3NpEQo0McOTj5bB/NDLj1dhM44l8s++m4aB88atxtHu7gxFC
4WJWBfzdlnW/G5pKp3sZa3BNX1Ff2jgCKmngKPf0T0qTKVp4Zz1le0LWG3Ej
76ZlGk/GIgX+QFfZC7TJRoyGR8f90CViN2peTZc5NPOV7qXgSGxSEEzJZVpV
V6XEl/sphOuV3LQSUNZKmLP0BOzTPYFjZlKu6cwCq0VFdis5WhzXab6uw/jJ
s1oqdEvGpt4eKpv9g7c340bJUm7S0Yl1drVvs6opbtELfuMrW84aEkAZjWJP
iZrSO0Mw3nAJrIOFGDA2y3HmAjtq0mabzs16PZ6weXsoefvprrS+3S08eTf8
qUTEIiHgu0IA8opGrBuUv8Savq6RwDoyuuDNdHKkQduWFjKriSN0e2sJOCKk
ai6t5UJ207YDFK7CzYSr4c0B4CFsDTafV2C/muPZ95wm6KYm9H5JmGFJ2KPS
0Lv4TzBnrKFYgKIPsUWFi9cRbhzTGe1Ih9gjnWMOdSEsH2wbVr6RzciaZpct
pTEcd2RETlVJpW5ittN/S8NAlpE0l7Xi8stz80JgJh/I7v9wGPM9ChT6ohj/
D4ayJuctRb8pR/95OZuYPq+k5K/NYlpUm8/ON5kOKMt5PY5o9mKkKOceQS/p
O4MxMVNvDMQcSRaVDDwu9ePBGq1+GM+JNznFOMuk97ThiMxn49Kfjct4MZbO
FM/GYkYgIKWwNs5woQ+N4bigt5dITr9LrEpr/wxaz2RCxSH34OTnQEnCNzeW
qQAy+UNd5PrOrwH+fH8YFtksw7E5T8eXFyCNyzIcjUtjyvDS19j5SFguTzII
n/oWymPcKEbI+qbS6xNTm8H1rtYVD5MWzJKt3R+W8RT3NT77Vbkm+ZtJABOw
UyzuaY9G4Vq4kGj/7KoY1ostNvKW8oiJq9LCmnJ2iLIE+YEVVqK+QsRKCNk2
NQICgCFEH+6ScKZP4pW+WDXA+rLeTc61nJdns5S6zY7rcOBt4j9zzefy+zwf
m/FgOF5NzOnuYQfbS6cqWR3BlVFxexdFZSIBwtqhjcwhyFwN/ewugbcMplDJ
64nsVLJeVPh5VbHThgLnTTjyHVfjN3lms+gWdH8ILgT0Y0PB9hbgQr7LGgA2
Zdbdd0ldr6V1ZHGa1I7DhMIfk7cIV2h823zTOdm2y7gAOW3J/7qZkjLWS7JM
ZuF5Yjhh0rEVbldrquwurSttpByUzLxQ+RZGqDjwmQLCE/WkbwUrvRexIBlz
H88QXw/XBaXMfjqS1dGfFhR8XUPVAp+DJf6nWUrKfs8LVOjyPa5x25FvvSzv
7TQ8bSAqXiJLf6V34XyxIzn3ZxBC2RaBe/RZx71Ies2c6s6178EwyuZYzMNN
FbvvKfE5rvE/S+21wPMavxNFnkLM8NPi7LdT0wxHYu6AdTC2/atpwAbydhBm
Wb6CwYDLec6r/X0eg6/vc8WqJ8gMVkOZgZfRdOC6JrL2jz6J21pKmTXBmlpJ
WJD+5jgiyl3biEXAqNNduQV2vW/ag5FZzyZmGc/INV+Y+2lZgfVqHEXWKws+
LcWixml7qZ+y9c+DH7A0cFKcBjGQVEckag4T2SL3d1SCHXFEigMf6LEuKh6p
83CoA1CRjkiiQDH2aDeQYQGSPx4deE6WL3YXjmy95WSnpuIjOkTzOb+bnPdh
Wt6HGfgpFne21GFk5r4an/VqDA+jUVx8RTcfVnzSAEHCwZkZaBDfBgPfqNF9
jYYmAtPK64Fl/c9VPoH4y6IcCLd/rjcNrU4w0xJ1oFO4TFfuoFdUyLYWkpqK
ph7agOKQvqUkM5uaMPmzubGyL7aRsbmwYgeAcwlg/IvHcqwzTs6swuluwumy
uzB/F5mQU2SSUXxQXcIPdQoT1nsEsW1NuTRIL1Fh1F5eolBHLIX1/9v1ANvf
1jJkh/C7FwlDxKcJZ7olnu+WeLln/OUeCVd6itvsSUs4xEcnFLRk4vcvivaL
hFJjmf8X1Vy1PRb8KvzWa7jNorOn6/SfJKlg8DJXaU3icF1XP3BbYwQUogy+
Nx571jOWDEnXacTvjOgDjrHh2veIxnufxn071qmCjwukVa7i/X2gvWKNt0xU
xs6r6VEelzHRuoiGoSJKErUBIoqvaCDCSlfstJYtsX5HaYgQeI67OYjovfdR
NdF6Qa4xRT5x4xjD9HFeK422a8tCMq/yoC9gdSPaIuxsLdPRaTcGAFVYBvNp
YcnXtcWeu0v9DmsDT7OMCrfjs1fzbaPaTtlGSb7aV9ivNwtYWV/2kDpMrCzF
D6X8mtn/7PH8PF7fSfYU09WrQfCGZhTLPdIZXxI3VfBhqvD+207DiLArJSKT
rI59yx4ZYR5XEmlYFnqp1OtA8ZcVVH28OxgYhZEGxMASo9T9ytILUdwbsLIh
BmpFLzZmmSzvKXbdzmRL2F3uHyWY0t8h4QOiOZoZhV4p9TlS4rQeLEIqU4H8
IJoLKBd4dBeVJI7Tqn2ZwgK5L5No8Pp1Eino1+ngnzxk/SdLAZeKDRG59bCF
+VWymt2KRWa4OLhbJMCEK7jIrVUk1ui2tr9N1MEOzCKe7hJ3oRvGc9K1vpzR
1/sl3ugDcCYVEb1LKWLuY02X3ICYdrYXsw0nukoXTuKYSEkpULZfaTeWldXh
RzpGA5eEnzWIFiO7KwOIloSRgbLsE78HTrIb7hTzhFjLgHI4wA0YK53qzrT2
Jf5DQtAdMihWvBuORtyHMC37ufgJHvVqHH0rwNDec0XON5+LtR5LDONEfDad
nSVwL+fVmGzRTYzzkIdc7y9BmzAi7O14XQA1Zv1h5lpZCCSAWhoTh/3VKmQH
d1skKZKFSSLubvlf7aV48vQy3skiT5YtiSSzkm/cyL1+7o5talJREcqV6G9B
TcVCEIFlaI9SfcRjZ2sccuea7Jf28X/K/ReZUGK88IMtsvKzvD5fFkiI0hpi
rLhiCy58e5liIn/by0O6lMokPPmYrGDcyMIDrrnMWbHd0nM+wITOpDJccp76
kzjYpoTfuM6pjnVfgIBIZ21jV6xc9Kl+/GYSEIBtqt4H2GoXcoV6OMLpoyTk
ijboQilVcXYW2i9juPRsNI1ZT3BvWnSU/+HxP81Spf1xRQ0hyxSp90IJLOn4
WfxtK3Ey6Ko27B4bPWJeamKfsxA95JrW/7jGdTOlOF+MTbjWN+Ko0KVUCIxo
hprJJgWZ0fVZ1kB0qbfA0oPgnUV9z6lSjuiAJaB+VMPgVk4IhX1YG+mzH2hZ
YD0fA5KaDMdp8UmXkDk1MK9tRumZD2KFuaJT0bu8BbL/fxIcX4VONdAmGNfd
yfA54UpvLOV4eqL0+jglJYFdCWbsiEl3pTA1+x/tNPHmpZEPqGLqvgMEWNgh
9cKsxKKm+HDNq1nBovFaEVngpYM8JF0GlI3MK3dKpQ8LKzwp6aNJc2ONd4ab
kEG2YUl/6E3cY77tErBfPPDYo9IGpR63G2b97DSlCnimcJwU4tuigwCfJf90
nMIOAreZXPWUMgn2+bJdApNI5Ao6yBY20cXWLeIokYQVjwwA2SbAGbS6ke+K
+iKSbVCeOP0zZIuwFN/ZTFK7sN2I+FrgTeHAc8D6iLBLTHzGWaxuYgzSK/aE
4FQy/0zAFLbpgoZJA1+AAPnVSWbt4i+w6Qb8KuXOIKanAEGim0NSJlwCgSR3
bK8PYL/heTrGMvVxmOfHkkTuJwhbTDkqKvmuq/1Irm7SRI/wi/AQIczrsYCy
fPOZWJQL7VcUOq4BB8Dbx8H0msPqfDsh82I6DQMDNygyUaw+xYKLmyIn2ddB
LAFK0Qtn9NYWomygCdcOkeT021gfFIsBpqhVlpukcnMh6igTRABwQeSIhFH7
2sl6SOYHxNYP97Xl9srKer4r6LUnEubcIBZbLU1kFRM+APRo6LyBgWpQeb2o
TE7KrTe2gS+pR9VQkZCRlr4y0ysPJdMrRq8s1/egRTvxjcXzq0U5qNjl8RN6
BT7r65cncrmJxnwRC59EYnyplCSt5T6/hmzrFpkfxE3VWHWJlVeoyAqnRUp7
sW18VX1wyAolMYkAYF+a7/tY/Rh+mzLCUa/YmxZjzA+Rz0AGRMPL3wWfCWiI
FqXLDM4jq/tcpH058FM4mAtJNGn32QLjJOlKH6EvOi7fak6R6yba7wZfo09K
7DttohVrrZOswDRYdYP56HukwGEVpTjvDsRYBYzjOQCHQS9ZngpwnvrTt1m0
RKRG5epGeNfcYbnYC8OGurgfFyBupTQNoCz0OgCT+1Ph90pDrgPQQNgKHFfg
FuiPeaYHbb9WCu+VsXqWQ1Tv+qqMurFI6UkXVis97ax6IZyFKVIxgOZKQj2s
Gpin/5ommMWydSXPZCaiP7X3ISInKJMwfynN8tLmBlL8JNtfm+FRkuSgjTPC
6lDsexhgm200AeQh4nBHDGNaPCyUDV+16cC45A+51U5jwTNCq8pofL7VPDw3
umXhXuJNStM+060+J5iCrrlBdM5N86AcX8xLviaXLTSCvz8Mcxb8HxG6bFio
cEwzZYOnXkVVuSSf9mP1pX8ud/wX/05z4Y1c02XOk1a557snXembIuImHAmX
eiOilC0SWBw5Spezzk0i5zfFYZwbK7gpqaCLw3NxXQ9RvZxtPA7jAQeituyX
o7mL93g4KCsQiaJVp3vQPuxgJzIQgNiOFpKrMG+2u43Yk22Ppyd6N3rgm8h2
G8qjvRwnFVcYkmMkIKCwmAfkYaj4cpxsUksWm2iAell8AlQhJ9nVXGyIiNCs
PMWNJZvmdBLZbg4EJDKP8XpsronIKnxeUeS6pej73xixDGTwdvwplqv22kuR
yS/Lcz/OotDfs9HlqjJdZSpM5IiaK4ghasv/V2k6f7O6jixqkpvmWNpkyh1z
FtAtm1iT5QZEefYJM0WmSUUWvZ4MZ/5Hq+PCmkyqM6/+h9IKtOh3UUxeW2l7
lFXx4vAs32WQXZASyiS9l7nlH1tR5CHzzJI+laMc1ujfZJ1YxdaMcpsiYauk
+3iI+quV0k2efyzrcLjdT20fRXXHcbzq6wSVK73eqnyf84vXoloBq+uFbv0T
aJZ4vkf67QG5L0cVWMwqctoglLEvgULQvzLOoiTRshRHvIU2zqRcEeVsyfdd
RfZLEAlm3BmcdLp75J5W/mvrfl8IFK32dbK+86TKLpOruEyr4j7nZ69FNQPX
1A/b1TzmRKeUa31yngwr+DC58PMSQGJp0CVt5ANN3AfaiqV81aQ6g12wXhH4
GfkIV6G7nMWsrMdDEs51xTAD/IJ5iktUdhyvh9txmqrnNrOa98Lf/FfWwbof
faR98qXemQ+H5r+dWGC7UOPxF2iSOuxqacT9sqjnNEmPesY6opArCDmLXDfk
Wc7CyE9CJLsHaFYHp7IfqTLpr3oNKOvI2ssH4sAHw3aU6wegUYt7qJ7NeH2X
2dUwbUM2tgw72DbxHG0KQcw0HjtphhL5iC0wqc4l2b7avOBy6bBgbuSludGQ
N+IxlXYc1ma9oUs7FlYMbG7PifXIQ3Tfc7lZ01joIXfAgs50Gaan3SLgMKs3
cS9AS/CxHKr6U9S9IILXygr4J+UzPY9Cb7Nh/NOirKdjEi/0CRO6fyC0LJ4f
VtFAyh5SKfPIpr8BDKitR1IzH0NRqEDUBrOSLZOYROAqKVeFFMzD4aA9WP7I
du4yacwKT9GQ4ktTid9dRBkYBp5sxWLucXRlu7GydoKqLF8wMrnDUi3HdCrY
Cw4gQ/a7CQC3rBej0h+RQSUrW/ZdGHntoLAAd8ZFpwmoLJgMs76iyARsilvY
V/tS3hNfDLBvNl0qO2FFQ1SOo9BlM4X3bQ1Y3WQ0HsyNUAwEEFvbMmMjsuh1
A9Y1kOl0ILPsRWVKVugq4PvIVEkm0YxXkVDGBGnQeWqShN+nWLFYN+nCE3Ca
mOa8jo0VxpMoqnO1H4LccFFSJXsHEFLJJg7Z44mIg9tMorxQZJ5ZcREk9tEY
4FM6oBdBjDn2oekPR3Af7fGIjAdD5M4g2bIANLb7rSEmyIhJgs/XKdWEfHE1
dpRMq+46ubo0klb4lcAcyawkvv3Y/iOrlZhxLUcznEfW8dqN05PO8rKDWB7W
I/RtR1WmS/KESoJKVZUMR7So1JS1Ad5LRBHXmgYkhBubgIKWF8mTNPqsri9l
G93m13KZVYPbcJM5620mVPk48edPE2rYTfzFfvpvjrP/cF3Y8PuqZj5b2wQf
6B55dkDindFpL6dkWhrkOe8o9D1VFHJbHf1SHWdWkmBXnOLAVoXkr+pEO3W8
ZXHMm+LQB0W+Z/Oct2eYLUh5PDH24pCQgz28t7R2XdrIaW5d+2m1bKfUxMEL
zanjurihz4bWAX93DjvVN/7WyPTnU3PMDQqcthf6nCkKua+JMipOsC5JcdKk
eWrSfYrT3Gm/nmCFqxQG3yr6fjjXamXasymxl4cE7uv6fU1zlwUN7KbXspr4
y8exVT+Nq2Y16ecvs36X9+K3o0Po0d7xV4fjK2W8n5NjvybPY7866FJhpKE6
2kgd80Eda6GOM8GZ1eGGxUHXCr0OZdutTXs9M/7GyNBDPb+vb/llbp2PY396
NaDa4+5V7rb/6Xrb6ldaV73etuqNtlVudah2t0v1x90rUbtmsOrzeJXr3BpY
tkK3tIw82p7qXg9HFdksoedCCD1raIuc7k65MGFVyZ+5QRSUSPOgzFTkUzqB
Om/M/TAj+R719tm2vLqRdPiSSxgGeeCaxhHbJJoRorPfT877sgyrAKUt2AVp
pclw1+YEaXPDNfk4QjV5IZpMf23qZ9wmhUC9DxfZ0UIi4TIVsL1XUKnVaqT+
h/7UfnzRgy3wzzrrPxOiQ/hP4976oGpgaDR+nfaT1BgR1fKEMkBi+q3BiHaz
Xo3Lezsl7wPwh4lxatmJXSFgMriNP81Sa0mXSfPhiucmwvYP/RWhj4reeWkv
lWsxEyE//desFxZ8mkdYMx6f/XxE+n0JkjTXABMDh2H0uqwOqywEc+AO7IaG
LBOlHillo5Ku9WXN2Iux+RQrXlDosrHYcw/5v/9pPG26/PjsK3TdQt9YkxnS
DoMWfoep2AaQJP1YVMvDoEZFhzJ5y+JaXkvrlOtTtRaA1p1izg9H5LyeiKW2
4OuaEs+/wfYRtnCJiX1HiRvQ5th34Od0Ewi6KH2m8s3nUkHo5sBYxAKiGhar
Ia6CJYY4M7WKTGB+EWKPX0Vtv6ciVkM046b2Pmo+M6d3d4iEUzx/DKGc99Mp
aPmC5WFMk57CytJRoCWz2XJvq0IflQIFI/nBZpSe/ajKotmEPQUOwqebckYi
x/7DpuEf5a2IdYFv7ot/dzeopfAlgWbSLAwvFG9WEXXvJ9Iy/VRmA/RNhrBx
j8g2WiV1LKn8MFOp+pNJb26jb5YZtjZBO1vJ7GvQzjYs19/c0G9dfY8VDd0M
6nnP/dlruurztGrPZ7S5OmvwtZkDHk3rend2H0ODwS+WjXi9fuz7v6Z+OjjP
4fxKt7ubfY3+DrI8Eel8J973bVKITXL0t9QE3/TE0NTUyPSUaB6pkalJgalx
3ikRTgmB5jEej0Oszvq/3v/tzia700tN/57xZv2EF0tGPp4/+MGcAfdm9Xk4
f8CzJcOM1ow22T7V6ojB10tr3B9uCzA+EGp1Nsb1YUKAaXK4Q3q8V2piaEZq
TEZ6ckZmSkZmckZGXFpKOK6SGGYf7/Mq0v4yLuF6e6PVcYP3Wye/WDbswbz+
t6f3vj65+/WpPW7N6In/xL283TTBcu9sfA2XGxu9n+32NzkS5ng1xvNpcrBF
YpRTauz3tHj/VBwJvilx31OinBNDPsX6GUc43Q78cMzz4XY8AbPds1+sHHV7
es/TI3se7tN+b/cO2zt12tKxw18dWu3q3GZ79847enc71af5iz5V7Aaovo5V
uYA5r2wQtZUW0lyvHw7X0CBjl7SqpD5Y2jdtln9pbogIA4kztA5JZUMHtVMC
RSRoNguBFTdT2LrCsVeOZuzXwIuWaJYi0EwKsLMLEpw2+rk6yVKTzktoc0IA
mESz7IDSdD9Niq067kOJQDN6srymNx/WdJ/VDYlmw/UwzJ51Uz3urHrcQY8q
akImC8j2sqfeu/5kbmCeX6dXxyrM/ehtTelncZ6hLj0T307OtZhdaL242H4l
lYJsFlPI0WgCgi/uz+5vF7iuiee82pgXQCqMbRA/wibi9C7i6K4I5L7tw9EO
fAOaEcc+ryjgCZeBw+SZTM55NQpkg+roYjubJTTlDd2Sw4gNJsFbhMge6+1P
dE64ImTwX40B+wINo6kHcCzkGtMjssw+5FKx31G1+45822XAATBA6VOGM8g8
CQ1JRUTDzMwkmiyLMvsaLDoSjQN09BYWe1JymWjmsllo1V6mtRP1yixZWp9k
Q3kl8PMYYylXS4b2eaXs65QC+Ji/wAd2m06thmluNVZICoykBIpoy2Wfl8xe
SucFeoscbBt7plvavaE0FjGZWmA9l2rPTutw4NEVWs2nv9LjESk3+oOhMZvN
S/wBYobXUbG4vB+oiDBLYRaBNmwuU9qBJ+rhujLpTaHpJXWE6GtDllaK6kpZ
vQCUI0jO+OWrkNzHuwaUAcFe96JwaMUh3UVpxiFo/8dRHFqOkxXd1+8G/0ly
SYlsbj2f6pZwhgerkU91iznSNmZ/m+Bd7QM2twpY8buPQU2TJd28TCw/fIw1
+xjhaO5sbemNw8rChz8/en/86G35ydPc6ruZ9XdTa8/3Nr5vbAON7EJe2UW8
so18aRPx3C72uV38C9t48SH6hV2kkW2EsW3IG1v/97ae+CfmVp4WH79//OSJ
E9pY+IrDW3z2lh9wFfwB/szMmn//wcb7ra2vsV2gkW2YkV0UTvjCNva5TRyu
Ii7Bg1exC3lr648/NrX2NrPCl+RXFV/eU/z0lTciP/NGPnmKG+FVPth4vrX1
fmsX8MY26JVdGL4wDtwObwr/aRdibBuEL4Cvge9j9um7PLmVpa+tpY+VRZCd
ub+dWeBHiwgc+GBvFmhmGY0H6Pbh67m+f5r3UzmOVDnMqvltab2wDQ3Dhbho
0r0hUn1FtCiKpFayI71CQM9yAhEAUtw13V2T7KCNf6sOuy+42WZAQbrhCLkR
gMnCxdrgN9liyfT72oahfzXncgzu94hOu3nCeUfoyTzTJFho0l1KM/1KskJK
skNLcoKJbOnUcqE4MwJq3yOFX5bnCL886c2HUMJmZCXQJAyzcm8+vQftVQ8p
CynoWT+2umNUC7Pm2tI5N/ZEl9QbAzMMR7Gp/NNsav44bVC7bOPhvL7481IE
XNkvRyffHBBzvGvIZpoMYoZSj7cP9TEedKKj0KO2ejza6xt21K+QoMTgZ6T5
aS6AscB+NQANyJZnPp0dPY+Gp1zjrEQsiScjOYZUeZKLO0uaFyo75viSrAS4
wi4eBoBW80DM1MJUWhP+SG4w8WfEQzaM+x3D/5tjOTsT31kan21q6rWYHUOI
gj+NEeHSMH1qU4xgcQ59vafT+JgtkJubRuxTWsipjI149usGoBkuRClsym7Y
lqR8wSFEfmzZFRVrxOSM/8nib1tzrAzyXowDSuN14FTAZ9wIgAvTHFCDJ28u
sEUoi7Jxldsxc3/1Wvq7BNKoox3jLvTIplPGVOmUUeyxg6ZyQhsZ74IubMbj
8ejoTX+EnBO8DmiGW8DreD9QSS8oSsVSrUXQZlOxvcWsqdgGkvpssgYJMSCe
jyg1ZOu03OL0lVKKogZArlxARaAWZa+66ktpPv7sov+UsskUipE7aMIBpIro
cKmluCZtbgbyz1zB+d6gnUm3BmTcGZh1j7vJKXcGpd7onXKpZ+xJUPQu4Ttb
emzsEPP27hurxHOOugtfdA/tim5+1uG4Ya+TH/6Pw153Xfz8P47P//Pz/3X8
eOZb5Z+vf/nvl/z8/5zzVvnBPxCH/Oe3/o8L/Vtx3Pry//s1Ku7lx5OX//2/
8j9vf/7f578l7v22fRmOa190N77o7tlp79mVXHbQnXfUGVmlRRm/ftq3mtVQ
lT0WboM/glfXD/67lTT9KTCdVeywBowIfIDCrUlWWukgiQAzy4cWbGku1H6J
e024E2iWbz5TusHSO29rM2km6L1IFB6vque/mV5IUSe7JtMfbUQ2PTJWFnsJ
A9OYl6AB6jRnqolmBWkAaAIwS9LdtcnWGsHNSv2OFTutRTyI+Iv+jBubuM2v
henJSLOHnkAz4gzQTIpD0tNqAO04Md7cZwsH1R+slOjQZzGzyH5RgetG+ibQ
x3Cnxn17seNqsIK8dxPTHg7BX4bvaoMpgEGOEY7JgjD2Xgc6ttxrpYfjbmuA
ZyVcF1cUbLBSzvvxeAiF1gbgSwW2dBPDF1byWldF196eNnLHHPOaIqJTqspU
s9OMn6WPGPeYQJmO0WYFE5mqIDYGardt9L8LuVIMyiR8l0pjjAhooKxB54u9
dhV8XpL1ZiLmC/4hZiug++uUavjOYC/SfOFdX7JHhMbAAfvxlZyoh0ah74i/
hXr8jf6Zz0fmm07Jd1gL3sUuoUhDivwn2WhTvpamOlNBCJgmNBjp9wTG7rk3
9/Pq/Ne8aNTxLtLDQmowmgvjLRBjyZrkjox0FgOHoRNHuWNCwrW+wCsapTlt
oMuz71Gm5gJYx1jsvrvAcQNHlBEVnOiUsZdi78AlqSMkpfaedpJKenp4NUbd
9F/24u8/9KNilfBnoQGQdDyUokwUtN/H8hjKsYq+PMrvbxO7DIDKhRSux/mB
xuBmz7vztRqKSzzqQLdi4fyoD+TEqJOSyIrDyMLfWeC0qSneLzfRLvdJujM4
/fHItFfjsl9PZI/Au2mZbydlvhqf9miEKAXvg4nw/cDA53+vsPzo/9CuwNA2
9/2n2FdWyUbWKa/+n+OFTcpzWxxJz+x4PLFLwWFon8bDLoOH+PzELs3QNhn/
F/4Gf4wD//D/OVta+ZFiZJP6wyXwx/wnz2xTntqnGtrz/I/sMx7ZZz6yy+aB
Dzzwm4zHdqkVV8G/emmVjDO8/u9s/13if92FvIRyI7bKLShXsc98aCdObpuO
G+H5xS1X3AKezAvrTKCWkVXGc+tcHMafMo0/ZTyzLjC0KbK0iF7Xo9+tnrUw
5KzH67vMrem3rE7ATiXYzH8rJPc9hI505EOxUtuVpbtqM9w1GW7qDJfilM+a
BCumvBD7+J9Wu2yiO+SLUSnCbFQmOticsoRSGIq+4oH2ceepIp7zYjT3aL6u
YcI55Apti5M+lqQ7abO9iWPZJGYlmZ7Faa4SzQRgnix2WZ9rOh3IAH4VtLUJ
CIbduMqYMqBGGGxAlYftKkk0eybUcj4IkTHnqdW8FtRS3NmOd2Wd25NR2e8n
59osBB8o9Nit8T6gFgeIYqHLZlZWm0xLezKMOvYH2oNSOs+uBnaBdR9z5347
1e1WVNm91Ywf7rSmCvTD9twvBn5mG49hrsxiNjV+P83Dt5UpoDQRkdHDcVer
oA1/SnUvaeku9ZG+TPnJeSYdvbG+yx3zxMsi0nw9kTX8rlsEN7tE7wPBzWjA
FPVMohkVKj4vE9vlxPnALX/iPMBwLFLG/f6LkkBj3vbTE3bSlQE7VN5WPJ66
0x7x+chCk2mKY13QJbaNx73jpnzKlx/RjDnMaEqi4aFlf1mb924ypi0iaGn+
SwgdRth8VR6dkTL1oyoUKKLDpJ+kjZ3khACopLuD8kynS8tstWLEc5l6a4EX
S3yP4tXIrGDG01FYAUnIt9CwAFcBkgC1QJnwruUqxiWsozDQ6cE+fbNBNOz+
MpF36r6gtrDM4L4DQex0d1m/J4qce+NrAI256bOzFeBdMswKwAR2SSgj8+/A
S2AM4BK4R/wB0Ixek2IZIqne2VpqfaTcHwLgyjWdCfpa9HkViHphedF+jsX8
zDdTMp+NSbo1MOLcIPfDI83/Gv9y/UTDpSMez+17d3afuzN7P5jT79GCgc+X
DjdeN9Z0+1SrA/Mdzq90v7PV7+XeEPPjkQ5XEzyfJvobJwebpYTbpEV8Tol0
SI74khxmnRRigd/HuD2IsLsY+P6wp+GOr5fWfNo/7+2mCTjb/bn9bkzudXVS
TxzXp/QSObqBr1aPwiWsDy/EX35/sM3feG/Ip1NR3+7E+bxKDvmYGO2cGu+Z
nhiYlhzCn/E+adFuyRH2iYEmUa738Je+L3e7XFv78cA84w3jDBcMujml96Xx
3c6O7HpmdLezY7rjQndm9X26eDBuxHL3LNvjS5yurfc03O7//lC47cU494eJ
gWb42qnRTilx31PjvFNjmTdLDrVPCDCNdn8U/PG097PdXy+vstw75+XqMbdn
9jo5vMeubu02tG69olnbJU3aLGvUekXjVsubtlvVov3WVq1OtKt3r3NVjLdP
o/WcZv3iu6SuP/eFSWByX03IRYzzbVNJwDFRb2ZE+93kz2WpFC8Vcn92moSP
ZTEvOKeIZlukeaKIC7pgvfvP6HkRy1YBbuE7WmPkCG/f4ewysGOxGcvnRLEZ
BRAy3EoyvBFvMpLN8NCkf+OEiv1QEvbgPwlTwxGJZ3oEbwMDodMoZgqmasWo
xqh7LNCMa/R/RvAiqhJYKj0umS5zXINJVOzDOgSqOwaeZamz1yGEnIhxMo0n
4C/jTncLKr8QluOnnanMAyi70YzHzeaqu634G8PyDeJMI9ZR093VYjZ+5n2Y
Cu4hixkSLvdDABK2k0qzOCH4HoIygKT0egCsAdzoGbqiLmitSO71EJ5o43PN
5xY4bxAer+fVYXdLIx/R5RmxecRjTdgdemV67CmyF6mz+0MBTXjyQCqHiZWt
Bqte99HHlJfz0VC4ZeEurEdUFo51NYGcQPjoU12km3Dxu6nZDivAkXhOnDzu
ndD5/1wqducJa9JNAFgaerXE9xDC0oIPU1PvD8NFsVSB7AFnPg5lxIeLMpPZ
WbGxfksmw81l8S7qItCLFM5iTGhYzEOkr/Hepw0+UxJymS7wYTe0wVe0gac1
PofxxunF82Zyxr2hGJNgPiw9mlnDaqS+RDO8blBlrini1ct75KsfxH0ZPAS3
mT/ji/ltaCyThInnegoLy2HpD0dkPx6V9WhY5n0WziVd6RtzvHvU3k4hG1v6
L6mLf2U/lgTPqCd5Pp4eRZnaSxJOLWXckflwPbEu/Owxv7YsD4s62CH5Qm98
1dxX4wss5qi/rKDRvNcePKtSv8MlPvuZiP62sfDzEnBO9pHd7pt3snnBjmq5
S1Ups1Sxk1Qho1TBI1Shw1XhI1WR41Rx01UpC1Xpa1TZu1RFx6trr/2he9pC
Z9JDZz9K5zpb57VE57dFF/CXLvBvXdAuXeA2ne8andtc3efROtMeuqfNSq/+
XnCgcuY6VdJcnhyn9R+g8uun8umv8hukChqhihqvSp6lSl+mytmmKj5cXXux
lu5xE9379jr7oTqP+Trf9bqwg7rI07qYG7ro27rYW7qoi7qw47rAHTrvpTqH
Ubr3Hf+9W7/4WPWMTarEearocaqAgSqPXirXbiqX7qpvPVSe/VQBQ3gj8bNV
qStUOdtVRUd/xrf690lTnWlP3ZdROs+luoAturBDvErkOV3YCV3IEZ7fZ4XO
aYLufRfdnQaao9WzNqoS5vLJOHdRmTdRGf2uevSz6l5V1d3qqvvVVIbVVM9/
UT39TfW0kepZW8ZQliP1HKf9xI6ADY3Jlk93zX4xLsdydoHzumLfgww2wcHi
TUsSrbVJDqXJjmXJX/BZE29eFv1UHXqb+qKuW/Is5mU9H5twbUD4IS6jMhfN
DaN5v7kb1EKIQYWTfSQDqbeZqMmxnIl5yvgi9KZGBJulQk6QgIaQNt2tNMUV
nI16WQLNAK34SuDqSWd7h29riTkLQED0hNGFKACDTaKZYUfubL7pSw1w/IHH
3F9pZLazBYBUSGSzAaHIhtXOGpYisJFKG3qjNOQmWKLG/yw1Gb6uw3jLfk6X
usi9bXEjTlOrWwyhb++jtnp3hM3QjaZ0Pb7TClesJMHTZHAl+qUaT8o3mZ5v
hmMqW7lfjc9+OjrtzhDBzShSLb2xEHZRymwoNX8+DKJII8XwhfI26dkuClZT
2ugRm8sw/kmS/U/yRYQT0ETx5GM8NwR9uIsCx3XZ5nPSDEckne8U/Vf94CXV
PCaq7BBmducEvNO+0m3h0QBqITwL2NrGTcZldUM2t4jb3zbzbKe8u32KXo3M
s16kcd1KbZ+wWxSojHsvKic/C+VtO22ShTbeWBtjWBp6Ret3UO28Lt9iRtqz
0QkX+0b+3cZ3WR2XadU/DmUgZkjDLz0Zgz/rWgmg+mEIc+aSm4HIRR1sl3ih
Z8qDYWwY//YXt2iDr4KBq6OeUvUx8qE6/E5x6LVi38OFrtvwrTKNJybeHRx5
qlvg9uYYS58n/GTaX/WyK8uNaCvWkj+lZyvw06g381pYJhxZFv4bYkz8q/BD
HeIv9GGGkAp440DOs01nZ5vNpLyG0TgskUm3BsSeZzcQWByejPPMX0DscR5E
r8+6iXi2i+pJV35+3YvSTFiDuADNr+mzql7g9qZRRzsmCk/ezLcTc20N8t3+
KvY9WRR8nVs24Y/U4Y+Kw+8Whcgql/0FzpuyLOemG41DnI6IO2RHGy9RDS7t
Mtl1OKGSw9SqbrN/YVixol7Idi5wiRd6ASrpN202A+tXidPGYq9dVDLHiux7
ROO7X+O5o8h5baHV/HzhgBx/ho05vqsagj0yiTpSEVDFTZkP414wHqNIwvwR
sqWxeCN9Mh4MzzWmzifISZk3TZ9Lw26xwIzS9E9KIu9pMEcCjoOEFIhq9pQb
DMQAGpjj9uP0TIdVQjjwsiezLka9K4EmYYQD8xHsK67ZQhuZ0jRvJqmt5uW7
7RZCUhc0oq+BfQfB10oCziBKKrBfiQU69c6A2JOdAzY1wfltR6hedqsMLnGh
rt6pWvrHakrnOL2j+Fxb73QdejLea0VXDjDzLxOrus8TEdnO1pEnumQ9HYNA
qcBhlZSS5gyKMS6LM2O1RpKVJvkj+49iP7DELuhqqc9RIoDZDJk3QxwB0u69
6A93Icr9bUZ12Tzlu6J+0PY/Yw53SrnYL/PhcDlPKSMTdJ7nj3ujTbZFvMnC
s0x36iQDzRKsS2LekoT4HWVm2HRW5sMRcSe7g8BgVNtOqIQFFHGNsoB2UPwI
EPThlUmvXs9FdQI3NGe6+1x34Sk8AbOjwGUzZgqDaITJ4CERz0ojnnLghVzD
eCt2311kswS4BNRFgOO3rj6mIc72tg9TNIAFUDIcFTHm6z7MDiHuwKQAfOW9
ZQtk9rsJojxjDGgAVn/KAhzuFLq9pd/KBm4ylT2C+SXpVIUPZsOY0QLx4F7A
1mZy9mF0ZRvjC89nGZjYCGAldtgDPC7WSwDNgi5hGGMMgwpmPhmbcGlI4N6e
TqtaWs2s83bkT4976d/rQB9exMV3WghA60wO+XGUvvP0ql60eWoevK9b2LlB
cXdHZ76cmvlxJoV9WKJ5mRacscb0qkuyYcaMumFW6jiz4qhXRcE3i32OZTlt
LTKZhFuOu9gnbE87rFbcLhmq96aXHujxwzZ8PkCbF51Vb3upLIdwIwA3Dmyh
h/WRDqlX+gJ+iz4vZ81h4Bm+4qgnjKBjXxFIox6LOJoVbsWOKxG/Zz0Zlni+
R/jOlmB3IIHyveOlk5uJkP9BW0aFQv5XcZT+L7A90J4uZneHgOuyLFz0OxR9
WV3ssIaND9aLRSf1BIT2KZfZG4jnj3/4dfrP1qMqmQxkBaOM1p/3pL2F9HjF
G6QVO16WmKQ4PyhfLu2kDbhQBhwvDbmOqLwszlgbZ1Iab8bIPfYVx3nIdSxM
3Iy2WQxAED7C3UK3t/ZeWv/bnBoVgIYwGc/TXXjyYoEL3kHPX0LBXcEETGYU
WC3Kd1xNwzKXLbR4/rom3355ruW8nHfTsAgq6WuxO4PzYPSaCmsPIEx5H5Ce
zRh956nVvpOl1xMLaFcQV4QSuSbTEBSzshE4GXAOE1wTcoNupIHnNH4nwN6L
HFbl0fhsBO4a5MdrRR08CutRhEphX65Yh3D/dyC3th0mV3Jf8Ksvl+nWij/m
s9EFptOp8SuU8Rh3SOl7REk+R3A7uVYGWa/GAy0jDrb1W9sQeGg1tALNFIff
wwLQpML8GYFmGOrPujAAAYSyI2D5HwwEjnSqQBs8dpbrgxJEvSiNfku5YJA0
WYMUaYS4gCawbrsLbJblYPrfLV8R1jTCW1AUgQSauS/4jevy1ibCk1FEfK/H
MQP8bbty/hgjCgkmf9aku5RIM46kr6xni35FCSnvAwWfVxCu8faPdgnayLwZ
RhTeER6gsJQilBmyzYHGdmb/hZkgAy2kBXz6o6F0gBUWnCWBp9gEGil2CaMx
g15qMZvwNYIulfgcLHZcjfdFs9Ez3UVUW9t+UhWGHr312FIhMsOIdF7JMGpk
pS+Tq2P5oGYFBsOr8bi1bGO2A9BRGmHmtX6xZ7pJvX1Zjou5xmnShzUecusf
cwTLJebpdwO6e4Tta1tu8D2WBt9OG7TeLGrlXAi/ywK88LtqLP1B56mD/XVl
gfnMrKfj4i4NDdjf23lt60+z6r4dWe1R78q329I68Hoj+mpJ+13cAqIkzBqv
BTX91jYJ3NMl+PTA6Fuj059OyTKfppTNBJ4vw1oZ/VKIY5uVJppzmybevDj2
Q3HYk+KAy0WeBzO/bCh8yw2OmLM9g3e19lzCUhY8IjLYdqr7rZQwHOH5m96q
j0PZQMfwdm3DEEpKdkm7MSDjxViN01puYgZfAnxxAFA6zLQs/oM29jUTg6FX
wclZdm41P+fF6NSrvaP2tgZsOk5j6uxdHz0wMbDxch5YmW+kJysogEJfpyum
81FYyDjehsgAEAjG/IbnXjY8+hwEFVe77yx23phvu0R2OCq7tFub4Z/TkHEU
l6o3/ejuCuIhoIy7mYAIvMrADU0j97bH+VPEQqlUAmDKh91hOJPwsTTFXvoh
chON0boVYY2Sv5dxaWApO6xvD4g71hWjVGbt8KAQldMCeFJl2caCC2FCYRWI
PNgJy6JQqRqFZS7HfBZ7Q0SSVvSGTEFIlfZgOOKj6BNd6a64qr6ydA7nfhm9
HcVBuzSxUeIwoYpMxeBBSR80aSiTazoz3w6L/la1x14so1JIij5BbjuwCuSb
z8awTBVthmDaiJIwnCyHEyoxI553VcmaT+au+/PVfxb1+cI+kkkGriwPhlJF
6uOcQsc13IDzOaz2P0aehg/uO4mWZrNYKn+5D2aN94r6eJvmg5m0vN1CdbGR
6nQdvWO1Vcdql5tl1KYPJtAMFP2JCJQwlbheL67N+zrQPuPOYIT2BZ8UXwkh
K3qPAyz6VUn0a07/yGdUwgm+oPY+VOS0Kdd8buazMXILACMBXB0k3FnUZrvN
/LkCzQI2Nw7fS5dkJoVesV+DmgAA59DrQBW2nCfbqlMdZaKGSZu4N9xfC7pU
6LEb4y3LaELidTqzY1LgNQGvMNKMpUdeFyExLdLd7/vqidWzkuuc6uxx+Ksl
w8xrfdMNh+V9oF821hciA1m0IctEY4zJQxDtRjwU8ebRItdN+VYInBFs9sbq
472qgfPsGhjD3Lvvp7QbYEgwFTyqMhZx98Uc2LKzgK2aL0bJHm1K4tyldh9V
Cve3C97UFCMHzwTLolz0aX3VVcn24Ds7TPoJEYfv6vqsbj0h18qR7AS3W6Hx
2KX2O8VyLwTm+OYg5yFXmO77vo86P2azMMJTLndN/LtB1LKf/KeoHAep3nTV
v9dSdbVppYsN9S83pMMpEEYuXlyXZ9fwWVY7YnO95P1NMs63y7nbVzbnYmXk
uAq6yi6AmJfUcU3g+qWNe/lP9P1/wi4jzNS6biiymZv7ZnLSvSExp5k3817y
u+PkqiaD9UBgHnagByto//22lR51qfSiTyWzEVUcpvzsYVDDZ11DELm4k12p
aGc0ESOn2O846+hIzN6r4z+pE21K4j+WxJmqY98SsYMuFXkeyPu8OvPNFCAG
RheWeNfZv4JsvOvL162sYlhcOlfGq8cv6fo0qcq3eb/yMe5oBcqRfG0gBidZ
mdxxQGAbdJE7DnjXIVf4OeAkm00c1whvKeZ+Za0L5ikmhd04PaHbgFWACACo
Ach4LKzlt7oRAhmK/d7oT7la81lYdBj0gWfGvitLshVFTb6leYHavFDWamYF
qDM9sVirkz5pol6WIKry3JtvY4DgMflqX0y6wPXMQiBgB8hQtHliJe4yzKzh
Ker0Atc1CfuLGxkJ56mNzKTfy7EgMEBRfng2MuPBkPTyHoqwvW2wJn43+A3f
HyEzi4H7KN5DtE4TTrVyg5t7sjK/saMF0EmmtQGVhRbicWF6uu1g8YzHDlZr
268EfmKcAI646b+3PR6ycOCqgrnwtp/+C9FEyfbJbnoimcxLWwmDVAxs/1UN
w/5qg6vgCWc+GS3FOvDYi75tBUXnNpzHbky9AttFmKfpD0clnOuLiQAwcZxW
Hed/0b0yBvDVxqqz9fRO1FEd/52AJu3IQdiAZrdacJ+O+eFBKhHhkpz7b2me
dJ5dqAhvEZcVum6jHrKc/uEPGYNEPGQZZ/CNksATjAUc1iAGpFTdlX4xhwDX
LX40ZKwwYpaVk3KeCrXnEVgN8Xzow44RRd8f2j6qEdRIF7NEa22cUUnUo5KQ
y+xFtV0kGs8xpLsEbvgT8EgX+JH60vfzbW99xDjMAPdXmQ9klbhIm4ik2V+s
2sUVMx4TzYSv3B51wFlt+G2KJMcQzTQxr/9Ds4CT6u8782wWZxqNY+fpwbb4
2ric05QqtmP1sAYBdjBlMEg42IQrk//GPwFWNLK/NwwMvEKhAmFm2h2lnxF/
gJVCohntmQYyLKKLX2c9YBpJheCTIn6pE7QNDFkOLVYaF9ouV5g/ODmn4TWm
yoOoHws0K3BYm2M2B1ideqFD6u4/4pbqhUxWOQ9Uveus/6CF6nJjfbz9c/X4
usHTQJxwLYsR+g5Tq3ot/Dl81a/Ju+qmn2iec717zrNR1DdwWF3stR8X0obe
AGXSxLxSx74HcSqLevBv+JWy4ONl3ru1TiuKLCZjKiXfGsLCvC1NPA3wOqp8
GKT/vIf+j2j2uGvll30rV6AZML8CzdJeTShy2qL2PYlAhm5H8SaEMixhibYl
iZ/onB7zXBN2V+13psBlW47F/DTD0fHnemGtBFUG38DwftNLBIBYDrrxYbJi
f7AA6pnVvy+uFbCpSeT+jpKYIXBAaIZnCCgrDqUgjMDP5zxwaazUQZfp7cWt
eaq1gMlj0cQZvi8ml8at2Y/H22cmlvuk82p6iYQAhqKon2RvCx2+6Cx8GU9M
m/T533SfkvxQahQXxWiLY0uL4vChpChSkxdUmuFRlvyFayiw1H1nnsU8BOyx
57sDe5lAm13T6cd4cwrp0/d5NSWgsT3wQHuWTV7qm1yuL5d0g/oqQDmpQEso
29QEXMhZbDaBTJoMUHQn3rAwT0EzixEcb8AZlhaDaWxqAiKEM6TeGJj1ZFTh
m8k5ljMBtqwGd1hFS3HbJVQeeDc568kIucuMUYqruJTbb4G44hIIjiQ9kwap
iGolbGLYf19Qi5jMvScsAYOEZMcUBGiICFhg4LJZepeDROW8mZh6Z1jsyZ7c
1VpS22FqNZz/ZU/mdhBsYiRfaKA6Wx84pneubiWMbSzWN5rq32mhJ9EMTOPT
CPaD0Ap2VQO8psRL/dIfj6SzsK1B4bdNxb7MmSupm9Dr7A8NpOp7MXVIVgAl
ZNs+yDDRbGldrwW1KhQJvgkFEt8looZ2e0ucXLqYZTIpxDFGMhByjZ2nsR8A
aBjM/JlgwWCH8vWXpFMGG9tvDsY0ly5mX7lu0s9Odp3TC08amY1g2oQ7d1h0
yhM1GJ9Zj0Zkv+WoK/TYqQ44jahNHfVUollJzFvSTiBn6HXWDHvsyrddJtIa
g/BvWWC/tK7sF5Z+HHhQWPXIo5bVqWDppNA3BmY8GE69OxAzw1FAMyniF3Oy
S8Q+FhWD/VagWUUBAAANrx6D4dNoPWcaMNUmJ9/fUWRjBmOhxBKmdt6o9j5A
E2QhMcef/izNolO544o8sxkZTyZHXp7kenCs2ab+Lxa0uz++3o0+1a+2UV1t
pLpYl751F/HGmzD6w+vG1R3H/eQ6t57Tmg5f9wzyPD028urU+OfDss1mkru6
7SDHwMQMu0s7zshHJeFP1GEvCoOf5gXczPp+PM1hW4LFqrwnQlXvAIuZsXAw
fB5AiQMA5sO2Im/WVu9FZ9W73irrYSqXyVUxBljkJtAs7Ua/zJfjNF/XYQhJ
bsaO5iQrbbJtWYqdlqINNhoQwujnwO1/fPapvyxB/J5+c2DMgQ7+axq7zlUK
z971UXKPmKHy1QN5mKBbxVUs+hgduDA3wW+pQcEk8KXS6IfaeGPmsoRLQmm8
RVmsiTbyBbNDfkdAFfDHmYYsqok40FEKwnAza2YN15lSfaKW55I//DY0pkTD
yW4ptwaJLa3ZmIlKtTlOm+6uzQkDggk/qeTSkhQc9JXGoY4nymV7A/HKoo1K
Ay+yVtNkZtLdQeBdGCHAagCmbLNSPDVER0O5DiEFY2llta9DxOH2Uv1JevJS
CHRPu+AdLfHdADLf5v3iMLWK9WiltaEczbjrJ1NnQDOEG6Ik72eeeU0DaVMr
m2VyDEdnG43Pfjs1z2wO3R9Mpxd8mCoVVBgan+kauZdyQ4L+VcH3tByuuO6K
1BlXzNeinpmbDiw45KaJ+5wazPxspHGtSKANyDIcLZRaZxTaLCiwXUJJdusF
+SbTcl+yMJu9LZsaeyysiemG8yPSB/HD6LrbkkUFiDWuNtYDsoGt3WhKlHvU
thImVPk2Oucps2dLarMS6STlZ3OfDi/4MLnAfjF4JiU1/E+ypiLoPF+c3wnM
L/weiAT+IAUbw/e3E+sCFYGk0Iq0lpNqjawO3cJ5Gn+mJ4UEn4+RfqyyPZDc
D4CG6JJxjYk25l1Z5OPS0Du8lvt2BEE5L8cj+AKayT4XvAXZ50ItIIUyCU/h
MSpJ0TF92Bi4rblo4WEFF4KjQvtlzJv5n/wHgBz5FKxDNCSaaHBdkIEIoawi
MoESzbAOYvDQKs6gtvucn13K5WKkQhQLjfa2wYpG0fsz1G0DE6Di8ZNR5fKn
IP+9FT388q8NGlyBZlhuAGiINzHeuBcwiTtljGJEfgkcRnlK+NoeO0p9jjDN
yFdwVryCY8Veu4pcludZLEh5tsrz7oF/0uJ1un90/2p02hydJtBuz4xzLWnN
eYFopn+jKbk6roWgwHzUHx/mdM+0vK0ridGpo3QFoQU+e6NNFuZaLy11WlPq
/XdRwHl10E2CSehVdeiT9GDLfzMDdf8G6/510/3jmeb3Juku9TNDd7YFFXcR
Xu1gR0AzQ+EwJX2mnndUve+l+jRE9XVCZYL/mkY/5M3GaJzWFvvuR7in5BlS
rEvTPpelOWpTuXWuTrLEYCgLu1uGxc5lfb7Z9Mz7w+JPUBLKYxHW66pWIqn1
nvIpokx3hMp2LLkTd+fXNIjY00YItghn4U/zuJOC0Rt+tzTuNfNXaV+Zzkr9
pk1xBrBoEyyZ6WKGln58GM+ITUAFWbUr2jfosrFQ6cf0ZVqe6eWEy/3SsES+
nwJ2QSNphOdYE1NpJK0tjC8tSaK7k0a4fJZmCa/PbE1JRokmsbQwkjLsSXbc
hPI5WGSzLOP5+KTzvYJ3twQ9w5Qp3w6ohJ80fJzKnlDQNio6Lq7tI3zAKZYr
DGiocLWtaYXOLeavx4JfncurgID5pqLF+K14UPJZAWE+jhYzZRLbGRQlIlEX
Gnawbczp7snUoR2EpRkhIdWoHg2TagAJV3rHne4WKXRZ5ZYWlnigGWJw2d9a
sXMqBW3Mh+uJSmZ93JHbrF+FlKLYOtnbNvJEl+QrLJihaLDxBFY3vZucazwR
TIDZ5vPsLmRF04Jashr8/UDJ/bj6K70/bfXvyZpPlpuqnnaS4S2vi+jsywQ9
t9nVPRb9xnUN9OxCr4w7A3NfjpJVjgAuxmhY4HwOa1huuq/o218ITHI/zsGX
wbeSipeBW5uIbpH63w3+UNyZRcMvu+RkI5tAZqx9Uu8I9JV9B557WfGF4RT+
gCIhkdxnpLUEGKDXfirYm0zHU0260peS3dua+q+qL9uc8TC/TNKXr17ubjuW
qwCVrzgtww91kCbgYotwodwi1AZdYKSJ4Rf/viTBTCMBLdKQ9t8I4e0VNAOt
kn2CPqvrC1136szQ1XRVQ5a1gzafYIMDvlvMqc7S/kPSMyEHMVwOAKLZgY7B
W1t6r+DW1ecJP5mJSFN6zLGwpBOXsw8DVOU72n/gHgWl7JP2mI1ghTbzqKHh
uYc8Fg9KHOASJV671U6bsz5t1njc1WnidNoC3T+lurJ/eOgKdNo4nZ/x2baq
Kw1VVxvqAc3utVI9aa960q/Wg6n9daFuurxgqwtrTY4tD3x5WfdPgC79XYrl
siL7RRr3rUWkZxdKA8+XBl4vCH2n08ToymLSvB9H2Z1KdH6k02ToEu95nerv
v7mJt8Ev4A+IXo376T3rqn+/o+peB9Ez21H/abdKr/pVeT+8ku3EnzDFfFY3
DN7Vmih9vX/6i/EFjusK/Q4j9ONeTIJFcfJX2n2muWlTWZ+jTbFkzjziaUng
pcJvO7MtDTKejkXkGL6rldxHk22VWMLkKmY7geEzqzKW16t4erKNTqCNFGx5
Ttqf9k2d6c1e4OxANiBneAo9PQthl3wBqwYCARpJ3xzAtUzoOSv+QVIlY8uf
5exiUNZzsU3jsp7vIvwudzDTXTV5IYAyTYnwFNYU/mgrrCkpUAtAKymIYFEl
bjD4XKnzpux309JuDORG5IammPIY2A6TqiiyHhMrYY3jqJ5K60YP0UQvDBn/
EKpHPKS7LtWrFlCdG1xO+H/pV+iBYK03Fyv+p2Gi322k6MwSHfou0xT9RgAa
724rlcFAOWJPdEs80yPlYh8pDYrFOvpE58hD7UJ3UfdSqn65zaTGIM5jO4bb
lzishuvhkDoMpBZCmMtBbNHKHKDv0j8CVrMLLEyYBdBRRVhlIQzJfEgJd5Ao
QtlhoWOzoq7nvNr4t7bU/mK2+V3f/3aZ5SF3UbklJ/YdZCeI/Tg9pykscSSa
bW4G8MRETrraT1oXgR7k2y1iB7Tw3lW7bMIH2Y2YazIV6Jp+a3Dc6R5RQllX
rBGNy32v/pC+FdJhlvICe1pzu/lcLxmhI0ZmN6LjGow3JUMbdFUTdF0dzKAP
hJCa5J8WUI7y7uCki32lXI8Q72V1ruh55Fv+NuMXGQuQlc2ljqjP8jqyx1mi
Gc3FXo3LN58p2OBebeBZ1qMixol9w/4pYFqscalAM7XPPqB3prFStyNEiVtK
FT5hF4V1kFqm7BA/1inxap/UR8Py3kyKPimauIUuGaUaHw0HXBPNLvWS3Exm
FAWaKbuxsgcQx7Nu5GayPsdt9i8sz9vaRGzF9gHBwzcp+DSnwHED87G+B7lv
4n+yGGG+73612558+/3Jtqd0Ja66lHeOpybabRpgtKC/5V9LdcU6na5U92+C
xvrS1Zaqu03Ixh+2Uj1up3+xb6ukrw660ky/Kwu9VtQK3Nbm24npQXZfdSXh
uuibqbZLch3XUnbYe0+R79lMv+e6/FDdv5H5wTfT7delmqyMerYj1+apThdX
5nPLfUMj77lU6DIfUcW4f+UXvfSeItjswpTg8+56Rn1+Mh5c1WxsNYcZNTwN
fuV2LU0/aV+e9nKS2AU4WhwqjOTiTYFmxWnfgGal6QC0b6WJZuBmWN2K/c/k
O2/NNJ2X8mhk3NmeFGlZyQItBPuCulRxnAzqQsKMlw7YAf+POdwJVCfj3tAf
lPSOkpiBh6c4skI7J0ydHyk1YeiZnulDCS8h2KL2P0YJd5NpYCMJ53tEHmT9
ZOCahtKKi3KdW5liopH0zYF0QDCbWYFm3O5Pd6VqliaRNKwkT+CY/J+0XlWX
lObTPL0wtiTbF9EuVQrdtmeZTsMMYsvDpmYAJVZrTK0inRzlIZHHWWACG3vn
U9VNmD39XqGgKzW4ZFws5dpk/g148mUMfwIT+HMsY1j8nkLNP4CkIH7Sybqh
dEPDo6YdzL72wfuoCRy2o1nIlsZBGxqBS3gtquU9v6bbzGou06p8nVzZYRzV
ePDzx0Nonek7T9J3nloZf+k+q7rn3BreC8EDAWj1uCe4s3nUvjY0ijrVOfZ0
l4Qz3eJPdI491jHyQJuwXc2DNjTwWUbNXpdpVXEqO4Rgw1jtw8zSIGZLTAfw
MOnP/zQfxP/LCuEz+4L1XCZXcp9d9fu8GqCyIZv+DN/dPPpI+9jzPRJvDKKR
xKtxeR+m5n+cjbGBlSvfxqDQ2gC0SrYislZHNFYLQSpp7iB8iIQJZoVkK2F/
Z4twIRuYeK63tAbIfjkaeIjAmX3f7juLfA5g4HHC+h7VfN9NkUD7ZbmmbAYH
tiRe6IN/K/xc/vQVPjiUy1tEgSm6SEseaFBHGFEJbcCtlAdndf3ZHohSKX74
fmK+zQIAMqK24uCLytZGpCHrncIesEzI/3Shx848uyWUcXgwDAAljRFBCUJ2
tpJWAlRsPtARv0cUmfpgcNbr8UUf57GE8gLtRWjl+WA4Qm8pDytMfAQkbqWu
HcaMZM4mA/TkKoPDqJey+1+xaS4KpZQkdqbRODor2a8tcttc7L2b2+XcND+o
9sbz2ZNpe1QXZVzkeyHg/tC4Qw2SV1YPmv6L/ejfzkxb8k9+aQkArTjQcl7r
p20pbfewfdXbXZrYHzmsKyvNi/5safBr6mxVxkpV0L4O9lef6ooSEUimuB9J
tVlV+sVA67Qiy/18bpy37p88XZ5dhqNBvuXIPCb/ZyRem58NsNRGJtyc6DIX
4wdoVolaFn1U7xA1d2eK5n1f1UewzSEq57EqrxlVvRfXxkKA2A3vIv32gMyX
oxHSlvjsl9qA2jgjbaJJWfInmTejlTmQIeoZKPS/Xtu1dnMKjEZm3eoXd7wz
A/9VRDM3zNkKi0Ohp6oo6e1oJeVBEJnmvJ7IrnbWgJ0siXioiPVlBWhzIzXF
UaXiIE3KZXKe1cIxz2kD6r6DvS3PRiZd6RN+iOnuQBHEST1GwclbRR/rkizq
sbmZ9XkFk3Ih17ggIkzOC9QWx2pL0ktKskpLCrWlmlKN9j800xTQuFCdWJIf
pE625fDz3JttNRfYC/4QvL0FaIC7MIwWoo6VhbWHonQkZYhcJEObp8g90Tt7
oWI0LPXlSM+wuIuDkrPTqwIQ5CHFJ2XoKqXhsHrihK6zf6lQdJE+brSQW0tR
X2Hy2wQfvNY191zbwm1lE7flf7osauS0sMHXuXUd5tT+Mut3u6m/2c341X5G
rc/KUdNh1u/4vcPsP/AHOBzn/u48v77rwoauixu6Lv3z+6oW39c399nc2m97
O//dnfz3dw040C1of7egvV3xn347Onhvac1rLf/TaWE9nMR++m9Wk2t8HF/d
Ymx1szE/m46ubjrq/6PsL6Ci3t4vYHzAe69e4+q1u1uxGxMLsRMBuxXs7u4u
TGzAQhEQQZDu7m4YuoYZJhjg83/2OQPe3/f/rvWu965zWeMwzKfO2Wc/z3nO
3o3sZvyNNrMxTZf2s/921G/iNK+Jy6KmdBqey1p5GbXzXdU+YH3XsJ19Iw8O
jDupw02pNP5Nb6aVWc+ERDyFt18WSCAXr08oV/RCry7XPZRbxRFkcQdMbj/E
jS+hXXCQaxL2p55Ak6wmLns5DWKtX+ZDUtVlXYXnZpmvKRS9vMywvkDcj6Ds
4xwCIqwP3hrLzUnjDvUkbOR8CY4VzBg6Yku9i6XGahPyLCf6Z5xjnr/wtKXJ
ela53UICK5Qdhhwj2ETKLvZWFbNuIQgFonrvABukg1pMpR4LveizOpmnILIN
d/WTGp8yujPEMajPl9kuJsjF/sobIxltnpj/bAoRNgI6SDXeGs3tusBaN7fn
cQRbv2jAJXP5Bm2CMooLqMfydVI+8Hnmp8hyZoXtQonLeuIA8qC9srCTlZry
74NSv4MlHieE9CeZ1ktzHgwXn+6Uvv3fWMPGQQYNrKZOtL18XU2YU5uf+2zD
h+GiTzqiZ8M73JimXx2TKlQXlvrf+b7ir9Sloow1jWL3dnY7tU9IDiTGVVvq
kvFtba2jfrWTYa7ng1q5TBBkQu7bEqdZFZ/Gl1jMyLszLfvCsIQUQrMSIenp
zzV/u85Defl3mh/Hib6PFtmNFtmOFdE/3SaL/KaJQuaIIpf8GbGmTdyObkCz
y8OKzMeXWumpPdfVhB9Vx16rSXpam/a6NtO6Judzbc63arE9MpnYBfy4OupM
te/6asfZlW/GFd8elnkKmgYh61sFrmxKbJyjGVcc8luBWlPqCdQx6DFRByPu
VGo5m/qVzHcnS5o9BXfK91KWRBKaqRRpKkUGNaw2ViRUlYRW5f3CwjqBUshh
6niEt9l3RvHFO8QCzC6cG6vRo8ReOVZrBHVoJ2MFihhvYjuD+IeqOASsT5kD
DqaSVCHGrEczlVIlUyhK8NvKBGWhN2qEws+Wu6wtezVNs4FrawdOzwhtiF8R
jrnpa7txKjW/oefCRnxxjWekoWBp3ILjmMaYifn+QKly5f9D438C31LDFvAD
WtEioM6esk6iipkjmEB8PmQNoqqQde18N3Rz2jzcZvuM99sNrDbPfL9Rz2q9
3tt109+sm/p67aS3aya9XjPt9dqJr9dOsVw3zWr9VKsNU+in5cbprE2z3DjV
apOe9eaZ+Ll1xsdtsz5tn/N5p8GX3fO+7Vv47eDib4eX2B5Zakft0BK7/Yvo
za975n82m/NxG45luW7K61WTLEx0LVbqWqyY8Hz5+CfLRj9dSm0svX5uOOHZ
SvzqlcnE16t06XzerJtsvWG69ZZZdCD6kq8HltgdM3Q9vTTg3Kz4i+MpKoSx
5oNxNLKY3RjqEJibz2RGP+DACOeaizpcVx8+X3VOE0mHNYaSTMy5T9qpgdj8
e35I5lXs/+VjH1tC3s4osdaH4MCX+UTdy+yXSuyWl34xIEihMBYbmh5PRBnq
9eH1R+E+v1wQj2nIc+8MmGZqHNmgtK/DfcRg5Mf26KF84uMc7HRwMoZPt4+p
MnCvRknDfx/CZ7d1kh8roBdN4fOzyTn3x3FnseyLzD3kAtftH4adMkT2niH1
V26/Qum1Le3CYKzXm0+EWxnLm4GeMeHZ7KsQH6Pz5I5aQcuxuQm25nV5Br54
4caUczTL8Ts6J0NrQkdMU8mraVBj+2mMctPAvURfKczEBsBQlOgUe5kVfzcp
s5xV8lA3+cKo4MNDvTd381nZ3HvaANs9W9VVBGeS7NebHcaKnEaJHk/o8cz0
vCAVBFVszvu1dssa+6zoELy2R7hpt8BDBuV+tgIC1FTxjw1V78cpP6/I9bYW
qukbihWRlwrfTyiy0M26Pyv92oS0sz2jPLMFlVSodPc9MfTnor/c9P5ymNLY
Sq/FK71/3k35+8vEv75OaWY1q+27Bd0+Lu3yw7Bj0KrmYVvbxx7oRbCffXts
9st5xU5m5UFnZVHX5PHmiuQPFWnO5VnukiwXWaZjZbptbeI9VcytitCree7H
Mr5tT367IvHejNhTQyjQC1/XnAIQJqkEmX0uYqYx09ncniYyFBtcGIpKs9cz
yr6wBc3QU8r4B+BOee6qojB1eZKiMk0pz1QpsgjNlBVJqA0joMu0wSaL0GPE
6GimzmGlCMSXuGUJc+/tCGWheheS++NL+TKN13a2Te+RMvuLqsC3ujyuSpmN
pUxVWV2wqVZWqZSANplCVapQ5kLHr9Abq+qR50pd1hGaZd4Yzq1JCEn8DXGB
9fTMc+6fXNlbI+y/vDH3YOIgxi2Gw1bBAK5ekfK/SuahrOE18yn4v/Fpy9+K
wQzrApnfbqBxqzCjplEmTXxWdfmwaXqYre3P74GOjpAvc3UIYQppEf9RM4tw
dgjmL6CfBq2zkPp/unwPr/v8bxk0J8cQJ0eNzJrjjxDe6M3/yKPhS+iruBob
+yp8m6v978a02iLqf1X3SY20Gm9MKS7M2dE/yO6L8zmj+LNjcs71g+7czbHU
D/Pvjip4MD73weQC8wkEcTl3xmC8X9cY93BPNBiLn+yLxnzcYGbBlFhAci7C
IIyXNICePZiAspknMN1gxVp6JZbTSy1nUSuymgaHx+cwQsLuYCYaDxn5KyP4
wjQsNmDkMZi5s8HjA25BZwcnn4VfGAxtmccxYWA2c2TLe8QUm99MZy5F8yS2
S2TfV5R/Nyx3Mip3MoGGj8MyCnslNgYU2Ba9nJL3WFeDZtdH5Fwbwd3N6uxx
xxFXLHs1vRy1TMYq7+2EPHV5MwA+8TqWN4PwLAWMvBCIBhqRB3h1Lcfec+86
NcV6jVZUyKzGug9sW4/05qlL+jbJ+zll35cQA4TzSMghRfgxZdgxohAyvz0V
npvKHZaUWyF1mXRlTNSJ4UFmvQPXtI3VH/hm7QJiAoJQEn5RP2CyyH+i6NmM
/v4fvAWVIFRFxtwa72L4t8/yLoGreoRu6xhqNj7N5qVQQ9iVS5Gm5PnQwleG
0tig2lp6J7PYeUuB+eDc28NSruomnB2ecrRrwHsPQSEV1CGR9w1cljb1mtXq
k/6gmyZ61WmuQpz1x7nd3s3SSf5oJahrhOoyQRaTcHKg/47OkXu60SyTcm1q
9JPtiU6PBHmIILUvizMvineQlxUI+E8iCDllWV5CxHFJyJUU76eSjBChpkyo
zRWUwZHmS8J3dYte2zTcuJnfin98ljaDDuQyeE/zBceYLR1Y1pdZCd8cU/R8
Kk2RFT9XK4IOQp0j5Q0qKAr8iZ4pK1KqZGkqWYZSmopMF0FcvoeGmwUfkv0w
ph7IC6uQNeWRJtMK5ocA7T+DWiMQ/o9zpC5rmGXPVSwt5fyoKg5USVOrFUTP
irCaqZLWrwIoq8qQUpNnU3gLsYXkZwSeZU4mpRbTmNhpH+6yzUVxfRdByP23
ScHCvxgxa8TRLKQeylb/NkGAIiUz0eMRIre4it7VPWonXseZduE5wHr7BuAb
N676D3/DvlGjdhErGsQt13Ja3T/8q621c95Dt9r77oL5rzoVMtc6FbI6UbJH
bv+RLPt/aw//I5X2+59M6OyR2//+1tydfcb1/8s3u1XXCbJpVNcsf+YF29kE
Hp2QdaxTxsmeSedHpVwcnXtliPja0Mwb48U34SdILZvg4r+WkRdBYBiYaHCG
2ZMRiKFRoAEou6ZxEYKDGzG0++PzUQ2oy+kfb+JnE2Hh8RDWRUCVO2Oy62xq
oevCPCvhg8be5C8Q1t0cyVsmTgx2hzBro8/cH0eQmGeuy7lT+TsAZpnVbJqC
ES/DR3IWTJHe6hW+mlJgMYkOze2WuCcm9TRcYx0Iw5r2yaTSNzOw09x+mdx9
A/QobozE5dCFPGEx5kO4T9Kh6W8JdSGhf6AHV7mPWNeWO1/UK13Dm2O9Rjmf
pn6uYEMkMJdlF8utZlOAjG2AHlsUvmYK8Mm9cv/dxDpo3JXbLix8NzPn4Zjs
S/0yj3RJNu0Qt6FdxNJpnhd2C7ViQR5lt7pzgr4oWl9kvXRoVmAK6JYiwu90
vwBjraiVzaNXt4na8k/UVt2Q+zcEcLncCp9dWbcHxN1aJk9JRqxaHZv1ak7B
5c7Zp7vEnegbd7hP0s6O9nffCPIyoSYy96uZi1F7v+U6QoSfoFYqBFllpuvH
deOFiJ+CVK4QhAoGUoL0Q8y1KbGH+qafGJRya5GQFylU1Qg1UqHCszDKXFBE
CdUyoVaNqBbcUSlEnMnxuihUJyCeVasJU2vpV4rg2Eu6Uesahxs39jNq7b/y
31DDZqFGTQMYJ4naAFn++D09khiaUWdgUiSzsW7uY6qKOAOZjgxrda5zTZEv
t6qvlsRWlUUjzMxnO+mSLVCT7LNL+m1pyWvsO6Z5mSJN7sxeh2ad+HoWHYXJ
wozCprZPwExV4EGsAqe+VWfbVxWF1FTEoYAWmFagVhQjXaYsqlLk1siz1ZIE
dVEgTJFibyl8TIu+zi8ynwiPb2ZIQdwsoM4zjqe5qMEEYRHz9V7WiBpfC+Cp
e43HylYsUfGyDYpQEig+OtYXvoon+7PWN+mExuQddR27unE7LTh6MweZ/ywl
/EvN27h99Io/opeLfqzqd3Xr5q8/kq2dCz78zLX+KX7nnEvI8N5ZTI0Jl+VZ
OedoFMycc5iIWR6XMqt7nWfpmstV1PjnuXAZ/xONgtnPfGr1v+KNi6f992P1
f86/lr7fyiWX2v98Ob1+75zz1rnQ6mcxvXiP0yugS3h8bJ/PvjHp+9qlHegc
f3xI4qmhmaf7Z57rn3YRS3W8ZV1lTkNXYQhLPIQDCLxxGWQB6/BzFIcXelN8
HUCkUZr6T2PINiHn/oT8BzCiFT+EJSXhBmjVfWoEL7riB7r8HQKNQoZ+jNpN
An9jjTtaamqk740T3xsDG6Bbo7j/mgY5iUGZAyqRleK+3hxIWaPgjqAv69Yo
5hc5nLvNMiimYFOHAxq3wMaC49uZ6Mn2y2CMzoAOB607Z7oi4OpVjXssxRFY
JYHlYvf6RdKobZ1hoEb/3NWZW7PBo5l47KVhHDbhDvZ2esnnWVwNEpumPTbB
spyVZ0u/LCy2mg3Xe7rSiwPEx3ulExiadv65eUOp4zPiTqkOJ5zWdkpaJkpa
qvVt9ThxaDIImDIi7NzA8A0N49a1j93cKd703/htE8LuX2doli9En4s/PyD0
/AppYhICzarwzCcz8453yDnSJeZIn5j9PZNMO/649UpQSISaBFXATce1A4Rf
FkJprlCjVgrKyvwAIc222nKPw4YRb0znuVu9YV8bLoTeijoyMPWEjhBtIcgL
8SaBVHm4IHcRct4Uep4v9r4pT7IniAN45XwRJG7ywFuJxMdurAy0fAioqy0R
Aq+GbG0StbZp4JqOgWvaR6xuFrG2edj6znyxKc6sK1QZj/fDGs2NkYWwcZlW
ZjOfoIY5t57n2+iqs76qcl2qC9yrCzyr8n5ViR2he5AIeSuK5Ylsl1vPoYkP
FrHH+uLRbK5jMus05CfWFMboHDZRCsJWHGQ/Vil896gjL1cnPkLZZP4vdUmQ
uiJWLUuqlqVWy9LxsyK+ujQSOzcJPJOeqMNOVv5cA13KO2xH1e7uKH6ocwrj
DiyeCxtxNOM7a3zrkmaclSFjvwV+oygYqHOxQcxyeQiFrpm3RiAwuTs++96Y
7DujMNFfGw6awXoj0U7qjZEs81zv/6JZGzVqGbqySbjh3wRrdmuGWa+fYr1h
+vuNM95vmfF+u/5nszlfdhnYHVhoe2ixwwnDHyeXO503crm81vX6BtebGz3u
bva8t4U39ztbft3Y6HJtvfPF1U7nTb6fMrQ7svTboWVIju1faLN3vu3eBV93
z/uya+6XnfNtzOZ93knNwGanAR2CftrQ+7vnfdu/wPYAPk+HQ3rt2HL7Uysc
Ths6njXijf6JdmK53ZEl9AHbA4u+7l/wZd8im13z6Uu+mNH3zP+608Btl26Y
WZ/4nR0SdneO398n6ehAVL6dwHBDMhzVyHCnpQELpGLDOZs17nwtrms5d8Zl
1wPXjdH1PuCZNzSN4A6Id32Uxo/s1ljx7XH0gqOQ+M4YAjpCIRCex4Avnr77
j8XtnKIPaCXvkWrDqoEFhYrAQ3qIuRyaro/QnCRI3Vj+gqCVv68xJQd8jeBO
vnR1/DK5VaWmk5wHgP82cXs2hQCt/KNB3u1xuczoHDZq94GH3MaXDkE3B67f
9LfMDhsrpEf7Y0HkSB+Noe2RAcxgvU/KqX4pZwZQBJ11mU54NC/FKXo+qfy1
Xsl7LMhCBNIB0XGp3RLUxnzWp8C84KluPh3x+tiUi2Piz46KPa5DFMjm2Gkh
7ZdQbON0ZLj3jr5J61umrW3pvlNflV0GDKnw9T/UJcqsXfjOIZG7hyTt65Ky
a2T4w8sMdoproy5HnRwcdsZYyMmtpbeUAeHnR+cc6J6xr1fEgX5he3tRwPLr
xmtBXiHUpkoDH9lvHeOwceaLHavzokOwAKpIdr2yMGhb8/y1ory1Tfx2LxVS
K1RCiZD1JfrUkPRTQ0MuLf1291xhJqFfjVCVHe98MstmvvTzGNmniZmfNqvz
E1WEt7XZ8S434h7qKi79pTj2V+jxucVxWTjzzPfBB1rFbm0RsalX2IYe0Zta
xmxqGbG5R6Qp6goS9vZMOoz8BkDmGhawiGaXWM/ETmqXdZX+eysjzshj7ygT
nlWmvVemfVKm2SjTP8hTXsvjzeURl2U+e8qcjQrfz859OpH6IRGzuP3dMdjX
AcpCVrfh3k8wRt/agVnp/QY0bNS1mlVqv7zCY7si7JQszlyeainPdKzM81IU
BimKw6jJi0LxWuwJo6KkV/KoK1IfszLbpfkvptCkn8Q28zL3KxhUUTjJ0cxn
YWPuTqUxpWJeUaFGMKyEGuoWeMQn7O+Reqwf+PzFYeLrowvuji0yH1/8nMIH
vTLLWRKrORJrfWpl72aXvJhGM3jB3XHEPbCmBtet7lC/39yJrg5ZNWbqR6Q3
cGXLAKPWEYaNUpaIcheL8paI8leI8o1ERatFJetEZZtFku0i6W5R5aEGVcf/
qjn3t3ClpXCzvXC3g2DeTnjcQXjUWTDvLDzoKNxtJ9xoRb9Vn25Cj7JyfwPJ
TvxtyWZR8SZRwXpRwVpR4WpR0So0esFb0RpR8VocqHQTjlW6TVRhRofTpj+X
H/5DdeIv9anG9IXq081Ya6I60Uh1rKH8wB+Ve7UrdolKd4hKtoqK1ovyV4sK
1uCc6ShZG0RxW1pG7iBe2jXWrBMheeyBPqivO9qb6CusXc/rpF0amnFtJMo5
bo/ikSMxKJ4Qg/H3o8nM/hvvwJqWxvitsTT2abRyt25qGVcoPh2aeXFI2oXB
FLKlXx6WcXEEJperwxDiAYLqyBuL41BvzwQrJDYGkm/zpfaLKx2Xy5yXVzob
yn+srCQO89lAYjmT4A6c7R4dawQRSBb/DmZtiMab+xzPsw3ija6IL1zSjMyX
EuIO94o50iuh3o+bsOj0YGbHqYMTuz0WHOzZpKKXU7LvjSV2lHePWZ+zqBY/
743j2I5YlXE8HJ1g7ZROytn+3MAXjV01cy1Hao6GIfD27li+8kLXSySw8NW0
srczJZazKXSihtQigfbrWQUWM8WPsVqRfnNs/BXd+AuTk0+Nyz461NYlXFAm
lLycH320Q8yhrml7u6bv7Ot71FCVWwi6JfWION0r8UDH6INDow8NSzrUPXX3
sEjzKxpuFnkh6viQwBPrasUF1RT3KdwiTg/L2d09fW/v8EM9w/Z3TzDr4XHv
uVApF2py5GF3fPd0i9vS12v73MpIbwpUa7O/+O8flLmtTZpZ26BDQ5yPLhVC
/AUhXchxDzk3s/hE+9JT7UMvrxAHxyCrlmub9nJy7tMJhY/1ih5NSXuyoCLq
l5JomPhO8MOFcTem5Z/rmn+qvf/p+ek+wQK9L/EJONkzene76B19I017RZu2
jdnRNnJ790izjsyRHEEWSgFPD2LmpLiNfOmcekul7WKFk1GVz6aqQLOqkANY
UQ09rA4/pArZrfLZRL+q+DwfO44fTKBJLeVEf4IIrqIMhSuj5nCeMmwexrzR
uQMU8bTYHZ0JQglJsi7oiG+ybaHvZiu+LKr8taYmwKw24lh13MXapDvq1Ifq
tKdVqU/USfer469Wx5yuCt4t91iDjTyvZ+bf06VuALu9bV3gU8ALKbkH1vxG
Xnzpli0BaDY+My8JwlW+xpq4rxf12NSLQzJvjsx/OL7kxRTM73ZLSl3WlnuZ
SfwPSkNOykJPSYOOVQQcknialTmtLvm8IP/lVOq9aReHJ58YSLyOQBu0cA0r
emfrnnAOZcudjAq2gGORicZJEHuu9/ZkJmgDaJyCezwZX/ByKvD8y7wS+0Ul
35eVfF9BrdhucYnN3GKrGfRbsfmEjBuj4Phzog8uloIU5j7Pq19CNTasqFDl
CUCUKBDn3NUjcV+fhKP9kk5pagly747KNR9LMw4qB15Myn+hy+sHaADSpEDo
kXwGW+8RUG/vWp8ejFrTihqvPwlf3zpqUzv4n5p2xrIRuk13LFOeGZB5fnDW
paFIT9GINgd3QuLrxVQi+cVvZ9AFUiuyhA84jXqNYeL9CQQFYGVXh3EKBOrL
za9ZSzvet54OEWDSGeIqbmElESpPyOTD7gcJfPeNUt/d0sCD0tAjlSHHZEFH
pL57JG4bSh0W02eKLWAyQqyPl3YQD2eLof2SDvZJOtAzaX/v5L296FpwObu6
x+/sQQ1eGGZdYSVsirtNMQU1VMzu7kKBAPWc5AN90o72Sz0Bax7ub0snRhfO
9/9iZeShJtIEsDN41/BSzg8pJL8yMvsazx+O4jRVk/1jhJZOWNMYmnEumv+E
bQJFm4R7+GxK7pMphY/Gl5iPLriHhGH+9SElV7oXXuqdcmFS/I1NgjJR+eto
2qU+6RcGJF8YlXNuUN7pgZGXjWvyCpHYlwdFXR+afrZHyomhKSd10o93Sjo4
LezJ/VoNmp2OONbL74ShWpyvJoBT+ISfGJy7q33Wrk4xB7pH7+mWatrzp/kb
QUFolq6MuB50qHuyWb+gPfMLPL4IQjYFiSEnRxQc7Co+3DXy9Gif80bVbt8E
IUkQu0Ve1pecaVt+pmXopUXZAaGCqkrIsk68q5N1azAxCrqE5Ju6FUG21XQa
0ieBN2dHnRufd7xtwbHmQSdnZnv7Yf2i3CP8TI+E/e3idvWL2dU3dmfb+J3t
ok1hu0ndPm53T0Sa3A35JHWeoagyujUKpn6PdFHV/G5m0cd5RV+WltoblX83
KXEwKbY3Kv62vPDDXOjAPNalJ4V57ShsTyO2tA9Z34o5b7bwZ07lKAVhxnZ8
1x42uK1hFircWY8OemEQQQq84F/PKPq4qNRuVcXPrTKPnZW++5WBRxUBR+iF
1N20wmV96bcVFErQGOdee9j5uLMrtiatwiKjf53RZ/0SAK+s42gWbPhPsEkr
WAqyal76W+reWFN7MrHk3SyJ7ZJK1w1Kv93qiLPquDsw4U17A/+11NewSY29
XRV+RuFjWm6/gj5M0E2wTyOCjg4jeIalOAHDZvW5O36xyNExNAvfwrZbHuid
enIAMQQUjj7CRsUym4VSR2RCFL5myoD9Cv/9yoAD8Jt230zBO/221HI29WT4
i52DTTY9KRiPshUWQJnG85QAB5yTOfqBPiUe6pNK4TOvFrs/vuj5FDrtso/z
JbbLKuxW0lVQo0uGC8O72Vh6ezCBHyLlaH/qEiE8gqYJyKhFaL0hI/N4JUwL
3dCanjJLhCJZzevHeBUETYIIAF/DqrLs41w4JNotlzgYwqfbwbDi29Iym/ll
Hwywd/XZZMSAyJCPxEroSYAMwTVq1fbX11qg9IIYESBOU+I1ClMtPbK30GWV
/jDkmti8bEwRfwO7V+JuQxcr5JCUycoRn8F2y+vDedktMrpmXTANwYe6NV1O
/YYF7o5d57rY6n8aTRYRm9tFb+3M9gIQB+iqsSk/Bi6Hck0CnEcTC81Zro8j
G0MkTaB9f1x90I2omfl604zMkoHjkYKrS99h9YHl/bAe+nBCXZuY/3Asf00Q
BwZ4b0LOnQl5t0bk3xqSd4tC6bEF1wdJrnQqvNo/4uZKITFUiL6Qdm9E4V0d
8V3dzHvTi+4PL703KOmhsTItHXmzqugs67kZNwZQSJt2flj62W5xx+ak2PB6
jNwK1y2xR9r7Hp5dFhuHVQB1aOoN3WyzFhlm7WL2EC/qkbKzq/9HV0GlFGoS
in7tCz3aI3XfwPBDC4q9bYBm+XYRlycUne5deL5v4vWpITfXCz5fgWa5brG3
5lVc6lh2vnXolcVZ/iFAs0yrmCt90y70zjyrk3Omf/yFUWW+NkCziud+l2dE
nBiTe6h13qGmAcenZ3n5A80kHqFneyUe6hC/v3/cvn4J+zsk7OlAyEbgQ1CW
tKc3iArNUwd7UWemhqIgcGAKwYbQvENQk3lnbM69ifSMss0nUst5MInm1syb
o4ljJJ3qF3eoJ3E8eMKuhe9YwMp/fJc29V8Cfz2+vMj3Tnoym2B4UbG605BV
LQjTond0iKEp71BP6rHElDJujMm+P1n8eGr+i5lFr/WL3hkUW84teadf9GZW
voUeMerMO6Myrw4lekMdifCB7bLkMSagjG8H4BUa7nUmof6LmxCiAs1WtUaH
ZP5B2DSK3eLY7VL2fRk3Rq+Ov4sNsDn21QWe1QUBVSVB0EHN90C+LhWW5RR3
E/gQAuQyESQacSirWwMCBlvnFU1+C0dgu02jAA0hbBWxtS23eOYaktRjKZil
WB4QyiQL4Moad6c6/r464QFUI5jmUqX7VgKBMiv9gseTuH4pfQOcs4j9bmwf
vq49oRmIE2s03DDW4P2KmwmafWcU1nToQDCZXQ39pcADXKoOSj5+e+UeW6RO
qwjWKHKBie2t0aC7B/pyn0HQS5qPljRl9S1NiXMGr2hR5//Yhh63Jm9wrC9z
3RpBI7f4GVbfSj/PLXdYVuGyhu4q3TGIShHgBBwgxJZ6bIWTyLcldNvhAPtw
QtYNTbE9ATV1SBjobGtHaBO1rTPbRtSZ18GC02IiGJqD/bATNTsImJ4kV5mu
SnlOs091uiUMOhOfQKE3+BAzMpuLHcQ3R1BHpe8hEEPF18rmvizFStSdp1jr
l434DOi16G8fNgX7smsPZhU4dE/C1sBQj5VJd4gy68j4QDfmBttL/HgiBzG+
AqtJmrHGg00NlGH9ghWlPCaaig1QFEIS1cQU8Ho6hTmo5XvBthI8mYSC4Yca
YMxlBSrYNHdjNMX1SPFdG5Z5ZVT6tfHUqHsQh0+6NT3k/hpZyAdBHJT6ZEb2
04l5z6fkvZxPQ0n2bmSl5Ygs643ShEhAljoy22Fl7ouJ4nt62TenplwZFnfW
IOULr9DIzny7IHnPP+G7dHN+uqBAQx0Tc2NCimmzxB3tQ/b0C9nTiwDE74Mv
uJk6POWDcdTZ/pknxkWfNSkP+oFIs9Ap/vGcirvDKsxHpj+dF/XUVAiyR6RZ
4BX3cHnF9Z4ll7oEXFmZ7BuJwDbjS+i5fvEneiUfHkAMIfjE+Dzv7wo6w4p3
7hdnhR4bk3mgTebBlj4n5qV6h+HzEv+giwPjjndNODI48fDgxINEEjrH7+2H
zde7uxPBxs993Rm4sX/u6Ur/pJgR+zhQ94j5MeX4wNSTfVNP9iN2gVjgaF9e
skhdmltaYBcwEZJlTRg7aug25y/X2do/Z8I6B8bE2IGo5TJD23WmljsraqW+
VB/9hW9uh37LSAUv3s64OJgeVs714eIbI8Q38CLryjAkOs4MoOgGns47kfzX
8CLGiHwW/OUxrwG3X6dDc2dSfizOzVBizc1JT/TX7BNkMmtSry2Q8Ep4qM76
rMxzVRSHoP5EmgpND1kGitxKQpV5Lsp0K0XsTQIBeEe+mErjN5HoGfMUC1nZ
LHCZZg2C7xfgmqv1aFZfP0xXkUuB7buZEriwbaDBCM2l+Aew2U1/X5X5CSIS
TGsL8jsRIIQEaKVvYS1dvwMaEMqCQc6XKKjXbInd3BFbYg/1SD07mMIZ8RNd
GiaSrwsBLP57Yf0Tc00Rd1eRZE4XCy0vSOMegiXrD2PiaUVPJ2MjzymdsE1t
A42a0aOsr3XxmPunZgvJEgZrNK7XYY8qdpEf6aeZGui6Xk+X2MyrcDKE02vI
IWX0eXncTXnCPYgIxQGlIf4QfrLSz0ziTMxzPhL198bRY03B7sueCKKZv2Fd
w3oNvUNPjfmu9tJs8HwIyd8y7ChZJws6ANHIxGeQFsz8Co+nTBtmJvUYEhPe
OwiricxzHUt6CtQHaKqFRsHsBtQhnabCcdJxqjY25E5rQK+dpjagF47TYUD5
Sx/747zn/0lTMD3QAMMmKO9hYA6CyhbRcG4Uh+7oDBy7O7Z+pQNx93VWHafJ
+43keT9EoIjEpxS80kNBiPXM0o+zS9gOi7JPBuUfDWCBYY2oHBIcj6fkmU/i
wIhvuzo047IOEh3nhmWcG5h+pm/S2eFJF8annhuadbF/4rVJvne2ZP6yFLK/
x71cmPNcP/fl9ALrOYUU79gslNnpVX6fXeC8Oy/4u6CuEIS40uCjBTbzS17P
zX80K+vepKiLRkSKhNoyoSou+ta0zG3NkjcN9Lt+sQZsLSfNYn78Vq24LS0C
KaLc1StxZ8sID7GgUAoyr/hn05MuD8q+PDn+xgZZhBOhWU2Ja8YHQ6XlpMr3
U8WfTZI+HRZiHAnNaoq8E18YS+/3KbvZPfCqkQbN0r/4HukasadjjBnFHT39
9o3IdrdXID/2zvWMXtDBERn7WmXsa+F1zECDZtKA0Cs6CSe7Jxwblnx8aOrx
nqlHe8QfGsCIPSFSTwIxVFix2qq4bR1itiA9ErGlIzUQ8i3YOU4jJXJbm6it
eILRm8G6Q5gBOo3WevdzLmVA3cBJD8JT9lNF3yZDhu6rLtq3CdgbCKfgqRo/
YneDP70X0AxIQVlzLrGCcg5m4smXqnkNOda1j6DAm96JZ6gbvZ1YWScawtyq
GFBGk+z8P9znYEMlg1BItbvMZCah8/4ikIGE47p/IeFypB90D+6NK3ypR6EQ
ICX0MKAjzVqV66ooDVfKkpXyTGykUnJtIih4qEojYFSU9pZYE4UwxR8NCF6w
62FXN/i9rgSBIRzjkzsf+L6LGgf+RzoGQoWIbZnx6ycDmdOKisC9iqhzqoSH
yjRL7KbP+Q5t/Fyo1amYuBMEKiNOEYOCGOMLGpKjEk/2Rb5uc0ca7CjCNNbs
aAhlqy31aIYDXR+bZzGZC/zyYhum924BbWqGmeo0K4jhE8JEnFL67ZQ4rZG8
n1P0dEru5ZHEJAnNvBeCVHPJHVasrv1r1h/u+pgdCOiYikgrdl0QLYe61yPd
UstZEij+bSLuB+Eg+v50JsicZctUd4AzqpSnitjrhHWVbuspGiUIpb/li0ds
L3kbzTYNw380dc4Ib7GEhMnuGNsLDyFZjRILoTE70HO6LkWmrQpCqV/wKJOe
opQxYH/FDyOKsgmlU4/1i9nSgXoLTbXUP6FeMlb7M5Ow+wDzMm4yq20zGj7p
n8dTjyWUQ7m+W51Ou++yRvSgafZE0bWmWJENDTZYcv6T6mcVd6jv5Ul+tgw6
DOmy23yZcmKxxdRiqxlln/Sx+9V+CXa/Oq+U/TSSfF9eYbcY0ijW+liWfT5V
/ECX6Gh9dpEmRIptE472o9iEGuxoj3bLOdop80Tv+HPTKhwuCiWOGeaTKh91
KbcYW2k5RmEzVeqwtPzXjgrfPShRCzpdGv5WUIoJoOQZVmXU+W1nySwn5z8d
F3jzYm2Cp1AbVxr9wn3f4Mz1jdNXtbU3XV6WIxNq5cW226I3iZLWicI29Ajb
1D95a8foZApXpULYnZhrA7JuD8i/NyXz6YaaeOJgmTVlbvnOWwWnRWrX5YUe
u7LdrgopxNlShFLvzE/rq1/2VZp3ir67PNMnEHiY8jpkX8uILS3j1ndO3NAy
ZFuXwp9W1RRRlpq7HR4dvFMna0eTXFOtwAO62e6s7rfCLfJKz9TT3VJOjUo5
PSLjfN+0s72TT4+gCZGAArflQC8AmmkXFJFubIs5kTrVqtbBq1siYWLMdgOt
/JdCSDSmW0UM3GdJE0/sJCIa9gfv8w7TAFa2TDrvy1joa30YA3EAqxFo1sM1
KsRwLEVvYQoV07S4C7M3s/JksNaSF4MBS7HnsWvUzm4xu3uwKp2uUaadeXUE
yvUZIQxie8ZZ8r8hJ2b1aPZrlsYAxW9ZE6Z21Rq69ydp6EFbtZTtSJX774YN
WfKzqizIrFVJ45XydJUyG1CmLGAyaznYASFJgnIIhZwJ9+VB+4nR5T+bAjPB
PV1D1mv8XonAaDa81we5xAmNWoSvb420Od9293A8DfkK+2VKj43w2oi5qU59
XW9fyFTEfbGdP9dFTWMz+SUGfhCGZLEVtLhpmCQe6B21BRyDq3/UJ+hCKI7e
0I4eIoeX3JvjC15OhuqmyxolEZhYLr//EZeZ5QS/kiw7iLEnP1NAXv6E1NOs
wnYhpOxvjKZYL8iomRdTe6OphwY+b/Rw+fPisqvBJhoN3uTTA7n6CqG0xMWE
FUVfVyU+h+8P8y6pKvSrKgzQeArTPUx/p4i7TYgHr4f3c2Bec3kIl/+ljsen
J1ZX05SX1nAqyKRre3K7SZoRIL7x06TOuQA69kyp7Av9pNmBodl1aHs6ryq2
mk0MkNCM0J5uF50/TazWI5iZ9UCmLgh9JEgk0etXA0QaH9jRsLilq/6uB8sh
r/mNeK1+iAnEoCI3sLmexstWVnq9uSOBFdZJTw/A0ie1o1hxQAHGsQFJxwek
nhrINiYMY9lFaG6XvCfavACpv1/rpB6bK322UeMin7Dj/DKfGBrMvh+M1yxh
HO+NobqvN3QMzCjO7RFl1jPBtH36zmbJe7uEH5qY/WSHkGeVdXt48Z1eiof9
pa+HV70fp7abI3U3LQu/JxTbS+MeQAcp1kKZH44iVVmMJPR0tceSKrvppVZ6
vq/shMoUofpXvOU6H7M+iasbJq784/vq0e7PLAWlICS99dkoil4lilrVLWTt
mMRdesWoqk0v/mCSdb1n4cNBBRYzc6y3Cak/sNNT6lceckYIMRPC9lVEXisK
fymI3QUhVSj3z3faJXwaWv2qR/xTkwy/QMSqiRbBO5tErGsabdQ2dmWjwLWt
8h1eAs1KHrjuHRa4tW/W1oa520VBe8fmunsJqhpCs7ib/bIv9866ND7rum7u
HZ3c20Myb+hiO+2lYSlndCiKhETAzm7RWztrqh00aXxN9EShk898ABc1npJi
USTnYA3spgCaIAg2Vos7qnOF29dDmHMTM4Z4WafgTf3nLZzvtK2Ha6SPNYbI
0+GEQlQNsczy5iHGrTR8g+9b5ykU1ngKlyAC3Iyj2W9mSAEm/Lx4A6BRP1zw
J/QVaehtg1Q4V6QseomaOupINLkr426AMxD1KglXSROrlJkMyoqUKjRgmiK3
SpqhKo2qynGBGmrYiXInE6J21DlpLFPQAdUyOgEDDTNEnGvQwIMpodFszhT+
f28ihh6Fg6HKe7s8Et4u4EjZdjTMUVBHcFoUAivJfC/CN1XGR+jAU2jmsank
CyQdaPbnqo/Eiv1W0GCHL5JmmYMpFEFD4CAkdyAe+2oSu0amHc2cK+FOku1c
neuuFrsSFQSNoQCNos6oizL/A9Ify0us9QvuTog07UBoRveTsIuoNZ7sOC5Z
CVcpqKPPYdK4Js2ZzVNPpr4+rujNdOb0tBkonfCQkFOd81NV4I8dcGXR1aUx
eFEUos7zwe6SlFfEqSj+LXNYUfx2RtZNJs62rSN2qC1vSlODZkma78LDCs6/
kF7chX0xFLtxeR9W471TEXFeEXdfnfwCtuzpsAKHm0Difbhw+u/F/nHLWXn3
xtIfEv5AV1APmqWvB0Pw+TFz+33YTetBVxH3lXvSE+BW75KJOVdPy4XizQWN
aKqF7CQXajPFDEs8Gc20S+yOzjz7R3NN3Y77bppV0Z3dY/Z2B49iRVBYmb0/
Fusy76dDfuHnOroEmrAqQyGNzmVDUBz7wxDeT++mFzyeiGqBkwMSDmBaj9rS
JQqLFy0RGa1rhyGwqccPsxk+5peFkiSna0YBN6dFPFgQ+XxH6oc1Wd925/08
XxL6XKiNkGTbSVPf1aZY1KZZSjM8hKpywgt55ufK8FMSz91i+11pAUGCKlKI
OB90uF8Y4cDqxuGGWh5L239atVCITxAUCaEP5jutaellNMBpnX7Gi1sUIlZF
mMdc0Mm/0S//8XixpUm67bmqrCBBKFdVJpQlvqqJv1WddK8i2bIkyVkojqXD
qWUJuX7Xlc5LKj9Pj3qzLzk4DhUX6d+dd3XyWdssYGVbX8P2tmuGxDo6SGop
0rS12TPWbWvvmC3N4szaOx1YnOgVhYxfZWSo+fTUe6OzHkzJez6t8OWEopeT
Cixm83Ul8Z0xNCrTzgygsI5CPCyW0bzPwze2iRt8Y3YDlxma+JFp/jOFmfGM
gI3WSAJCEVqnwevBWtyt1aJfg2dMgvJpbxhFwRu6F7qKxr2LW96zPvOBibva
6ULjixDSY86fPgv+ohgthC0IMlGyfyM2t4na3r4e0OoK8luHrobQIk+acekM
Tsx4ZMR38tajWdi2tizcG0pDDwmlb4sqWUykjL8D3Mj3VJZFqSpTsF0UCFaq
UJUq6zYjIIdWFqPMdatKfauIOCv5uRauItegthS2sU29XCTnqM4zkLijk+GG
9SFr/o0y60jzdb0YJg1hpdc2QjPEkgSkzK6IBj6cEYrCVMVBRGOArpk2CpiJ
X4Ri+XfDMuYkkn5KJ86sO9vJhc3LxGm9WSEK96si1hq3v2fy2UGE2IRmFUyu
BHbe8bdUTH0dNq9ijyrmXg2/14yPnMbIQ44pfhlLPi8sejg5amcnuqvucxo4
TtXmct+80ejmag90dYSiwatb0LNIYRovHKU13txRFxD6ZX5jegWhqoo4qEiV
J1VXxGNGIEATu6ozPlUlmivDT9PpQRfx4XgI55oycaeljeiR0dQGH/C6FCvd
RuqW3FqC+1jRSOcKyQqmYw8RbDoohdLMnY3Qm64aahj2y2COyYwkmJtVY6ep
MEqjnmneXftuJ4iK32gPrWn6eQuqvNqPAGiYcyFrMwHcjOYmxkWZ7KdZN4pl
NLVnJwYS9Uo81AdK/icHwTLbrBuKZDZ1qN83h+WS7V2YNlFvKBVfHU7dr4S5
y8m+r5R7bOM6SLCtib6Incuhx7kOEsXsMMd5pEvDk+dLKbgIXdUi0OhfP8Pm
AYYNg1c09F3ZxXbtjIBXr2mYV7PtQ0JNiVAtFWqrhNpiiNDW1AhCsSAPLE99
o8iAIVp1pp0yy0UqDhJqCoSq9IJY26ygd5I4Z6E2VBC/i782LmV/95iNbfxN
WvgsaxQwt5Gnfhcbk5mCJFWQxT7bpPveeFTM03OCqkRIfRB0dkTqxcG5t0aJ
XyxI+7Qvwfm5WpJfK6ira0oKU39Wpn2Wp9tUZPwsTA8WZKX0fm1NUU6kVYnv
6QKn/aGfb+amFaHmvzLLev9Yhw1tnYw7fjYaen/t4uTwZIJaQRZlsXeq/Y4+
vqbd3Pbqfji9PzupDJ9XiP0ttyVbL8v7uBDSK98WIjb/ZghxKrZcjt21t7Ge
RYBGQIFEkOE/nO3UKxUDwVgI+Ymp/1HkaMn8ht4M0qozm4auKSa7nlrUT+53
wXxn3k2LGs19d7uK7nbVojcfdtF++NtclTsIazH/NY2TCI0UOG+ydU+g2frW
[truncated: 1,377,380 more chars]
